# Supplementary material for: Brain Extract of Subacute Traumatic Brain Injury Promotes the Neuronal Differentiation of Human Neural Stem Cells via Autophagy
Source: J Clin Med. 2022 May 11;11(10):2709. doi: 10.3390/jcm11102709 (PMC9145659; doi:10.3390/jcm11102709)
Supplement: Supplementary file 1 [file jcm-11-02709-s001.zip › Table S1.xlsx]

## Sheet: Subacute vs Acute
Gene	Accession	Description	Score	Coverage	#.Peptides	#.PSMs	#.Unique.Peptides	#.AAs	MW.[kDa]	calc..pI	MEAN Experiment1	MEAN Experiment2	P-VALUE	LOG_P	Q-VALUE	FOLD CHANGE	LOG_FOLDCHANGE
Tnnt3	Q9QZ47	Troponin T, fast skeletal muscle OS=Mus musculus OX=10090 GN=Tnnt3 PE=1 SV=3	3.871	3	1	1	1	272	32.2	5.31	1.96316e-05	3.65188e-06	1.78875e-06	5.74745	4.07737e-05	5.37575	2.42647
Sdhc	Q9CZB0	Succinate dehydrogenase cytochrome b560 subunit, mitochondrial OS=Mus musculus OX=10090 GN=Sdhc PE=1 SV=1	3.196	5	1	1	1	169	18.4	9.94	2.74341e-05	6.48467e-06	2.98938e-06	5.52442	5.03741e-05	4.23061	2.08087
Gpnmb	Q99P91	Transmembrane glycoprotein NMB OS=Mus musculus OX=10090 GN=Gpnmb PE=1 SV=2	5.142	5	2	2	2	574	63.6	7.61	5.10261e-05	1.36734e-05	4.67426e-05	4.33029	0.000205879	3.73177	1.89986
Atp5mpl	P56379	ATP synthase subunit ATP5MPL, mitochondrial OS=Mus musculus OX=10090 GN=Atp5mpl PE=1 SV=1	3.925	16	1	2	1	58	6.7	9.99	8.59732e-06	2.51824e-06	2.12037e-05	4.67359	0.000135991	3.41402	1.77147
Rxfp1	Q6R6I7	Relaxin receptor 1 OS=Mus musculus OX=10090 GN=Rxfp1 PE=2 SV=1	4.505	3	1	5	1	758	86.9	8.27	3.94726e-05	1.18506e-05	0.000806194	3.09356	0.00123833	3.33086	1.73589
Cyc1	Q9D0M3	Cytochrome c1, heme protein, mitochondrial OS=Mus musculus OX=10090 GN=Cyc1 PE=1 SV=1	17.615	18	5	6	5	325	35.3	9.16	0.00015466	4.65011e-05	8.86081e-07	6.05253	3.03111e-05	3.32595	1.73377
Mrpl58	Q8R035	Peptidyl-tRNA hydrolase ICT1, mitochondrial OS=Mus musculus OX=10090 GN=Mrpl58 PE=1 SV=1	4.58	5	1	1	1	206	23.5	10.18	6.83312e-06	2.11606e-06	0.000185655	3.73129	0.00047324	3.22918	1.69117
Trim42	Q9D2H5	Tripartite motif-containing protein 42 OS=Mus musculus OX=10090 GN=Trim42 PE=2 SV=2	1.773	1	1	1	1	723	82.9	8.09	9.42413e-06	3.06864e-06	6.96574e-06	5.15703	7.61877e-05	3.07111	1.61876
Rufy4	Q3TYX8	RUN and FYVE domain-containing protein 4 OS=Mus musculus OX=10090 GN=Rufy4 PE=2 SV=3	1.673	3	1	1	1	563	64	7.36	2.0359e-05	6.98534e-06	1.65209e-05	4.78197	0.00012019	2.91453	1.54326
Lactb	Q9EP89	Serine beta-lactamase-like protein LACTB, mitochondrial OS=Mus musculus OX=10090 GN=Lactb PE=1 SV=1	4.68	3	2	2	2	551	60.7	8.9	5.22394e-06	1.90087e-06	0.000586416	3.23179	0.000998569	2.74819	1.45848
Ptcd3	Q14C51	Pentatricopeptide repeat domain-containing protein 3, mitochondrial OS=Mus musculus OX=10090 GN=Ptcd3 PE=1 SV=2	9.194	5	3	3	2	685	77.7	5.88	1.47576e-05	5.4579e-06	5.87722e-06	5.23083	6.97923e-05	2.7039	1.43504
Mtif2	Q91YJ5	Translation initiation factor IF-2, mitochondrial OS=Mus musculus OX=10090 GN=Mtif2 PE=1 SV=2	4.233	2	1	1	1	727	81.2	7.24	5.14154e-06	1.92646e-06	8.15191e-05	4.08874	0.000283375	2.66891	1.41625
Sec31b	Q3TZ89	Protein transport protein Sec31B OS=Mus musculus OX=10090 GN=Sec31b PE=1 SV=2	3.688	1	1	2	1	1158	125.6	7.77	4.72419e-05	1.77877e-05	1.04773e-05	4.97975	9.51716e-05	2.65587	1.40918
Gpt2	Q8BGT5	Alanine aminotransferase 2 OS=Mus musculus OX=10090 GN=Gpt2 PE=1 SV=1	22.814	9	6	8	5	522	57.9	8	5.00976e-05	1.89021e-05	6.83402e-06	5.16532	7.54665e-05	2.65037	1.40619
Slc25a3	Q8VEM8	Phosphate carrier protein, mitochondrial OS=Mus musculus OX=10090 GN=Slc25a3 PE=1 SV=1	50.017	30	11	20	11	357	39.6	9.26	0.000374795	0.000148577	2.75113e-06	5.56049	4.8777e-05	2.52257	1.33489
Atp5po	Q9DB20	ATP synthase subunit O, mitochondrial OS=Mus musculus OX=10090 GN=Atp5po PE=1 SV=1	9.798	8	2	3	2	213	23.3	9.99	4.9432e-05	1.96239e-05	1.00805e-05	4.99652	9.33379e-05	2.51897	1.33283
Atp5pb	Q9CQQ7	ATP synthase F(0) complex subunit B1, mitochondrial OS=Mus musculus OX=10090 GN=Atp5pb PE=1 SV=1	7.162	7	2	2	2	256	28.9	9.06	6.98584e-05	2.7919e-05	5.65686e-06	5.24742	6.84373e-05	2.50218	1.32319
Myh1	Q5SX40	Myosin-1 OS=Mus musculus OX=10090 GN=Myh1 PE=1 SV=1	56.744	8	13	16	2	1942	223.2	5.76	7.93726e-06	3.18952e-06	0.00524078	2.2806	0.00465582	2.48854	1.3153
Tnni2	P13412	Troponin I, fast skeletal muscle OS=Mus musculus OX=10090 GN=Tnni2 PE=2 SV=2	1.495	7	1	1	1	182	21.3	8.5	4.9162e-06	1.97629e-06	0.00198036	2.70326	0.00230397	2.48759	1.31475
Atp5f1e	P56382	ATP synthase subunit epsilon, mitochondrial OS=Mus musculus OX=10090 GN=Atp5f1e PE=1 SV=2	3.551	27	2	2	2	52	5.8	10.01	6.36482e-05	2.64107e-05	5.25819e-05	4.27916	0.000219308	2.40994	1.269
Mrpl40	Q9Z2Q5	39S ribosomal protein L40, mitochondrial OS=Mus musculus OX=10090 GN=Mrpl40 PE=1 SV=2	3.791	4	1	1	1	206	24.3	9.47	1.5291e-05	6.36541e-06	7.39239e-06	5.13121	7.87668e-05	2.4022	1.26435
Acot9	Q9R0X4	Acyl-coenzyme A thioesterase 9, mitochondrial OS=Mus musculus OX=10090 GN=Acot9 PE=1 SV=1	54.43	24	10	15	10	439	50.5	8.59	0.000119559	4.98311e-05	0.000136353	3.86533	0.00039128	2.39928	1.2626
Hadha	Q8BMS1	Trifunctional enzyme subunit alpha, mitochondrial OS=Mus musculus OX=10090 GN=Hadha PE=1 SV=1	102.907	30	20	32	20	763	82.6	9.14	0.000325313	0.000136409	2.41015e-06	5.61796	4.6178e-05	2.38484	1.25389
Ugt8	Q64676	2-hydroxyacylsphingosine 1-beta-galactosyltransferase OS=Mus musculus OX=10090 GN=Ugt8 PE=1 SV=2	7.522	2	1	2	1	541	61.2	9.42	2.39395e-06	1.00609e-06	0.000484729	3.3145	0.000881328	2.37946	1.25063
Ckm	P07310	Creatine kinase M-type OS=Mus musculus OX=10090 GN=Ckm PE=1 SV=1	123.491	56	19	76	17	381	43	7.06	0.000551622	0.000234002	7.55839e-08	7.12157	2.1369e-05	2.35733	1.23716
Txn2	P97493	Thioredoxin, mitochondrial OS=Mus musculus OX=10090 GN=Txn2 PE=1 SV=1	4.929	9	1	1	1	166	18.2	7.9	1.44643e-05	6.16337e-06	4.09778e-05	4.38745	0.000191503	2.34681	1.2307
Atp5mc1	Q9CR84	ATP synthase F(0) complex subunit C1, mitochondrial OS=Mus musculus OX=10090 GN=Atp5mc1 PE=1 SV=1	2.305	5	1	3	1	136	14.2	10.01	5.5086e-05	2.35221e-05	3.67299e-05	4.43498	0.000181546	2.34189	1.22767
Ndufa4	Q62425	Cytochrome c oxidase subunit NDUFA4 OS=Mus musculus OX=10090 GN=Ndufa4 PE=1 SV=2	14.09	46	4	5	4	82	9.3	9.52	4.83089e-05	2.06883e-05	0.00040791	3.38944	0.000783618	2.33509	1.22348
Ndufv1	Q91YT0	NADH dehydrogenase [ubiquinone] flavoprotein 1, mitochondrial OS=Mus musculus OX=10090 GN=Ndufv1 PE=1 SV=1	46.588	24	10	13	10	464	50.8	8.21	0.000205568	8.8147e-05	3.09575e-06	5.50923	5.10602e-05	2.3321	1.22163
Mylpf	P97457	Myosin regulatory light chain 2, skeletal muscle isoform OS=Mus musculus OX=10090 GN=Mylpf PE=1 SV=3	4.158	6	1	3	1	169	18.9	4.92	4.91449e-05	2.13163e-05	6.67198e-05	4.17575	0.000247649	2.30551	1.20509
Slc25a18	Q9DB41	Mitochondrial glutamate carrier 2 OS=Mus musculus OX=10090 GN=Slc25a18 PE=1 SV=4	19.642	23	6	8	4	320	34.1	9.19	4.791e-05	2.08577e-05	0.000163819	3.78564	0.000438124	2.29699	1.19975
Ndufv3	Q8BK30	NADH dehydrogenase [ubiquinone] flavoprotein 3, mitochondrial OS=Mus musculus OX=10090 GN=Ndufv3 PE=1 SV=1	9.254	44	4	5	4	104	11.8	9.35	2.44238e-05	1.07312e-05	0.00255975	2.5918	0.00275615	2.27597	1.18648
Myh4	Q5SX39	Myosin-4 OS=Mus musculus OX=10090 GN=Myh4 PE=2 SV=1	55.643	8	13	16	2	1939	222.7	5.74	0.000185285	8.15643e-05	8.82843e-06	5.05412	8.70569e-05	2.27164	1.18374
Atp5f1c	Q91VR2	ATP synthase subunit gamma, mitochondrial OS=Mus musculus OX=10090 GN=Atp5f1c PE=1 SV=1	28.843	23	7	13	7	298	32.9	9.01	0.000144641	6.37939e-05	2.56909e-06	5.59022	4.74397e-05	2.26732	1.18098
Slc25a4	P48962	ADP/ATP translocase 1 OS=Mus musculus OX=10090 GN=Slc25a4 PE=1 SV=4	106.308	52	17	49	7	298	32.9	9.72	0.000419594	0.000185776	1.0449e-05	4.98092	9.50434e-05	2.2586	1.17543
Mtco2	P00405	Cytochrome c oxidase subunit 2 OS=Mus musculus OX=10090 GN=Mtco2 PE=1 SV=1	9.789	15	3	3	3	227	26	4.73	6.44119e-05	2.86226e-05	1.0738e-06	5.96908	3.30277e-05	2.25039	1.17017
Thsd7a	Q69ZU6	Thrombospondin type-1 domain-containing protein 7A OS=Mus musculus OX=10090 GN=Thsd7a PE=1 SV=2	9.059	1	3	3	3	1645	183.4	7.2	2.03939e-05	9.10146e-06	1.51401e-05	4.81987	0.00011472	2.24073	1.16397
Ndufs7	Q9DC70	NADH dehydrogenase [ubiquinone] iron-sulfur protein 7, mitochondrial OS=Mus musculus OX=10090 GN=Ndufs7 PE=1 SV=1	21.061	18	4	6	4	224	24.7	9.92	0.000104793	4.67684e-05	2.13543e-07	6.67051	2.2148e-05	2.24068	1.16394
Slc25a5	P51881	ADP/ATP translocase 2 OS=Mus musculus OX=10090 GN=Slc25a5 PE=1 SV=3	91.276	50	17	40	7	298	32.9	9.73	0.000544585	0.00024496	1.36378e-07	6.86526	2.19005e-05	2.22316	1.15261
Pycr2	Q922Q4	Pyrroline-5-carboxylate reductase 2 OS=Mus musculus OX=10090 GN=Pycr2 PE=1 SV=1	7.266	8	2	2	2	320	33.6	7.77	6.97269e-06	3.15129e-06	0.000187371	3.7273	0.000475897	2.21264	1.14577
Oat	P29758	Ornithine aminotransferase, mitochondrial OS=Mus musculus OX=10090 GN=Oat PE=1 SV=1	63.711	34	13	16	13	439	48.3	6.62	0.000259221	0.000117588	1.62617e-06	5.78883	3.93866e-05	2.20448	1.14044
Mrps2	Q924T2	28S ribosomal protein S2, mitochondrial OS=Mus musculus OX=10090 GN=Mrps2 PE=1 SV=1	8.426	10	2	2	2	291	32.3	9.14	9.9617e-06	4.55942e-06	9.01035e-05	4.04526	0.000302419	2.18486	1.12754
Fdxr	Q61578	NADPH:adrenodoxin oxidoreductase, mitochondrial OS=Mus musculus OX=10090 GN=Fdxr PE=1 SV=1	13.811	10	4	4	4	494	54.2	8.66	2.49595e-05	1.14414e-05	8.99224e-06	5.04613	8.79247e-05	2.18151	1.12533
Ndufs4	Q9CXZ1	NADH dehydrogenase [ubiquinone] iron-sulfur protein 4, mitochondrial OS=Mus musculus OX=10090 GN=Ndufs4 PE=1 SV=3	16.548	26	4	7	4	175	19.8	9.99	5.69479e-05	2.61792e-05	7.83178e-05	4.10614	0.00027592	2.17531	1.12122
Ctsh	P49935	Pro-cathepsin H OS=Mus musculus OX=10090 GN=Ctsh PE=1 SV=2	10.253	9	3	6	3	333	37.1	8.4	6.55287e-05	3.03149e-05	4.19488e-06	5.37728	5.86325e-05	2.1616	1.1121
Acaa2	Q8BWT1	3-ketoacyl-CoA thiolase, mitochondrial OS=Mus musculus OX=10090 GN=Acaa2 PE=1 SV=3	78.534	53	12	19	12	397	41.8	8.09	0.000162231	7.53345e-05	2.22738e-05	4.65221	0.000139193	2.15347	1.10666
Ociad2	Q9D8W7	OCIA domain-containing protein 2 OS=Mus musculus OX=10090 GN=Ociad2 PE=1 SV=1	8.179	15	2	2	2	154	16.9	9.41	1.24968e-05	5.89605e-06	0.00030273	3.51894	0.000646736	2.11952	1.08374
Atp5f1a	Q03265	ATP synthase subunit alpha, mitochondrial OS=Mus musculus OX=10090 GN=Atp5f1a PE=1 SV=1	165.785	54	29	94	29	553	59.7	9.19	0.00113051	0.000533387	5.02561e-07	6.29881	2.38151e-05	2.11949	1.08372
Pld4	Q8BG07	5'-3' exonuclease PLD4 OS=Mus musculus OX=10090 GN=Pld4 PE=1 SV=1	4.453	5	3	3	2	503	56.1	7.31	3.36624e-05	1.5924e-05	0.000668555	3.17486	0.001089	2.11394	1.07993
Scpep1	Q920A5	Retinoid-inducible serine carboxypeptidase OS=Mus musculus OX=10090 GN=Scpep1 PE=1 SV=2	16.693	11	5	6	5	452	50.9	5.66	2.15034e-05	1.0189e-05	5.30727e-05	4.27513	0.000220372	2.11046	1.07756
Ivd	Q9JHI5	Isovaleryl-CoA dehydrogenase, mitochondrial OS=Mus musculus OX=10090 GN=Ivd PE=1 SV=1	76.147	37	14	28	14	424	46.3	8.29	0.000343043	0.000162787	9.56334e-07	6.01939	3.12452e-05	2.10731	1.0754
Bdh1	Q80XN0	D-beta-hydroxybutyrate dehydrogenase, mitochondrial OS=Mus musculus OX=10090 GN=Bdh1 PE=1 SV=2	24.174	17	6	7	6	343	38.3	9.01	7.37096e-05	3.50095e-05	2.79567e-05	4.55351	0.000156855	2.10542	1.07411
ATP5IF1	O35143	ATPase inhibitor, mitochondrial OS=Mus musculus OX=10090 GN=ATP5IF1 PE=1 SV=2	25.114	45	8	13	8	106	12.2	9.64	0.000212362	0.000100963	2.24313e-06	5.64915	4.47457e-05	2.10337	1.0727
Slc4a8	Q8JZR6	Electroneutral sodium bicarbonate exchanger 1 OS=Mus musculus OX=10090 GN=Slc4a8 PE=2 SV=1	11.444	3	4	6	1	1089	122.3	6.6	1.22372e-05	5.83964e-06	6.8941e-05	4.16152	0.000252903	2.09555	1.06733
Dlst	Q9D2G2	Dihydrolipoyllysine-residue succinyltransferase component of 2-oxoglutarate dehydrogenase complex, mitochondrial OS=Mus musculus OX=10090 GN=Dlst PE=1 SV=1	87.01	34	13	50	13	454	49	8.95	0.000369921	0.000178524	4.73464e-07	6.32471	2.36721e-05	2.07211	1.0511
Nipsnap2	O55126	Protein NipSnap homolog 2 OS=Mus musculus OX=10090 GN=Nipsnap2 PE=1 SV=1	17.928	13	5	6	5	281	32.9	9.26	0.000106485	5.14829e-05	1.95164e-05	4.7096	0.000130676	2.06836	1.04848
Glud1	P26443	Glutamate dehydrogenase 1, mitochondrial OS=Mus musculus OX=10090 GN=Glud1 PE=1 SV=1	271.219	55	32	154	32	558	61.3	8	0.00200262	0.000972035	5.12856e-08	7.29	2.08316e-05	2.06023	1.04281
Aldh2	P47738	Aldehyde dehydrogenase, mitochondrial OS=Mus musculus OX=10090 GN=Aldh2 PE=1 SV=1	158.359	48	22	58	19	519	56.5	7.62	0.000622519	0.000302758	1.67549e-06	5.77586	3.98253e-05	2.05616	1.03995
Ndufa12	Q7TMF3	NADH dehydrogenase [ubiquinone] 1 alpha subcomplex subunit 12 OS=Mus musculus OX=10090 GN=Ndufa12 PE=1 SV=2	16.985	36	5	6	5	145	17.1	9.36	7.90589e-05	3.84769e-05	4.97196e-06	5.30347	6.41943e-05	2.05471	1.03894
Gcdh	Q60759	Glutaryl-CoA dehydrogenase, mitochondrial OS=Mus musculus OX=10090 GN=Gcdh PE=1 SV=2	10.239	4	2	3	2	438	48.6	8.73	3.85321e-05	1.87838e-05	0.00037642	3.42433	0.000742176	2.05135	1.03657
Slc25a22	Q9D6M3	Mitochondrial glutamate carrier 1 OS=Mus musculus OX=10090 GN=Slc25a22 PE=1 SV=1	30.57	21	7	12	5	323	34.6	9.09	0.000126503	6.17536e-05	4.97368e-07	6.30332	2.37907e-05	2.04852	1.03458
Oxct1	Q9D0K2	Succinyl-CoA:3-ketoacid coenzyme A transferase 1, mitochondrial OS=Mus musculus OX=10090 GN=Oxct1 PE=1 SV=1	187.01	51	21	73	21	520	56	8.53	0.000825538	0.000403051	3.06907e-07	6.51299	2.24107e-05	2.04822	1.03437
Sod2	P09671	Superoxide dismutase [Mn], mitochondrial OS=Mus musculus OX=10090 GN=Sod2 PE=1 SV=3	85.956	39	8	52	8	222	24.6	8.62	0.000400175	0.000195447	1.09669e-06	5.95991	3.33586e-05	2.04748	1.03385
Nipsnap3b	Q9CQE1	Protein NipSnap homolog 3B OS=Mus musculus OX=10090 GN=Nipsnap3b PE=1 SV=1	16.076	21	4	6	4	247	28.3	9.48	7.89073e-05	3.85819e-05	3.3011e-06	5.48134	5.23056e-05	2.04519	1.03223
Prdx3	P20108	Thioredoxin-dependent peroxide reductase, mitochondrial OS=Mus musculus OX=10090 GN=Prdx3 PE=1 SV=1	61.594	40	8	24	8	257	28.1	7.58	0.000235019	0.000115705	1.23406e-06	5.90866	3.52004e-05	2.03119	1.02233
Mrpl55	Q9CZ83	39S ribosomal protein L55, mitochondrial OS=Mus musculus OX=10090 GN=Mrpl55 PE=1 SV=1	2.03	6	1	1	1	127	15.1	10.51	2.05177e-05	1.01079e-05	5.50519e-05	4.25923	0.000224569	2.02988	1.02139
Ctsd	P18242	Cathepsin D OS=Mus musculus OX=10090 GN=Ctsd PE=1 SV=1	145.841	48	17	93	17	410	44.9	7.15	0.00114902	0.000568551	7.03219e-06	5.15291	7.65464e-05	2.02097	1.01505
Opa3	Q505D7	Optic atrophy 3 protein homolog OS=Mus musculus OX=10090 GN=Opa3 PE=1 SV=1	1.961	4	1	1	1	179	20.1	8.34	2.45337e-05	1.21532e-05	6.45663e-06	5.18999	7.3321e-05	2.01871	1.01343
Acad9	Q8JZN5	Complex I assembly factor ACAD9, mitochondrial OS=Mus musculus OX=10090 GN=Acad9 PE=1 SV=2	62.155	20	13	17	13	625	68.7	7.46	0.000181507	9.03724e-05	5.06281e-07	6.29561	2.38323e-05	2.00844	1.00607
Mrpl41	Q9CQN7	39S ribosomal protein L41, mitochondrial OS=Mus musculus OX=10090 GN=Mrpl41 PE=1 SV=1	11.778	18	2	3	2	135	15.3	9.82	7.17607e-06	3.57699e-06	0.000362793	3.44034	0.000723904	2.00618	1.00445
Acadm	P45952	Medium-chain specific acyl-CoA dehydrogenase, mitochondrial OS=Mus musculus OX=10090 GN=Acadm PE=1 SV=1	39.607	26	8	12	8	421	46.5	8.37	7.54906e-05	3.7656e-05	1.15423e-05	4.93771	9.97657e-05	2.00474	1.00342
Auh	Q9JLZ3	Methylglutaconyl-CoA hydratase, mitochondrial OS=Mus musculus OX=10090 GN=Auh PE=1 SV=1	19.622	21	8	11	8	314	33.4	9.51	0.000156921	7.83905e-05	3.4404e-07	6.46339	2.27832e-05	2.00179	1.00129
Hspa9	P38647	Stress-70 protein, mitochondrial OS=Mus musculus OX=10090 GN=Hspa9 PE=1 SV=3	235.599	44	36	128	35	679	73.4	6.07	0.00125405	0.000626904	2.92243e-07	6.53426	2.22677e-05	2.00038	1.00028
Hspe1	Q64433	10 kDa heat shock protein, mitochondrial OS=Mus musculus OX=10090 GN=Hspe1 PE=1 SV=2	60.492	91	13	37	13	102	11	8.35	0.000764728	0.000382823	1.97254e-06	5.70497	4.21573e-05	1.9976	0.998269
Clybl	Q8R4N0	Citramalyl-CoA lyase, mitochondrial OS=Mus musculus OX=10090 GN=Clybl PE=1 SV=2	36.605	30	8	10	8	338	37.5	8.54	0.000104363	5.22606e-05	1.864e-05	4.72955	0.000127785	1.99696	0.997808
Atp5f1b	P56480	ATP synthase subunit beta, mitochondrial OS=Mus musculus OX=10090 GN=Atp5f1b PE=1 SV=2	200.057	66	23	89	23	529	56.3	5.34	0.000671242	0.000336614	0.000582275	3.23487	0.000994087	1.9941	0.995737
Gpd2	Q64521	Glycerol-3-phosphate dehydrogenase, mitochondrial OS=Mus musculus OX=10090 GN=Gpd2 PE=1 SV=2	55.827	22	13	18	13	727	80.9	6.61	0.000231701	0.000116449	4.53752e-06	5.34318	6.11941e-05	1.98973	0.992569
Aldh1b1	Q9CZS1	Aldehyde dehydrogenase X, mitochondrial OS=Mus musculus OX=10090 GN=Aldh1b1 PE=1 SV=1	47.189	30	13	17	10	519	57.5	7.02	0.000108753	5.49449e-05	3.10312e-05	4.5082	0.000166233	1.97931	0.985001
Hsdl2	Q2TPA8	Hydroxysteroid dehydrogenase-like protein 2 OS=Mus musculus OX=10090 GN=Hsdl2 PE=1 SV=1	27.947	17	8	9	8	490	54.2	6.74	7.24632e-05	3.66802e-05	2.15679e-05	4.66619	0.0001371	1.97554	0.982246
Etfa	Q99LC5	Electron transfer flavoprotein subunit alpha, mitochondrial OS=Mus musculus OX=10090 GN=Etfa PE=1 SV=2	117.065	61	17	46	17	333	35	8.38	0.000367598	0.000186175	5.7426e-06	5.24089	6.89312e-05	1.97448	0.981472
C1qbp	O35658	Complement component 1 Q subcomponent-binding protein, mitochondrial OS=Mus musculus OX=10090 GN=C1qbp PE=1 SV=1	55.102	46	8	23	8	278	31	4.92	0.000152527	7.73134e-05	3.51589e-06	5.45396	5.35966e-05	1.97284	0.980271
Hadh	Q61425	Hydroxyacyl-coenzyme A dehydrogenase, mitochondrial OS=Mus musculus OX=10090 GN=Hadh PE=1 SV=2	26.541	25	10	12	10	314	34.4	8.65	0.00024389	0.00012366	2.2872e-07	6.6407	2.21774e-05	1.97226	0.979851
Amt	Q8CFA2	Aminomethyltransferase, mitochondrial OS=Mus musculus OX=10090 GN=Amt PE=1 SV=1	6.478	4	3	3	3	403	44	8.7	3.74474e-05	1.90297e-05	7.98928e-06	5.09749	8.23695e-05	1.96784	0.976614
Tst	P52196	Thiosulfate sulfurtransferase OS=Mus musculus OX=10090 GN=Tst PE=1 SV=3	59.386	44	12	20	12	297	33.4	7.85	0.000345866	0.000175832	3.25528e-06	5.48741	5.20363e-05	1.96703	0.976017
Apoo	Q9DCZ4	MICOS complex subunit Mic26 OS=Mus musculus OX=10090 GN=Apoo PE=1 SV=2	5.593	11	2	3	2	198	22.6	9.25	4.81556e-05	2.46174e-05	0.000132858	3.87661	0.000385126	1.95616	0.968026
Slirp	Q9D8T7	SRA stem-loop-interacting RNA-binding protein, mitochondrial OS=Mus musculus OX=10090 GN=Slirp PE=1 SV=2	3.947	11	1	1	1	112	12.6	9.82	1.1838e-06	6.07678e-07	0.0227949	1.64216	0.0137739	1.94806	0.96204
Ndufs2	Q91WD5	NADH dehydrogenase [ubiquinone] iron-sulfur protein 2, mitochondrial OS=Mus musculus OX=10090 GN=Ndufs2 PE=1 SV=1	23.395	11	4	8	4	463	52.6	6.99	1.60595e-05	8.25416e-06	1.30867e-05	4.88317	0.000105689	1.94562	0.96023
Mrpl24	Q9CQ06	39S ribosomal protein L24, mitochondrial OS=Mus musculus OX=10090 GN=Mrpl24 PE=1 SV=1	8.065	15	3	3	3	216	24.9	9.5	1.90929e-05	9.83821e-06	4.71101e-06	5.32689	6.24237e-05	1.94069	0.956568
Sdhb	Q9CQA3	Succinate dehydrogenase [ubiquinone] iron-sulfur subunit, mitochondrial OS=Mus musculus OX=10090 GN=Sdhb PE=1 SV=1	22.333	22	6	8	6	282	31.8	8.68	0.000138424	7.13777e-05	4.80628e-07	6.31819	2.37087e-05	1.93932	0.955549
Uqcrc2	Q9DB77	Cytochrome b-c1 complex subunit 2, mitochondrial OS=Mus musculus OX=10090 GN=Uqcrc2 PE=1 SV=1	67.601	28	13	36	13	453	48.2	9.25	0.000248796	0.00012856	1.88937e-06	5.72368	4.15531e-05	1.93525	0.952518
Cbr4	Q91VT4	Carbonyl reductase family member 4 OS=Mus musculus OX=10090 GN=Cbr4 PE=1 SV=2	4.732	8	2	2	2	236	25.4	9.69	1.78598e-05	9.23195e-06	0.00115576	2.93713	0.00157942	1.93456	0.952009
Etfdh	Q921G7	Electron transfer flavoprotein-ubiquinone oxidoreductase, mitochondrial OS=Mus musculus OX=10090 GN=Etfdh PE=1 SV=1	16.193	7	5	6	5	616	68	7.58	6.73445e-05	3.48464e-05	8.4057e-07	6.07543	2.96576e-05	1.93261	0.95055
Acads	Q07417	Short-chain specific acyl-CoA dehydrogenase, mitochondrial OS=Mus musculus OX=10090 GN=Acads PE=1 SV=2	37.145	22	8	12	8	412	44.9	8.47	0.000182578	9.44964e-05	1.11189e-05	4.95394	9.79939e-05	1.93211	0.950179
Hspd1	P63038	60 kDa heat shock protein, mitochondrial OS=Mus musculus OX=10090 GN=Hspd1 PE=1 SV=1	271.363	64	36	130	36	573	60.9	6.18	0.00093736	0.000485409	2.7128e-06	5.56658	4.85043e-05	1.93107	0.949402
Ndufs8	Q8K3J1	NADH dehydrogenase [ubiquinone] iron-sulfur protein 8, mitochondrial OS=Mus musculus OX=10090 GN=Ndufs8 PE=1 SV=1	5.885	8	2	3	2	212	24	6.21	2.35032e-05	1.2172e-05	0.000388024	3.41114	0.000757699	1.93092	0.949288
Grpel1	Q99LP6	GrpE protein homolog 1, mitochondrial OS=Mus musculus OX=10090 GN=Grpel1 PE=1 SV=1	7.848	14	3	3	3	217	24.3	8.38	5.02257e-05	2.60423e-05	5.83553e-05	4.23392	0.000231255	1.92862	0.947571
Ogdh	Q60597	2-oxoglutarate dehydrogenase, mitochondrial OS=Mus musculus OX=10090 GN=Ogdh PE=1 SV=3	176.879	34	29	67	29	1023	116.4	6.83	0.000852943	0.00044308	1.11965e-06	5.95092	3.36833e-05	1.92503	0.944884
Suclg2	Q9Z2I8	Succinate--CoA ligase [GDP-forming] subunit beta, mitochondrial OS=Mus musculus OX=10090 GN=Suclg2 PE=1 SV=3	20.491	15	6	8	6	433	46.8	7.02	5.32238e-05	2.77152e-05	1.14661e-05	4.94058	9.94522e-05	1.92038	0.941394
Cox7b	P56393	Cytochrome c oxidase subunit 7B, mitochondrial OS=Mus musculus OX=10090 GN=Cox7b PE=3 SV=1	2.325	9	1	1	1	80	9	10.27	4.3732e-05	2.28271e-05	0.00035492	3.44987	0.000714331	1.91579	0.937941
Idh3a	Q9D6R2	Isocitrate dehydrogenase [NAD] subunit alpha, mitochondrial OS=Mus musculus OX=10090 GN=Idh3a PE=1 SV=1	138.093	53	20	92	20	366	39.6	6.73	0.000984534	0.000514773	0.000288228	3.54026	0.000626953	1.91256	0.935506
Hadhb	Q99JY0	Trifunctional enzyme subunit beta, mitochondrial OS=Mus musculus OX=10090 GN=Hadhb PE=1 SV=1	52.828	23	10	22	10	475	51.4	9.38	0.000192117	0.000100607	1.65053e-06	5.78238	3.96054e-05	1.90958	0.933254
Agk	Q9ESW4	Acylglycerol kinase, mitochondrial OS=Mus musculus OX=10090 GN=Agk PE=1 SV=1	2.354	2	1	1	1	421	46.9	8.4	3.59853e-06	1.89081e-06	0.000429617	3.36692	0.000810967	1.90316	0.928398
Aldh4a1	Q8CHT0	Delta-1-pyrroline-5-carboxylate dehydrogenase, mitochondrial OS=Mus musculus OX=10090 GN=Aldh4a1 PE=1 SV=3	43.989	22	12	21	12	562	61.8	8.24	0.000216518	0.000113803	2.19371e-07	6.65882	2.21597e-05	1.90257	0.927953
Mmut	P16332	Methylmalonyl-CoA mutase, mitochondrial OS=Mus musculus OX=10090 GN=Mmut PE=1 SV=2	33.795	13	9	12	9	748	82.8	6.89	6.39981e-05	3.36479e-05	3.38554e-08	7.47037	2.00252e-05	1.902	0.927513
Tlr13	Q6R5N8	Toll-like receptor 13 OS=Mus musculus OX=10090 GN=Tlr13 PE=1 SV=1	2.26	1	1	2	1	991	114.4	8.63	3.73494e-05	1.97052e-05	6.60394e-05	4.1802	0.000246023	1.89541	0.922509
Prodh	Q9WU79	Proline dehydrogenase 1, mitochondrial OS=Mus musculus OX=10090 GN=Prodh PE=1 SV=2	6.203	3	2	2	2	599	68	8.24	4.81894e-06	2.54257e-06	0.00117165	2.9312	0.00159331	1.8953	0.922428
Mrpl39	Q9JKF7	39S ribosomal protein L39, mitochondrial OS=Mus musculus OX=10090 GN=Mrpl39 PE=1 SV=4	7.212	8	3	3	3	336	38.5	7.94	2.34842e-05	1.23957e-05	5.39654e-05	4.26788	0.000222284	1.89455	0.921853
Idh2	P54071	Isocitrate dehydrogenase [NADP], mitochondrial OS=Mus musculus OX=10090 GN=Idh2 PE=1 SV=3	114.194	42	20	42	18	452	50.9	8.69	0.00041297	0.000218118	5.38472e-06	5.26884	6.6817e-05	1.89333	0.920928
Suclg1	Q9WUM5	Succinate--CoA ligase [ADP/GDP-forming] subunit alpha, mitochondrial OS=Mus musculus OX=10090 GN=Suclg1 PE=1 SV=4	84.205	33	11	32	11	346	36.1	9.39	0.000273491	0.000144672	8.66473e-05	4.06225	0.000294911	1.89043	0.918712
Cbfb	Q08024	Core-binding factor subunit beta OS=Mus musculus OX=10090 GN=Cbfb PE=1 SV=1	4.714	10	1	1	1	187	22	5.77	4.54044e-06	2.40789e-06	0.00050204	3.29926	0.000902396	1.88565	0.915059
Acat1	Q8QZT1	Acetyl-CoA acetyltransferase, mitochondrial OS=Mus musculus OX=10090 GN=Acat1 PE=1 SV=1	131.146	58	21	58	21	424	44.8	8.51	0.000520009	0.000276165	1.59259e-06	5.7979	3.90782e-05	1.88296	0.913005
Eno3	P21550	Beta-enolase OS=Mus musculus OX=10090 GN=Eno3 PE=1 SV=3	141.068	44	16	114	8	434	47	7.18	0.000140362	7.45968e-05	0.00171793	2.765	0.00208065	1.8816	0.911963
Pdhx	Q8BKZ9	Pyruvate dehydrogenase protein X component, mitochondrial OS=Mus musculus OX=10090 GN=Pdhx PE=1 SV=1	57.059	26	10	21	10	501	54	7.75	0.000117614	6.25442e-05	2.49403e-06	5.6031	4.68555e-05	1.8805	0.911114
Pdha1	P35486	Pyruvate dehydrogenase E1 component subunit alpha, somatic form, mitochondrial OS=Mus musculus OX=10090 GN=Pdha1 PE=1 SV=1	117.297	52	20	66	20	390	43.2	8.19	0.000572897	0.000305056	9.12074e-07	6.03997	3.06668e-05	1.87801	0.909203
Sdha	Q8K2B3	Succinate dehydrogenase [ubiquinone] flavoprotein subunit, mitochondrial OS=Mus musculus OX=10090 GN=Sdha PE=1 SV=1	59.688	29	14	20	14	664	72.5	7.37	0.000227545	0.000121207	8.54352e-09	8.06836	1.49726e-05	1.87733	0.908682
Lamp1	P11438	Lysosome-associated membrane glycoprotein 1 OS=Mus musculus OX=10090 GN=Lamp1 PE=1 SV=2	23.02	14	5	9	5	406	43.8	8.4	0.000101674	5.42126e-05	6.13691e-05	4.21205	0.00023703	1.87546	0.907246
Mmd2	Q8R189	Monocyte to macrophage differentiation factor 2 OS=Mus musculus OX=10090 GN=Mmd2 PE=2 SV=1	2.702	4	1	1	1	247	28.9	8.53	6.52593e-06	3.4839e-06	6.19199e-05	4.20817	0.000238054	1.87316	0.905478
Cyb5r1	Q9DB73	NADH-cytochrome b5 reductase 1 OS=Mus musculus OX=10090 GN=Cyb5r1 PE=1 SV=1	9.85	9	2	3	2	305	34.1	8.87	1.63233e-05	8.71595e-06	0.000229976	3.63832	0.000544555	1.87281	0.905204
Ndufs1	Q91VD9	NADH-ubiquinone oxidoreductase 75 kDa subunit, mitochondrial OS=Mus musculus OX=10090 GN=Ndufs1 PE=1 SV=2	104.76	38	22	32	22	727	79.7	5.72	0.00035317	0.000189541	1.07027e-05	4.97051	9.61826e-05	1.86329	0.897855
Cd9	P40240	CD9 antigen OS=Mus musculus OX=10090 GN=Cd9 PE=1 SV=2	1.72	3	1	1	1	226	25.2	7.23	3.475e-05	1.86822e-05	0.000155292	3.80885	0.000423956	1.86005	0.895345
Cd68	P31996	Macrosialin OS=Mus musculus OX=10090 GN=Cd68 PE=1 SV=1	9.746	6	2	3	2	326	34.8	8.85	4.98529e-05	2.68348e-05	4.34407e-05	4.3621	0.000197698	1.85777	0.893572
Ppif	Q99KR7	Peptidyl-prolyl cis-trans isomerase F, mitochondrial OS=Mus musculus OX=10090 GN=Ppif PE=1 SV=1	31.547	46	8	15	7	206	21.7	9.16	0.000115809	6.23586e-05	9.12979e-06	5.03954	8.86421e-05	1.85715	0.893091
Lyz2	P08905	Lysozyme C-2 OS=Mus musculus OX=10090 GN=Lyz2 PE=1 SV=2	14.559	15	2	4	2	148	16.7	8.81	1.86917e-05	1.00812e-05	0.00048289	3.31615	0.000879062	1.85412	0.890733
Pdhb	Q9D051	Pyruvate dehydrogenase E1 component subunit beta, mitochondrial OS=Mus musculus OX=10090 GN=Pdhb PE=1 SV=1	117.351	34	11	98	11	359	38.9	6.87	0.00070698	0.000381922	1.55029e-07	6.80959	2.19823e-05	1.85111	0.888391
Acadsb	Q9DBL1	Short/branched chain specific acyl-CoA dehydrogenase, mitochondrial OS=Mus musculus OX=10090 GN=Acadsb PE=1 SV=1	27.768	25	8	9	8	432	47.8	7.87	5.23924e-05	2.84814e-05	8.32561e-07	6.07958	2.95383e-05	1.83953	0.879334
Sucla2	Q9Z2I9	Succinate--CoA ligase [ADP-forming] subunit beta, mitochondrial OS=Mus musculus OX=10090 GN=Sucla2 PE=1 SV=2	175.439	59	28	82	28	463	50.1	7.01	0.000756537	0.000411723	1.31199e-06	5.88207	3.61467e-05	1.83749	0.877738
Nfatc2ip	O09130	NFATC2-interacting protein OS=Mus musculus OX=10090 GN=Nfatc2ip PE=1 SV=1	1.308	1	1	1	1	412	45.1	6.67	1.96309e-05	1.06914e-05	7.57905e-05	4.12039	0.000269891	1.83615	0.876685
Sfxn1	Q99JR1	Sideroflexin-1 OS=Mus musculus OX=10090 GN=Sfxn1 PE=1 SV=3	12.039	13	3	3	3	322	35.6	9.23	2.98261e-05	1.63398e-05	1.73369e-05	4.76103	0.000123222	1.82536	0.86818
Mdh2	P08249	Malate dehydrogenase, mitochondrial OS=Mus musculus OX=10090 GN=Mdh2 PE=1 SV=3	232.632	69	26	208	26	338	35.6	8.68	0.0018234	0.000999021	3.70976e-06	5.43065	5.46881e-05	1.82518	0.868041
Kcne1	P23299	Potassium voltage-gated channel subfamily E member 1 OS=Mus musculus OX=10090 GN=Kcne1 PE=1 SV=1	1.406	12	1	1	1	129	14.6	6.79	8.02637e-06	4.40091e-06	0.000478546	3.32008	0.000873686	1.8238	0.866946
Tomm40	Q9QYA2	Mitochondrial import receptor subunit TOM40 homolog OS=Mus musculus OX=10090 GN=Tomm40 PE=1 SV=3	12.151	6	2	3	2	361	37.9	7.74	4.78348e-05	2.62452e-05	0.000205497	3.68719	0.000506062	1.82261	0.866007
Mrpl2	Q9D773	39S ribosomal protein L2, mitochondrial OS=Mus musculus OX=10090 GN=Mrpl2 PE=1 SV=1	7.907	6	2	3	2	306	33.3	11.06	2.28962e-05	1.25667e-05	4.37503e-05	4.35902	0.000198454	1.82197	0.865502
Cep57	Q8CEE0	Centrosomal protein of 57 kDa OS=Mus musculus OX=10090 GN=Cep57 PE=1 SV=2	1.495	2	1	1	1	500	56.9	9.07	2.6773e-05	1.46976e-05	5.32398e-05	4.27376	0.000220732	1.82159	0.865199
Cers1	P27545	Ceramide synthase 1 OS=Mus musculus OX=10090 GN=Cers1 PE=1 SV=1	7.543	10	2	2	2	350	40.1	8.38	1.04811e-05	5.75856e-06	0.000126704	3.89721	0.000374103	1.82009	0.86401
Mccc1	Q99MR8	Methylcrotonoyl-CoA carboxylase subunit alpha, mitochondrial OS=Mus musculus OX=10090 GN=Mccc1 PE=1 SV=2	43.689	18	10	13	10	717	79.3	7.83	0.000102274	5.63392e-05	3.38085e-05	4.47097	0.000174004	1.81532	0.860222
Slc25a11	Q9CR62	Mitochondrial 2-oxoglutarate/malate carrier protein OS=Mus musculus OX=10090 GN=Slc25a11 PE=1 SV=3	25.835	30	8	10	8	314	34.1	9.94	4.47452e-05	2.46564e-05	7.03598e-05	4.15268	0.000256487	1.81475	0.859774
Gas2l1	Q8JZP9	GAS2-like protein 1 OS=Mus musculus OX=10090 GN=Gas2l1 PE=1 SV=1	3.666	4	1	1	1	678	72.4	10.01	1.79772e-06	9.92925e-07	3.20551e-05	4.4941	0.000169171	1.81053	0.856409
Itih5	Q8BJD1	Inter-alpha-trypsin inhibitor heavy chain H5 OS=Mus musculus OX=10090 GN=Itih5 PE=1 SV=1	3.784	2	2	2	2	952	106.7	8.16	3.31003e-06	1.83093e-06	0.000282097	3.5496	0.000618918	1.80784	0.854269
Ak2	Q9WTP6	Adenylate kinase 2, mitochondrial OS=Mus musculus OX=10090 GN=Ak2 PE=1 SV=5	16.553	18	4	6	4	239	26.5	7.39	7.33309e-05	4.0631e-05	1.36371e-05	4.86528	0.000108224	1.8048	0.851839
Bckdha	P50136	2-oxoisovalerate dehydrogenase subunit alpha, mitochondrial OS=Mus musculus OX=10090 GN=Bckdha PE=1 SV=1	17.506	12	6	6	6	442	50.3	8.06	2.89621e-05	1.60877e-05	0.000466278	3.33136	0.000858331	1.80027	0.848213
Me3	Q8BMF3	NADP-dependent malic enzyme, mitochondrial OS=Mus musculus OX=10090 GN=Me3 PE=1 SV=2	66.964	32	17	23	16	604	67.1	7.83	0.000233414	0.000129702	5.11597e-07	6.29107	2.38565e-05	1.79962	0.847694
Acot13	Q9CQR4	Acyl-coenzyme A thioesterase 13 OS=Mus musculus OX=10090 GN=Acot13 PE=1 SV=1	37.133	44	5	15	5	140	15.2	8.82	0.000117735	6.55087e-05	1.98827e-05	4.70153	0.000131845	1.79724	0.845783
Acadvl	P50544	Very long-chain specific acyl-CoA dehydrogenase, mitochondrial OS=Mus musculus OX=10090 GN=Acadvl PE=1 SV=3	81.869	39	19	26	19	656	70.8	8.75	0.00023824	0.000132587	2.36975e-05	4.6253	0.000143207	1.79686	0.84548
Ints8	Q80V86	Integrator complex subunit 8 OS=Mus musculus OX=10090 GN=Ints8 PE=1 SV=1	5.722	3	2	3	2	995	113.3	6.96	1.51285e-05	8.42414e-06	0.00132934	2.87636	0.0017301	1.79585	0.844667
Sars2	Q9JJL8	Serine--tRNA ligase, mitochondrial OS=Mus musculus OX=10090 GN=Sars2 PE=1 SV=2	21.683	17	6	7	6	518	58.3	7.9	3.00479e-05	1.67487e-05	4.71956e-05	4.3261	0.000206974	1.79405	0.84322
Ethe1	Q9DCM0	Persulfide dioxygenase ETHE1, mitochondrial OS=Mus musculus OX=10090 GN=Ethe1 PE=1 SV=2	22.021	26	5	8	5	254	27.7	7.23	5.34092e-05	2.97784e-05	2.04979e-05	4.68829	0.000133785	1.79355	0.842821
Acadl	P51174	Long-chain specific acyl-CoA dehydrogenase, mitochondrial OS=Mus musculus OX=10090 GN=Acadl PE=1 SV=2	62.489	19	7	21	7	430	47.9	8.31	0.000179161	0.00010007	9.00637e-07	6.04545	3.05118e-05	1.79036	0.840252
Cox5a	P12787	Cytochrome c oxidase subunit 5A, mitochondrial OS=Mus musculus OX=10090 GN=Cox5a PE=1 SV=2	1.937	5	1	1	1	146	16.1	6.54	5.64294e-06	3.15403e-06	3.10427e-05	4.50804	0.000166266	1.78912	0.839249
Aqp4	P55088	Aquaporin-4 OS=Mus musculus OX=10090 GN=Aqp4 PE=1 SV=2	6.899	8	3	3	3	323	34.4	7.42	2.22786e-05	1.24654e-05	0.000299843	3.52311	0.00064276	1.78723	0.837727
Cs	Q9CZU6	Citrate synthase, mitochondrial OS=Mus musculus OX=10090 GN=Cs PE=1 SV=1	125.045	41	17	116	17	464	51.7	8.57	0.00101679	0.000568937	6.64892e-06	5.17725	7.44292e-05	1.78717	0.83768
Decr1	Q9CQ62	2,4-dienoyl-CoA reductase, mitochondrial OS=Mus musculus OX=10090 GN=Decr1 PE=1 SV=1	3.623	4	1	1	1	335	36.2	8.95	1.26568e-05	7.08458e-06	0.000202312	3.69398	0.000500841	1.78654	0.837165
Tufm	Q8BFR5	Elongation factor Tu, mitochondrial OS=Mus musculus OX=10090 GN=Tufm PE=1 SV=1	151.46	62	23	58	23	452	49.5	7.56	0.000531129	0.000297311	1.17018e-06	5.93175	3.43733e-05	1.78644	0.837088
Lrpprc	Q6PB66	Leucine-rich PPR motif-containing protein, mitochondrial OS=Mus musculus OX=10090 GN=Lrpprc PE=1 SV=2	87.201	19	25	29	25	1392	156.5	6.83	0.000275514	0.000154254	1.4755e-06	5.83106	3.79367e-05	1.78611	0.836822
Mtco1	P00397	Cytochrome c oxidase subunit 1 OS=Mus musculus OX=10090 GN=Mtco1 PE=1 SV=2	5.734	3	1	1	1	514	56.9	6.7	1.51017e-05	8.4672e-06	0.000697962	3.15617	0.00112159	1.78355	0.834752
Nfs1	Q9Z1J3	Cysteine desulfurase, mitochondrial OS=Mus musculus OX=10090 GN=Nfs1 PE=1 SV=3	21.387	16	6	10	6	459	50.5	8.16	7.00027e-05	3.92775e-05	2.28521e-05	4.64107	0.000140856	1.78226	0.833708
Clpb	Q60649	Caseinolytic peptidase B protein homolog OS=Mus musculus OX=10090 GN=Clpb PE=1 SV=1	23.561	13	8	9	8	677	76	8.51	3.76907e-05	2.11542e-05	1.65518e-05	4.78115	0.000120307	1.78172	0.833267
Mthfd1l	Q3V3R1	Monofunctional C1-tetrahydrofolate synthase, mitochondrial OS=Mus musculus OX=10090 GN=Mthfd1l PE=1 SV=2	82.176	22	19	26	18	977	105.7	7.02	0.000187108	0.00010506	0.00519369	2.28452	0.00462543	1.78097	0.83266
Iars2	Q8BIJ6	Isoleucine--tRNA ligase, mitochondrial OS=Mus musculus OX=10090 GN=Iars2 PE=1 SV=1	134.627	30	25	38	25	1012	112.7	6.81	0.000367353	0.000206858	5.67048e-06	5.24638	6.85163e-05	1.77587	0.828526
Shmt2	Q9CZN7	Serine hydroxymethyltransferase, mitochondrial OS=Mus musculus OX=10090 GN=Shmt2 PE=1 SV=1	11.598	9	5	6	4	504	55.7	8.47	8.12941e-05	4.57905e-05	4.05725e-05	4.39177	0.000190601	1.77535	0.828104
Ca3	P16015	Carbonic anhydrase 3 OS=Mus musculus OX=10090 GN=Ca3 PE=1 SV=3	5.372	5	1	1	1	260	29.3	7.37	6.6009e-06	3.71925e-06	2.0109e-05	4.69661	0.000132556	1.7748	0.827653
Aco2	Q99KI0	Aconitate hydratase, mitochondrial OS=Mus musculus OX=10090 GN=Aco2 PE=1 SV=1	401.391	61	46	246	46	780	85.4	7.93	0.00183584	0.0010375	5.1464e-07	6.2885	2.38702e-05	1.76949	0.823331
Scarb2	O35114	Lysosome membrane protein 2 OS=Mus musculus OX=10090 GN=Scarb2 PE=1 SV=3	7.002	5	2	2	2	478	54	5.1	2.18558e-05	1.23588e-05	0.00191184	2.71855	0.00224739	1.76844	0.822474
Mrps11	Q9DCA2	28S ribosomal protein S11, mitochondrial OS=Mus musculus OX=10090 GN=Mrps11 PE=1 SV=2	10.737	19	3	3	3	191	20.2	10.77	1.28769e-05	7.29981e-06	0.00579064	2.23727	0.00499992	1.76401	0.81886
Echs1	Q8BH95	Enoyl-CoA hydratase, mitochondrial OS=Mus musculus OX=10090 GN=Echs1 PE=1 SV=1	50.054	27	7	15	7	290	31.5	8.48	0.000202671	0.000115195	5.26997e-07	6.27819	2.39241e-05	1.75938	0.815065
Tgm1	Q9JLF6	Protein-glutamine gamma-glutamyltransferase K OS=Mus musculus OX=10090 GN=Tgm1 PE=1 SV=2	10.56	4	4	4	4	815	89.8	6.51	4.34892e-05	2.47633e-05	4.01131e-05	4.39671	0.000189566	1.7562	0.812457
Gbp2	Q9Z0E6	Guanylate-binding protein 2 OS=Mus musculus OX=10090 GN=Gbp2 PE=1 SV=1	32.334	14	6	10	6	589	66.7	5.71	0.000156942	8.93814e-05	2.22528e-05	4.65262	0.000139132	1.75586	0.812181
Bphl	Q8R164	Valacyclovir hydrolase OS=Mus musculus OX=10090 GN=Bphl PE=1 SV=1	68.724	50	15	23	15	291	32.8	8.94	0.000214366	0.000122288	5.69917e-06	5.24419	6.8682e-05	1.75297	0.809802
Gls	D3Z7P3	Glutaminase kidney isoform, mitochondrial OS=Mus musculus OX=10090 GN=Gls PE=1 SV=1	191.621	44	24	89	24	674	73.9	7.99	0.00064413	0.000367611	7.73749e-07	6.1114	2.862e-05	1.75221	0.809172
Acad8	Q9D7B6	Isobutyryl-CoA dehydrogenase, mitochondrial OS=Mus musculus OX=10090 GN=Acad8 PE=1 SV=2	35.248	25	9	11	9	413	45	8.13	0.000123286	7.04799e-05	1.72946e-06	5.76209	4.02872e-05	1.74924	0.806726
Slc25a12	Q8BH59	Calcium-binding mitochondrial carrier protein Aralar1 OS=Mus musculus OX=10090 GN=Slc25a12 PE=1 SV=1	67.251	24	11	18	11	677	74.5	8.25	0.000142234	8.13333e-05	8.74176e-06	5.0584	8.65918e-05	1.74878	0.806349
Mtmr4	Q91XS1	Myotubularin-related protein 4 OS=Mus musculus OX=10090 GN=Mtmr4 PE=1 SV=1	3.419	1	2	2	1	1190	132.8	6.19	3.12769e-05	1.78885e-05	3.27211e-05	4.48517	0.000171035	1.74843	0.806064
Ak3	Q9WTP7	GTP:AMP phosphotransferase AK3, mitochondrial OS=Mus musculus OX=10090 GN=Ak3 PE=1 SV=3	68.89	67	13	34	13	227	25.4	8.84	0.000204111	0.000116759	3.50311e-06	5.45555	5.3522e-05	1.74814	0.805825
Ltbp1	Q8CG19	Latent-transforming growth factor beta-binding protein 1 OS=Mus musculus OX=10090 GN=Ltbp1 PE=1 SV=2	1.763	0	1	1	1	1712	186.6	6.02	2.29778e-05	1.31441e-05	4.81674e-05	4.31725	0.000209293	1.74814	0.805824
Col5a1	O88207	Collagen alpha-1(V) chain OS=Mus musculus OX=10090 GN=Col5a1 PE=1 SV=2	2.232	0	1	1	1	1838	183.6	4.98	1.05167e-05	6.03463e-06	0.000943992	3.02503	0.00138032	1.74273	0.801347
Pmpca	Q9DC61	Mitochondrial-processing peptidase subunit alpha OS=Mus musculus OX=10090 GN=Pmpca PE=1 SV=1	28.876	17	9	9	9	524	58.2	6.83	0.000111386	6.40252e-05	4.20512e-06	5.37622	5.87118e-05	1.73972	0.798854
Fabp7	P51880	Fatty acid-binding protein, brain OS=Mus musculus OX=10090 GN=Fabp7 PE=1 SV=2	75.404	71	8	41	8	132	14.9	5.63	0.000421092	0.000242629	1.59176e-05	4.79812	0.000117854	1.73554	0.795385
Chchd3	Q9CRB9	MICOS complex subunit Mic19 OS=Mus musculus OX=10090 GN=Chchd3 PE=1 SV=1	9.923	11	3	4	3	227	26.3	8.37	2.93631e-05	1.69447e-05	0.000605815	3.21766	0.00101927	1.73288	0.793168
Uqcrfs1	Q9CR68	Cytochrome b-c1 complex subunit Rieske, mitochondrial OS=Mus musculus OX=10090 GN=Uqcrfs1 PE=1 SV=1	12.937	6	3	16	3	274	29.3	8.7	0.000215832	0.000124625	3.46422e-05	4.46039	0.000176219	1.73186	0.792319
Abat	P61922	4-aminobutyrate aminotransferase, mitochondrial OS=Mus musculus OX=10090 GN=Abat PE=1 SV=1	183.478	60	26	63	26	500	56.4	8.09	0.000550687	0.000318047	5.32966e-07	6.2733	2.39494e-05	1.73146	0.791993
Acsf2	Q8VCW8	Medium-chain acyl-CoA ligase ACSF2, mitochondrial OS=Mus musculus OX=10090 GN=Acsf2 PE=1 SV=1	63.028	22	14	31	14	615	67.9	8.18	0.000360297	0.00020854	1.78752e-06	5.74775	4.07638e-05	1.72771	0.788864
Crat	P47934	Carnitine O-acetyltransferase OS=Mus musculus OX=10090 GN=Crat PE=1 SV=3	39.222	17	10	13	10	626	70.8	8.44	6.17934e-05	3.5769e-05	5.63832e-07	6.24885	2.46533e-05	1.72757	0.788745
Naga	Q9QWR8	Alpha-N-acetylgalactosaminidase OS=Mus musculus OX=10090 GN=Naga PE=1 SV=2	20.388	13	5	6	5	415	47.2	6.44	0.000103775	6.02106e-05	6.48413e-05	4.18815	0.00024333	1.72354	0.785371
Mrpl37	Q921S7	39S ribosomal protein L37, mitochondrial OS=Mus musculus OX=10090 GN=Mrpl37 PE=1 SV=1	6.095	4	2	2	2	423	48.3	8.84	1.11455e-05	6.47492e-06	0.000106987	3.97067	0.000336652	1.72134	0.783532
Mrpl47	Q8K2Y7	39S ribosomal protein L47, mitochondrial OS=Mus musculus OX=10090 GN=Mrpl47 PE=1 SV=2	3.952	8	2	2	2	252	29.7	10.21	2.66654e-06	1.55102e-06	0.00634435	2.19761	0.00532922	1.71922	0.781754
Aldh5a1	Q8BWF0	Succinate-semialdehyde dehydrogenase, mitochondrial OS=Mus musculus OX=10090 GN=Aldh5a1 PE=1 SV=1	166.558	55	24	61	24	523	55.9	8.25	0.0004157	0.000242182	3.15689e-06	5.50074	5.14416e-05	1.71648	0.779454
Phb2	O35129	Prohibitin-2 OS=Mus musculus OX=10090 GN=Phb2 PE=1 SV=1	15.469	15	5	6	5	299	33.3	9.83	7.34523e-05	4.30549e-05	1.60133e-05	4.79552	0.00011823	1.70601	0.77063
Ifi205a	Q8CGE8	Interferon-activable protein 205-A OS=Mus musculus OX=10090 GN=Ifi205a PE=2 SV=1	11.897	8	4	4	2	404	45.1	8.48	2.70172e-05	1.58527e-05	0.00010084	3.99637	0.000324587	1.70426	0.769148
Tap1	P21958	Antigen peptide transporter 1 OS=Mus musculus OX=10090 GN=Tap1 PE=1 SV=3	2.564	1	1	1	1	724	78.8	8.79	8.78439e-06	5.16074e-06	6.98218e-05	4.15601	0.000255124	1.70216	0.767364
Fahd2	Q3TC72	Fumarylacetoacetate hydrolase domain-containing protein 2A OS=Mus musculus OX=10090 GN=Fahd2 PE=1 SV=1	43.549	34	8	12	8	313	34.7	8.16	8.77782e-05	5.16073e-05	9.76642e-05	4.01026	0.000318136	1.70089	0.766287
Cisd3	B1AR13	CDGSH iron-sulfur domain-containing protein 3, mitochondrial OS=Mus musculus OX=10090 GN=Cisd3 PE=1 SV=1	1.243	4	1	1	1	137	15.7	9.79	1.90732e-05	1.12429e-05	0.0143118	1.84431	0.00967325	1.69647	0.762533
Mrpl20	Q9CQL4	39S ribosomal protein L20, mitochondrial OS=Mus musculus OX=10090 GN=Mrpl20 PE=1 SV=1	3.678	14	1	1	1	149	17.6	11.11	4.32285e-06	2.54929e-06	0.000797646	3.09819	0.00122918	1.69571	0.761888
Ssr2	Q9CPW5	Translocon-associated protein subunit beta OS=Mus musculus OX=10090 GN=Ssr2 PE=1 SV=1	5.423	4	2	3	2	183	20	8.35	0.000107063	6.31377e-05	0.000223188	3.65133	0.000534096	1.69571	0.761888
Kcnb1	Q03717	Potassium voltage-gated channel subfamily B member 1 OS=Mus musculus OX=10090 GN=Kcnb1 PE=1 SV=2	6.114	2	2	2	2	857	95.5	8.16	2.6152e-05	1.54249e-05	3.1243e-05	4.50525	0.000166848	1.69544	0.761659
Ndufb7	Q9CR61	NADH dehydrogenase [ubiquinone] 1 beta subcomplex subunit 7 OS=Mus musculus OX=10090 GN=Ndufb7 PE=1 SV=3	6.671	19	2	2	2	137	16.3	8.18	7.77603e-06	4.59052e-06	0.00433095	2.36342	0.00404162	1.69393	0.760377
Slc25a1	Q8JZU2	Tricarboxylate transport protein, mitochondrial OS=Mus musculus OX=10090 GN=Slc25a1 PE=1 SV=1	5.08	5	2	2	2	311	33.9	9.89	3.90979e-05	2.30993e-05	0.000234885	3.62914	0.000552058	1.6926	0.759243
Abhd10	Q6PE15	Mycophenolic acid acyl-glucuronide esterase, mitochondrial OS=Mus musculus OX=10090 GN=Abhd10 PE=1 SV=1	4.299	3	1	2	1	297	33	8.79	1.15282e-05	6.81106e-06	0.000435407	3.3611	0.000818546	1.69257	0.759218
Atp2c2	A7L9Z8	Calcium-transporting ATPase type 2C member 2 OS=Mus musculus OX=10090 GN=Atp2c2 PE=2 SV=1	1.553	1	1	1	1	944	102.5	6.44	6.16187e-06	3.65445e-06	0.000754162	3.12254	0.00118329	1.68613	0.753716
Lars2	Q8VDC0	Probable leucine--tRNA ligase, mitochondrial OS=Mus musculus OX=10090 GN=Lars2 PE=1 SV=1	10.93	4	4	4	4	902	101.4	8.19	3.347e-05	1.992e-05	0.00602548	2.22001	0.00514106	1.68022	0.748649
Mcat	Q8R3F5	Malonyl-CoA-acyl carrier protein transacylase, mitochondrial OS=Mus musculus OX=10090 GN=Mcat PE=1 SV=3	10.943	12	3	3	3	381	41.9	8.1	1.27861e-05	7.61639e-06	0.000321975	3.49218	0.000672562	1.67876	0.747398
Eci1	P42125	Enoyl-CoA delta isomerase 1, mitochondrial OS=Mus musculus OX=10090 GN=Eci1 PE=1 SV=2	46.892	29	7	14	7	289	32.2	8.98	0.000125022	7.45759e-05	6.69235e-06	5.17442	7.46751e-05	1.67644	0.745398
Pitrm1	Q8K411	Presequence protease, mitochondrial OS=Mus musculus OX=10090 GN=Pitrm1 PE=1 SV=1	36.916	11	11	13	11	1036	117.3	7.2	0.000148598	8.86508e-05	2.21802e-07	6.65403	2.21645e-05	1.67622	0.745211
Dlat	Q8BMF4	Dihydrolipoyllysine-residue acetyltransferase component of pyruvate dehydrogenase complex, mitochondrial OS=Mus musculus OX=10090 GN=Dlat PE=1 SV=2	131.173	38	19	57	19	642	67.9	8.57	0.000336174	0.000200749	2.0273e-05	4.69308	0.000133066	1.6746	0.74382
Myl1	P05977	Myosin light chain 1/3, skeletal muscle isoform OS=Mus musculus OX=10090 GN=Myl1 PE=1 SV=2	5.344	9	2	2	1	188	20.6	5.03	4.76897e-05	2.84855e-05	9.44497e-07	6.0248	3.10938e-05	1.67417	0.74345
Slc1a3	P56564	Excitatory amino acid transporter 1 OS=Mus musculus OX=10090 GN=Slc1a3 PE=1 SV=2	26.341	11	4	10	4	543	59.6	8.4	6.23394e-05	3.72632e-05	0.000396476	3.40178	0.000768819	1.67295	0.742391
Mgme1	Q9CXC3	Mitochondrial genome maintenance exonuclease 1 OS=Mus musculus OX=10090 GN=Mgme1 PE=2 SV=1	1.649	3	1	1	1	338	38.4	7.27	3.57399e-06	2.13737e-06	0.000465824	3.33178	0.000857758	1.67215	0.7417
Pc	Q05920	Pyruvate carboxylase, mitochondrial OS=Mus musculus OX=10090 GN=Pc PE=1 SV=1	209.209	42	42	71	42	1178	129.6	6.71	0.000562473	0.000336428	2.03967e-06	5.69044	4.28333e-05	1.6719	0.741486
Mrps5	Q99N87	28S ribosomal protein S5, mitochondrial OS=Mus musculus OX=10090 GN=Mrps5 PE=1 SV=1	12.185	7	3	3	3	432	48.2	10.14	3.43169e-05	2.05259e-05	0.00017164	3.76538	0.000450802	1.67189	0.741479
Atp5me	Q06185	ATP synthase subunit e, mitochondrial OS=Mus musculus OX=10090 GN=Atp5me PE=1 SV=2	9.262	34	2	2	2	71	8.2	9.35	3.26221e-06	1.95155e-06	0.0149548	1.82522	0.00999392	1.6716	0.741232
Dbt	P53395	Lipoamide acyltransferase component of branched-chain alpha-keto acid dehydrogenase complex, mitochondrial OS=Mus musculus OX=10090 GN=Dbt PE=1 SV=2	60.132	37	15	23	15	482	53.2	8.6	0.000175505	0.000105404	6.62847e-06	5.17859	7.43128e-05	1.66507	0.73558
Aifm2	Q8BUE4	Ferroptosis suppressor protein 1 OS=Mus musculus OX=10090 GN=Aifm2 PE=1 SV=1	2.29	2	1	1	1	373	40.6	8.98	1.4267e-05	8.57187e-06	0.000731296	3.13591	0.00115854	1.6644	0.735
Dld	O08749	Dihydrolipoyl dehydrogenase, mitochondrial OS=Mus musculus OX=10090 GN=Dld PE=1 SV=2	155.768	51	23	88	23	509	54.2	7.9	0.000943434	0.000568007	0.0004244	3.37222	0.00080448	1.66095	0.732012
Aldh6a1	Q9EQ20	Methylmalonate-semialdehyde dehydrogenase [acylating], mitochondrial OS=Mus musculus OX=10090 GN=Aldh6a1 PE=1 SV=1	125.733	45	24	44	24	535	57.9	8.07	0.000349594	0.000210821	4.62434e-07	6.33495	2.36137e-05	1.65825	0.729663
Ifi204	P0DOV2	Interferon-activable protein 204 OS=Mus musculus OX=10090 GN=Ifi204 PE=1 SV=1	54.869	24	13	16	11	619	69.4	8.69	0.000173895	0.000104967	1.21941e-05	4.91385	0.000102365	1.65666	0.728275
Fxyd1	Q9Z239	Phospholemman OS=Mus musculus OX=10090 GN=Fxyd1 PE=1 SV=1	4.618	13	1	2	1	92	10.3	8.54	1.44911e-05	8.74984e-06	0.000956237	3.01943	0.00139259	1.65615	0.727835
Mrm3	Q5ND52	rRNA methyltransferase 3, mitochondrial OS=Mus musculus OX=10090 GN=Mrm3 PE=2 SV=1	1.728	2	1	1	1	418	46.8	9.39	3.86786e-06	2.3366e-06	0.0135835	1.86699	0.00930145	1.65534	0.727126
Hibch	Q8QZS1	3-hydroxyisobutyryl-CoA hydrolase, mitochondrial OS=Mus musculus OX=10090 GN=Hibch PE=1 SV=1	28.404	23	7	7	7	385	43	8.06	9.76627e-05	5.91011e-05	3.68718e-06	5.43331	5.45647e-05	1.65247	0.724623
Acss1	Q99NB1	Acetyl-coenzyme A synthetase 2-like, mitochondrial OS=Mus musculus OX=10090 GN=Acss1 PE=1 SV=1	57.513	23	12	16	12	682	74.6	6.98	0.000172418	0.000104341	3.71336e-06	5.43023	5.47078e-05	1.65245	0.724604
Hfe	P70387	Hereditary hemochromatosis protein homolog OS=Mus musculus OX=10090 GN=Hfe PE=1 SV=2	2.618	2	1	1	1	359	40.5	6.24	7.30205e-06	4.42098e-06	0.00196001	2.70774	0.00228729	1.65168	0.723934
Mrrf	Q9D6S7	Ribosome-recycling factor, mitochondrial OS=Mus musculus OX=10090 GN=Mrrf PE=1 SV=1	23.741	28	5	6	5	262	29	9.85	1.24353e-05	7.53637e-06	0.00134584	2.87101	0.00174422	1.65004	0.722503
Tsfm	Q9CZR8	Elongation factor Ts, mitochondrial OS=Mus musculus OX=10090 GN=Tsfm PE=1 SV=1	24.004	17	6	7	6	324	35.3	7.06	6.86944e-05	4.16372e-05	0.000171951	3.7646	0.000451315	1.64983	0.72232
Cox5b	P19536	Cytochrome c oxidase subunit 5B, mitochondrial OS=Mus musculus OX=10090 GN=Cox5b PE=1 SV=1	10.146	16	2	6	2	128	13.8	8.38	3.1978e-05	1.9415e-05	2.22361e-06	5.65294	4.45706e-05	1.64708	0.719909
Slc1a2	P43006	Excitatory amino acid transporter 2 OS=Mus musculus OX=10090 GN=Slc1a2 PE=1 SV=1	46.307	14	10	19	10	572	62	6.68	0.000327071	0.000198625	1.24662e-05	4.90427	0.000103405	1.64668	0.719557
Rap2a	Q80ZJ1	Ras-related protein Rap-2a OS=Mus musculus OX=10090 GN=Rap2a PE=1 SV=2	17.145	30	4	5	1	183	20.6	4.82	1.10642e-05	6.72057e-06	9.23364e-06	5.03463	8.91772e-05	1.64632	0.719244
Sfxn5	Q925N0	Sideroflexin-5 OS=Mus musculus OX=10090 GN=Sfxn5 PE=1 SV=2	33.179	26	8	11	8	342	37.3	9.44	0.000170172	0.00010338	4.70332e-05	4.3276	0.000206583	1.64608	0.719036
Tpcn1	Q9EQJ0	Two pore calcium channel protein 1 OS=Mus musculus OX=10090 GN=Tpcn1 PE=1 SV=1	1.543	1	1	1	1	817	94.4	8.53	8.00892e-06	4.86659e-06	0.00089032	3.05045	0.00132542	1.64569	0.718696
Ctsz	Q9WUU7	Cathepsin Z OS=Mus musculus OX=10090 GN=Ctsz PE=1 SV=1	47.003	30	8	21	8	306	34	6.6	0.000262855	0.000160038	1.91711e-05	4.71735	0.000129553	1.64245	0.715852
Ndufv2	Q9D6J6	NADH dehydrogenase [ubiquinone] flavoprotein 2, mitochondrial OS=Mus musculus OX=10090 GN=Ndufv2 PE=1 SV=2	19.642	20	4	6	4	248	27.3	7.4	6.09952e-05	3.71796e-05	7.30853e-05	4.13617	0.000263292	1.64056	0.714185
Slc25a25	A2ASZ8	Calcium-binding mitochondrial carrier protein SCaMC-2 OS=Mus musculus OX=10090 GN=Slc25a25 PE=1 SV=1	2.814	2	1	1	1	469	52.6	8.54	8.06913e-06	4.92005e-06	0.000357102	3.44721	0.000717001	1.64005	0.713742
Isca2	Q9DCB8	Iron-sulfur cluster assembly 2 homolog, mitochondrial OS=Mus musculus OX=10090 GN=Isca2 PE=1 SV=2	16.487	26	4	5	4	154	16.7	5.6	8.8571e-05	5.40597e-05	0.00016354	3.78638	0.000437669	1.63839	0.712282
Fcgr2	P08101	Low affinity immunoglobulin gamma Fc region receptor II OS=Mus musculus OX=10090 GN=Fcgr2 PE=1 SV=2	15.492	11	3	4	3	330	36.7	6.73	3.64009e-05	2.22231e-05	9.68097e-05	4.01408	0.000316406	1.63797	0.711911
Echdc3	Q9D7J9	Enoyl-CoA hydratase domain-containing protein 3, mitochondrial OS=Mus musculus OX=10090 GN=Echdc3 PE=1 SV=1	3.188	3	1	1	1	300	32.4	8.34	4.91805e-06	3.00424e-06	0.00460437	2.33683	0.00423189	1.63704	0.711088
Got2	P05202	Aspartate aminotransferase, mitochondrial OS=Mus musculus OX=10090 GN=Got2 PE=1 SV=1	211.327	65	31	155	31	430	47.4	9	0.00117441	0.000719495	4.58104e-06	5.33904	6.15067e-05	1.63226	0.706874
Ifit3	Q64345	Interferon-induced protein with tetratricopeptide repeats 3 OS=Mus musculus OX=10090 GN=Ifit3 PE=1 SV=1	14.138	10	4	5	4	403	47.2	5.64	4.46126e-05	2.7368e-05	0.000461017	3.33628	0.000851669	1.6301	0.704964
Mgat5	Q8R4G6	Alpha-1,6-mannosylglycoprotein 6-beta-N-acetylglucosaminyltransferase A OS=Mus musculus OX=10090 GN=Mgat5 PE=1 SV=1	4.825	3	2	3	2	740	84.5	8.19	1.75995e-06	1.08007e-06	0.00250024	2.60202	0.00270911	1.62947	0.7044
Aifm1	Q9Z0X1	Apoptosis-inducing factor 1, mitochondrial OS=Mus musculus OX=10090 GN=Aifm1 PE=1 SV=1	16.111	8	4	5	4	612	66.7	9.17	4.53873e-05	2.78664e-05	0.000210447	3.67686	0.000514069	1.62874	0.70376
Hax1	O35387	HCLS1-associated protein X-1 OS=Mus musculus OX=10090 GN=Hax1 PE=1 SV=1	5.621	6	2	2	2	280	31.6	4.91	3.52171e-06	2.16456e-06	0.00225269	2.6473	0.00251837	1.62699	0.702205
Samm50	Q8BGH2	Sorting and assembly machinery component 50 homolog OS=Mus musculus OX=10090 GN=Samm50 PE=1 SV=1	5.89	4	2	2	2	469	51.8	6.8	2.16005e-05	1.32841e-05	0.00161804	2.79101	0.00199137	1.62604	0.701367
Col1a1	P11087	Collagen alpha-1(I) chain OS=Mus musculus OX=10090 GN=Col1a1 PE=1 SV=4	52.304	13	16	18	16	1453	137.9	5.85	0.000234365	0.000144176	1.47229e-07	6.83201	2.19505e-05	1.62555	0.700929
Gla	P51569	Alpha-galactosidase A OS=Mus musculus OX=10090 GN=Gla PE=1 SV=1	5.768	5	2	2	2	419	47.6	5.72	2.12441e-05	1.30714e-05	0.00261206	2.58302	0.00279701	1.62523	0.700643
Pccb	Q99MN9	Propionyl-CoA carboxylase beta chain, mitochondrial OS=Mus musculus OX=10090 GN=Pccb PE=1 SV=2	104.9	46	17	33	17	541	58.4	7.66	0.000157006	9.66169e-05	3.3198e-06	5.47889	5.24142e-05	1.62503	0.70047
Ndufb3	Q9CQZ6	NADH dehydrogenase [ubiquinone] 1 beta subcomplex subunit 3 OS=Mus musculus OX=10090 GN=Ndufb3 PE=1 SV=1	1.302	7	1	1	1	104	11.7	9.04	3.19778e-05	1.9718e-05	3.43547e-05	4.46401	0.000175461	1.62176	0.697559
Mrps22	Q9CXW2	28S ribosomal protein S22, mitochondrial OS=Mus musculus OX=10090 GN=Mrps22 PE=1 SV=1	3.136	2	1	1	1	359	41.2	8.56	1.20706e-05	7.46125e-06	0.000837156	3.07719	0.00127099	1.61777	0.694002
Uqcrc1	Q9CZ13	Cytochrome b-c1 complex subunit 1, mitochondrial OS=Mus musculus OX=10090 GN=Uqcrc1 PE=1 SV=2	51.046	27	9	21	8	480	52.8	6.21	0.000163201	0.000100896	2.79579e-07	6.5535	2.2253e-05	1.61751	0.693775
Mrpl15	Q9CPR5	39S ribosomal protein L15, mitochondrial OS=Mus musculus OX=10090 GN=Mrpl15 PE=1 SV=1	8.504	9	2	2	2	295	33.5	10.07	1.0945e-05	6.76787e-06	0.00217572	2.6624	0.00245911	1.6172	0.693494
Gatd3a	Q9D172	Glutamine amidotransferase-like class 1 domain-containing protein 3A, mitochondrial OS=Mus musculus OX=10090 GN=Gatd3a PE=1 SV=1	77.232	48	11	28	11	266	28.1	8.78	0.000254479	0.000157447	1.62984e-05	4.78786	0.000119338	1.61629	0.692683
Scara3	Q8C850	Scavenger receptor class A member 3 OS=Mus musculus OX=10090 GN=Scara3 PE=2 SV=1	3.461	2	1	1	1	606	65.4	6.44	2.80242e-06	1.73937e-06	0.00438444	2.35809	0.0040785	1.61117	0.688109
Slc23a2	Q9EPR4	Solute carrier family 23 member 2 OS=Mus musculus OX=10090 GN=Slc23a2 PE=1 SV=2	6.411	6	4	5	4	648	70	7.5	5.16995e-05	3.21073e-05	0.000162059	3.79033	0.000435247	1.61021	0.687248
Ctsb	P10605	Cathepsin B OS=Mus musculus OX=10090 GN=Ctsb PE=1 SV=2	145.855	46	13	62	13	339	37.3	5.91	0.000578596	0.000360019	5.14463e-06	5.28865	6.53169e-05	1.60712	0.684481
Rras2	P62071	Ras-related protein R-Ras2 OS=Mus musculus OX=10090 GN=Rras2 PE=1 SV=1	5.204	6	1	1	1	204	23.4	6.01	3.83814e-06	2.39047e-06	0.00106593	2.97227	0.00149824	1.6056	0.683111
Amy2	P00688	Pancreatic alpha-amylase OS=Mus musculus OX=10090 GN=Amy2 PE=1 SV=2	2.269	2	1	2	1	508	57.3	7.28	1.88684e-05	1.1779e-05	0.000283893	3.54685	0.000621286	1.60186	0.679749
Ndufa9	Q9DC69	NADH dehydrogenase [ubiquinone] 1 alpha subcomplex subunit 9, mitochondrial OS=Mus musculus OX=10090 GN=Ndufa9 PE=1 SV=2	34.974	29	10	12	10	377	42.5	9.74	0.000123512	7.71366e-05	2.59782e-05	4.58539	0.000150336	1.60122	0.67917
Tnrc6c	Q3UHC0	Trinucleotide repeat-containing gene 6C protein OS=Mus musculus OX=10090 GN=Tnrc6c PE=1 SV=2	4.473	1	2	2	2	1690	175.7	6.86	6.88042e-06	4.29758e-06	8.29823e-05	4.08101	0.000286716	1.601	0.678971
Dnajc3	Q91YW3	DnaJ homolog subfamily C member 3 OS=Mus musculus OX=10090 GN=Dnajc3 PE=1 SV=1	37.036	19	12	14	12	504	57.4	5.85	0.000191824	0.000119873	1.96081e-05	4.70756	0.000130971	1.60023	0.678283
Hmgcs2	P54869	Hydroxymethylglutaryl-CoA synthase, mitochondrial OS=Mus musculus OX=10090 GN=Hmgcs2 PE=1 SV=2	11.278	4	2	4	1	508	56.8	8.41	7.81393e-06	4.88428e-06	0.000315799	3.50059	0.000664401	1.59981	0.677904
Immt	Q8CAQ8	MICOS complex subunit Mic60 OS=Mus musculus OX=10090 GN=Immt PE=1 SV=1	53.796	19	15	17	15	757	83.8	6.61	0.000126382	7.90814e-05	1.83169e-05	4.73715	0.000126684	1.59813	0.676386
Chchd4	Q8VEA4	Mitochondrial intermembrane space import and assembly protein 40 OS=Mus musculus OX=10090 GN=Chchd4 PE=1 SV=1	13.695	32	3	5	3	139	15.5	4.32	8.99827e-06	5.63621e-06	0.00205264	2.68769	0.00236242	1.59651	0.674922
Man2b1	O09159	Lysosomal alpha-mannosidase OS=Mus musculus OX=10090 GN=Man2b1 PE=1 SV=4	28.133	8	8	8	8	1013	114.6	8.13	2.46334e-05	1.54314e-05	3.6824e-05	4.43387	0.000181779	1.59632	0.674754
Mtres1	Q9CQF4	Mitochondrial transcription rescue factor 1 OS=Mus musculus OX=10090 GN=Mtres1 PE=1 SV=1	4.927	9	2	4	2	240	27.8	9.36	3.50277e-05	2.19465e-05	0.00385305	2.4142	0.00370605	1.59604	0.674501
Lonp1	Q8CGK3	Lon protease homolog, mitochondrial OS=Mus musculus OX=10090 GN=Lonp1 PE=1 SV=2	122.366	34	24	40	24	949	105.8	6.57	0.000272875	0.000170982	2.34734e-06	5.62942	4.56528e-05	1.59593	0.674399
Ndufb11	O09111	NADH dehydrogenase [ubiquinone] 1 beta subcomplex subunit 11, mitochondrial OS=Mus musculus OX=10090 GN=Ndufb11 PE=1 SV=2	11.538	38	4	4	4	151	17.4	5.22	5.02102e-05	3.14781e-05	1.30027e-05	4.88597	0.000105387	1.59508	0.673633
Pcca	Q91ZA3	Propionyl-CoA carboxylase alpha chain, mitochondrial OS=Mus musculus OX=10090 GN=Pcca PE=1 SV=2	84.817	34	21	27	21	724	79.9	7.25	0.000232399	0.000145717	1.2179e-05	4.91439	0.000102306	1.59487	0.673439
Tmem65	Q4VAE3	Transmembrane protein 65 OS=Mus musculus OX=10090 GN=Tmem65 PE=1 SV=1	7.816	9	2	2	2	234	24.9	7.78	1.55601e-05	9.75671e-06	0.00206886	2.68427	0.00237536	1.59481	0.673388
Etfb	Q9DCW4	Electron transfer flavoprotein subunit beta OS=Mus musculus OX=10090 GN=Etfb PE=1 SV=3	50.93	38	9	19	9	255	27.6	8.1	0.000180463	0.000113294	6.62635e-05	4.17873	0.000246555	1.59287	0.67163
Tmem147	Q9CQG6	Transmembrane protein 147 OS=Mus musculus OX=10090 GN=Tmem147 PE=1 SV=1	1.502	3	1	1	1	224	25.3	7.77	1.68268e-05	1.0585e-05	0.000128886	3.88979	0.000377993	1.58968	0.668738
Hsd17b10	O08756	3-hydroxyacyl-CoA dehydrogenase type-2 OS=Mus musculus OX=10090 GN=Hsd17b10 PE=1 SV=4	52.977	48	8	15	8	261	27.4	8.41	7.87862e-05	4.95805e-05	2.85011e-05	4.54514	0.00015858	1.58906	0.66817
Trap1	Q9CQN1	Heat shock protein 75 kDa, mitochondrial OS=Mus musculus OX=10090 GN=Trap1 PE=1 SV=1	94.203	33	20	40	20	706	80.2	6.68	0.000343514	0.000216325	6.65162e-07	6.17707	2.67191e-05	1.58796	0.667171
Hdhd5	Q91WM2	Haloacid dehalogenase-like hydrolase domain-containing 5 OS=Mus musculus OX=10090 GN=Hdhd5 PE=1 SV=1	12.484	10	3	5	3	419	46.3	7.88	1.6598e-05	1.04649e-05	0.000755892	3.12154	0.00118514	1.58607	0.665454
Pdk3	Q922H2	[Pyruvate dehydrogenase (acetyl-transferring)] kinase isozyme 3, mitochondrial OS=Mus musculus OX=10090 GN=Pdk3 PE=1 SV=1	16.667	11	4	6	4	415	47.9	8.82	6.08268e-05	3.83648e-05	2.55555e-05	4.59252	0.00014889	1.58549	0.664925
Atp2b1	G5E829	Plasma membrane calcium-transporting ATPase 1 OS=Mus musculus OX=10090 GN=Atp2b1 PE=1 SV=1	87.209	19	20	44	12	1220	134.7	5.91	0.000254577	0.000160636	3.20875e-05	4.49366	0.000169262	1.58481	0.664307
Mccc2	Q3ULD5	Methylcrotonoyl-CoA carboxylase beta chain, mitochondrial OS=Mus musculus OX=10090 GN=Mccc2 PE=1 SV=1	42.518	23	10	12	10	563	61.3	8	9.34911e-05	5.90921e-05	0.000363799	3.43914	0.000725116	1.58212	0.661863
Hsd17b4	P51660	Peroxisomal multifunctional enzyme type 2 OS=Mus musculus OX=10090 GN=Hsd17b4 PE=1 SV=3	88.079	29	18	23	18	735	79.4	8.57	0.000269311	0.000170377	1.43173e-05	4.84414	0.000111238	1.58067	0.660539
Irgm1	Q60766	Immunity-related GTPase family M protein 1 OS=Mus musculus OX=10090 GN=Irgm1 PE=1 SV=1	6.276	4	2	2	2	409	46.5	8.28	1.86024e-05	1.17721e-05	0.00108728	2.96366	0.00151795	1.58022	0.660123
Znf579	Q80VM4	Zinc finger protein 579 OS=Mus musculus OX=10090 GN=Znf579 PE=1 SV=1	6.09	3	2	2	2	562	60.8	8.78	9.96614e-06	6.30834e-06	0.002483	2.60502	0.00269537	1.57984	0.659775
Pdk2	Q9JK42	[Pyruvate dehydrogenase (acetyl-transferring)] kinase isozyme 2, mitochondrial OS=Mus musculus OX=10090 GN=Pdk2 PE=1 SV=2	25.545	19	7	9	5	407	46	6.61	5.98177e-05	3.79647e-05	2.22356e-05	4.65295	0.000139082	1.57561	0.655912
Trim21	Q62191	E3 ubiquitin-protein ligase TRIM21 OS=Mus musculus OX=10090 GN=Trim21 PE=1 SV=1	2.876	1	1	1	1	470	54.1	7.08	1.15822e-05	7.35301e-06	0.000112813	3.94764	0.000348083	1.57516	0.655501
Anxa5	P48036	Annexin A5 OS=Mus musculus OX=10090 GN=Anxa5 PE=1 SV=1	77.275	57	19	41	18	319	35.7	4.96	0.000581411	0.000369508	1.68859e-05	4.77247	0.000121564	1.57348	0.653954
Nipsnap1	O55125	Protein NipSnap homolog 1 OS=Mus musculus OX=10090 GN=Nipsnap1 PE=1 SV=1	33.639	30	8	10	8	284	33.3	9.44	6.71692e-05	4.27123e-05	5.38401e-06	5.26889	6.68127e-05	1.5726	0.653148
Dap3	Q9ER88	28S ribosomal protein S29, mitochondrial OS=Mus musculus OX=10090 GN=Dap3 PE=1 SV=1	7.933	6	2	2	2	391	44.7	8.94	1.35776e-05	8.64133e-06	0.00091539	3.03839	0.00135128	1.57124	0.651901
Ckmt1	P30275	Creatine kinase U-type, mitochondrial OS=Mus musculus OX=10090 GN=Ckmt1 PE=1 SV=1	130.971	47	18	90	17	418	47	8.16	0.000617012	0.000392806	9.77944e-06	5.00969	9.18988e-05	1.57078	0.651484
Lyn	P25911	Tyrosine-protein kinase Lyn OS=Mus musculus OX=10090 GN=Lyn PE=1 SV=4	6.197	4	3	3	1	512	58.8	7.15	1.29877e-05	8.28761e-06	0.000853751	3.06867	0.00128818	1.56712	0.648118
Fh	P97807	Fumarate hydratase, mitochondrial OS=Mus musculus OX=10090 GN=Fh PE=1 SV=3	209.56	50	21	88	21	507	54.3	9.04	0.00066016	0.000421375	1.9054e-06	5.72001	4.16723e-05	1.56668	0.647712
Slc43a2	Q8CGA3	Large neutral amino acids transporter small subunit 4 OS=Mus musculus OX=10090 GN=Slc43a2 PE=1 SV=1	3.72	2	2	2	2	568	62.4	7.93	1.47957e-05	9.45435e-06	0.00741681	2.12978	0.00597152	1.56496	0.64613
Entpd5	Q9WUZ9	Ectonucleoside triphosphate diphosphohydrolase 5 OS=Mus musculus OX=10090 GN=Entpd5 PE=1 SV=1	26.496	13	6	9	6	427	47.1	5.29	6.528e-05	4.17322e-05	5.37002e-05	4.27002	0.000221719	1.56426	0.645482
Shh	Q62226	Sonic hedgehog protein OS=Mus musculus OX=10090 GN=Shh PE=1 SV=2	2.35	2	1	1	1	437	47.7	8.18	1.14581e-05	7.32565e-06	5.02434e-05	4.29892	0.000214105	1.56411	0.645338
Txndc5	Q91W90	Thioredoxin domain-containing protein 5 OS=Mus musculus OX=10090 GN=Txndc5 PE=1 SV=2	63.056	33	11	21	11	417	46.4	5.78	0.00021361	0.000136721	1.14454e-05	4.94137	9.93663e-05	1.56238	0.643745
Cr1l	Q64735	Complement component receptor 1-like protein OS=Mus musculus OX=10090 GN=Cr1l PE=1 SV=1	5.055	4	2	2	2	483	53.7	6.65	1.68443e-05	1.07875e-05	0.00211233	2.67524	0.00240975	1.56147	0.642901
Acp6	Q8BP40	Lysophosphatidic acid phosphatase type 6 OS=Mus musculus OX=10090 GN=Acp6 PE=1 SV=1	40.198	28	10	11	10	418	47.6	7.72	0.000113029	7.23905e-05	0.00346988	2.45969	0.00344021	1.56139	0.642827
Ddx58	Q6Q899	Antiviral innate immune response receptor RIG-I OS=Mus musculus OX=10090 GN=Ddx58 PE=1 SV=2	16.919	5	5	6	5	926	105.9	6.65	5.39688e-05	3.45676e-05	1.51801e-05	4.81873	0.000114884	1.56125	0.642704
Gldc	Q91W43	Glycine dehydrogenase (decarboxylating), mitochondrial OS=Mus musculus OX=10090 GN=Gldc PE=1 SV=1	44.163	12	8	10	8	1025	113.2	7.56	8.50764e-05	5.45559e-05	3.7349e-05	4.42772	0.000183068	1.55944	0.641023
Hars2	Q99KK9	Histidine--tRNA ligase, mitochondrial OS=Mus musculus OX=10090 GN=Hars2 PE=1 SV=1	21.586	13	7	8	4	505	56.9	8.32	2.75849e-05	1.76935e-05	0.000157341	3.80316	0.000427414	1.55904	0.640659
Tfam	P40630	Transcription factor A, mitochondrial OS=Mus musculus OX=10090 GN=Tfam PE=1 SV=2	6.103	6	2	3	2	243	28	9.69	3.11521e-05	2.00114e-05	0.000429774	3.36676	0.000811161	1.55672	0.638507
Ndufa10	Q99LC3	NADH dehydrogenase [ubiquinone] 1 alpha subcomplex subunit 10, mitochondrial OS=Mus musculus OX=10090 GN=Ndufa10 PE=1 SV=1	29.551	19	6	8	6	355	40.6	7.78	5.16408e-05	3.31804e-05	0.00431165	2.36536	0.00402826	1.55636	0.63818
Hmgcl	P38060	Hydroxymethylglutaryl-CoA lyase, mitochondrial OS=Mus musculus OX=10090 GN=Hmgcl PE=1 SV=2	8.476	10	3	3	3	325	34.2	8.41	1.32999e-05	8.54791e-06	0.000747536	3.12637	0.00117616	1.55592	0.637771
Lipt2	Q9D009	Putative lipoyltransferase 2, mitochondrial OS=Mus musculus OX=10090 GN=Lipt2 PE=1 SV=2	3.85	4	1	1	1	231	24.9	8.6	1.09551e-05	7.04618e-06	0.00294225	2.53132	0.00304747	1.55475	0.636682
Timm44	O35857	Mitochondrial import inner membrane translocase subunit TIM44 OS=Mus musculus OX=10090 GN=Timm44 PE=1 SV=2	31.884	23	11	16	11	452	51.1	8.13	0.000105898	6.81286e-05	4.40929e-06	5.35563	6.02568e-05	1.55439	0.636348
Cycs	P62897	Cytochrome c, somatic OS=Mus musculus OX=10090 GN=Cycs PE=1 SV=2	89.753	69	9	77	5	105	11.6	9.58	0.000842204	0.000541901	2.58553e-07	6.58745	2.22252e-05	1.55417	0.636141
Mrps9	Q9D7N3	28S ribosomal protein S9, mitochondrial OS=Mus musculus OX=10090 GN=Mrps9 PE=1 SV=3	6.827	5	2	2	2	390	44.9	8.81	2.9091e-05	1.87523e-05	0.00834446	2.0786	0.00650467	1.55133	0.633508
Qrsl1	Q9CZN8	Glutamyl-tRNA(Gln) amidotransferase subunit A, mitochondrial OS=Mus musculus OX=10090 GN=Qrsl1 PE=1 SV=1	24.117	18	8	8	8	525	56.7	5.95	1.69963e-05	1.09614e-05	0.00593878	2.2263	0.00508935	1.55056	0.632788
Reep5	Q60870	Receptor expression-enhancing protein 5 OS=Mus musculus OX=10090 GN=Reep5 PE=1 SV=1	4.974	8	2	2	2	185	21	8.38	2.92242e-05	1.88574e-05	4.92852e-06	5.30728	6.39059e-05	1.54975	0.632033
Pawr	Q925B0	PRKC apoptosis WT1 regulator protein OS=Mus musculus OX=10090 GN=Pawr PE=1 SV=2	6.229	17	3	3	3	333	35.9	5.92	5.39507e-06	3.48191e-06	0.00128051	2.89262	0.00168843	1.54946	0.631764
Fech	P22315	Ferrochelatase, mitochondrial OS=Mus musculus OX=10090 GN=Fech PE=1 SV=2	42.749	24	9	16	9	420	47.1	8.91	9.73601e-05	6.28675e-05	7.23241e-06	5.14072	7.77599e-05	1.54866	0.631017
Rcn3	Q8BH97	Reticulocalbin-3 OS=Mus musculus OX=10090 GN=Rcn3 PE=1 SV=1	7.887	8	2	2	2	328	38	4.88	1.1493e-05	7.43671e-06	0.0215227	1.6671	0.0131781	1.54545	0.628025
Entpd2	O55026	Ectonucleoside triphosphate diphosphohydrolase 2 OS=Mus musculus OX=10090 GN=Entpd2 PE=1 SV=2	4.282	3	1	1	1	495	54.3	8.37	4.26169e-06	2.76005e-06	0.0136852	1.86375	0.00935372	1.54406	0.626731
Mrps15	Q9DC71	28S ribosomal protein S15, mitochondrial OS=Mus musculus OX=10090 GN=Mrps15 PE=1 SV=2	6.253	9	2	2	2	258	29.4	10.13	1.44681e-05	9.37058e-06	1.97143e-05	4.70522	0.00013131	1.544	0.626668
Pskh1	Q91YA2	Serine/threonine-protein kinase H1 OS=Mus musculus OX=10090 GN=Pskh1 PE=2 SV=3	1.275	2	1	1	1	424	48.1	9.83	3.17595e-05	2.05824e-05	2.52573e-05	4.59761	0.000147857	1.54304	0.625773
Scp2	P32020	Non-specific lipid-transfer protein OS=Mus musculus OX=10090 GN=Scp2 PE=1 SV=3	41.535	17	10	12	10	547	59.1	7.44	0.000189014	0.000122502	3.58983e-06	5.44493	5.40216e-05	1.54295	0.62569
Katna1	Q9WV86	Katanin p60 ATPase-containing subunit A1 OS=Mus musculus OX=10090 GN=Katna1 PE=1 SV=1	8.632	6	3	4	1	491	55.9	7.5	2.1792e-05	1.41278e-05	0.00250496	2.6012	0.00271286	1.54249	0.625259
Apool	Q78IK4	MICOS complex subunit Mic27 OS=Mus musculus OX=10090 GN=Apool PE=1 SV=1	2.098	4	1	1	1	265	29.2	9.31	3.95254e-06	2.56459e-06	0.0177429	1.75097	0.0113837	1.5412	0.62405
Sardh	Q99LB7	Sarcosine dehydrogenase, mitochondrial OS=Mus musculus OX=10090 GN=Sardh PE=1 SV=1	15.931	5	5	5	5	919	101.6	6.74	5.59658e-05	3.63171e-05	2.02391e-05	4.69381	0.000132961	1.54103	0.623899
Me2	Q99KE1	NAD-dependent malic enzyme, mitochondrial OS=Mus musculus OX=10090 GN=Me2 PE=1 SV=1	24.96	12	6	8	5	589	65.8	7.61	6.79161e-05	4.40767e-05	9.75031e-06	5.01098	9.17572e-05	1.54086	0.623738
Npc1	O35604	NPC intracellular cholesterol transporter 1 OS=Mus musculus OX=10090 GN=Npc1 PE=1 SV=2	3.088	1	1	1	1	1277	142.8	5.71	4.50093e-06	2.92389e-06	0.000464562	3.33296	0.000856163	1.53937	0.622338
Hibadh	Q99L13	3-hydroxyisobutyrate dehydrogenase, mitochondrial OS=Mus musculus OX=10090 GN=Hibadh PE=1 SV=1	42.88	34	9	17	9	335	35.4	8.13	0.000106159	6.89638e-05	1.21466e-05	4.91554	0.00010218	1.53934	0.622311
Gbp4	Q61107	Guanylate-binding protein 4 OS=Mus musculus OX=10090 GN=Gbp4 PE=1 SV=1	15.284	7	5	5	5	620	70.8	6.64	9.76543e-05	6.34498e-05	0.0017979	2.74523	0.00215063	1.53908	0.622068
Lgmn	O89017	Legumain OS=Mus musculus OX=10090 GN=Lgmn PE=1 SV=1	36.822	17	8	15	8	435	49.3	6.39	0.000192305	0.000125026	1.27508e-05	4.89446	0.000104468	1.53812	0.621166
Tgtp2	Q3T9E4	T-cell-specific guanine nucleotide triphosphate-binding protein 2 OS=Mus musculus OX=10090 GN=Tgtp2 PE=1 SV=2	2.676	2	1	1	1	415	47.1	5.74	4.62937e-06	3.0106e-06	3.74443e-05	4.42661	0.0001833	1.53769	0.620766
Letm1	Q9Z2I0	Mitochondrial proton/calcium exchanger protein OS=Mus musculus OX=10090 GN=Letm1 PE=1 SV=1	21.232	13	6	8	6	738	82.9	6.52	2.27398e-05	1.47886e-05	0.00389304	2.40971	0.00373288	1.53766	0.620733
Opa1	P58281	Dynamin-like 120 kDa protein, mitochondrial OS=Mus musculus OX=10090 GN=Opa1 PE=1 SV=1	84.901	22	19	26	19	960	111.3	7.55	0.000218979	0.000142432	2.19151e-07	6.65926	2.21593e-05	1.53743	0.620516
Cpt2	P52825	Carnitine O-palmitoyltransferase 2, mitochondrial OS=Mus musculus OX=10090 GN=Cpt2 PE=1 SV=2	27.59	18	9	9	9	658	73.9	8.37	6.1209e-05	3.98408e-05	0.000285074	3.54504	0.000622837	1.53634	0.619499
Krt71	Q9R0H5	Keratin, type II cytoskeletal 71 OS=Mus musculus OX=10090 GN=Krt71 PE=1 SV=1	11.079	6	2	6	1	524	57.3	6.99	4.93891e-06	3.22272e-06	0.000422814	3.37385	0.000802499	1.53253	0.615916
Hsd17b8	P50171	Estradiol 17-beta-dehydrogenase 8 OS=Mus musculus OX=10090 GN=Hsd17b8 PE=1 SV=2	13.033	15	3	4	3	259	26.6	6.54	3.06396e-05	2.00269e-05	9.30956e-05	4.03107	0.000308752	1.52992	0.613457
Gatm	Q9D964	Glycine amidinotransferase, mitochondrial OS=Mus musculus OX=10090 GN=Gatm PE=1 SV=1	48.547	24	9	18	9	423	48.3	7.88	0.000167675	0.00010967	2.95768e-05	4.52905	0.000161905	1.52891	0.612502
Atad3	Q925I1	ATPase family AAA domain-containing protein 3 OS=Mus musculus OX=10090 GN=Atad3 PE=1 SV=1	6.616	4	3	4	3	591	66.7	9.29	1.48179e-05	9.69387e-06	0.00254145	2.59492	0.00274175	1.52858	0.612192
Pmpcb	Q9CXT8	Mitochondrial-processing peptidase subunit beta OS=Mus musculus OX=10090 GN=Pmpcb PE=1 SV=1	30.486	23	8	9	7	489	54.6	6.99	1.39304e-05	9.15587e-06	0.00143846	2.8421	0.00182468	1.52147	0.605468
Thbs4	Q9Z1T2	Thrombospondin-4 OS=Mus musculus OX=10090 GN=Thbs4 PE=1 SV=1	67.72	22	16	26	14	963	106.3	4.67	0.000160793	0.000105692	3.29924e-05	4.48159	0.000171784	1.52133	0.605333
Gm2a	Q60648	Ganglioside GM2 activator OS=Mus musculus OX=10090 GN=Gm2a PE=1 SV=2	35.654	41	6	9	6	193	20.8	5.9	0.00011199	7.36599e-05	8.40162e-05	4.07564	0.000289053	1.52036	0.604417
Ppic	P30412	Peptidyl-prolyl cis-trans isomerase C OS=Mus musculus OX=10090 GN=Ppic PE=1 SV=1	8.374	12	2	2	2	212	22.8	7.5	2.00604e-05	1.32085e-05	1.18313e-05	4.92697	0.000100937	1.51876	0.602889
Coa7	Q921H9	Cytochrome c oxidase assembly factor 7 OS=Mus musculus OX=10090 GN=Coa7 PE=1 SV=1	12.355	15	4	6	4	231	25.6	6.29	0.000110545	7.28024e-05	0.000278973	3.55444	0.00061477	1.51842	0.602573
Oxsm	Q9D404	3-oxoacyl-[acyl-carrier-protein] synthase, mitochondrial OS=Mus musculus OX=10090 GN=Oxsm PE=1 SV=1	6.248	3	1	1	1	459	48.6	7.06	1.50121e-05	9.89597e-06	5.33424e-05	4.27293	0.000220953	1.51699	0.601213
Msrb2	Q78J03	Methionine-R-sulfoxide reductase B2, mitochondrial OS=Mus musculus OX=10090 GN=Msrb2 PE=1 SV=1	7.429	11	2	2	2	175	19.1	9.06	3.27022e-05	2.15632e-05	0.000113377	3.94548	0.00034917	1.51657	0.600813
Anxa6	P14824	Annexin A6 OS=Mus musculus OX=10090 GN=Anxa6 PE=1 SV=3	224.301	60	41	88	39	673	75.8	5.5	0.000968535	0.000639312	7.19255e-08	7.14312	2.131e-05	1.51497	0.599285
Fahd1	Q8R0F8	Acylpyruvase FAHD1, mitochondrial OS=Mus musculus OX=10090 GN=Fahd1 PE=1 SV=2	3.596	10	2	2	2	227	25.2	7.69	1.39015e-05	9.17761e-06	0.0379124	1.42122	0.0205131	1.51472	0.599049
Idh3g	P70404	Isocitrate dehydrogenase [NAD] subunit gamma 1, mitochondrial OS=Mus musculus OX=10090 GN=Idh3g PE=1 SV=1	74.794	39	10	25	10	393	42.8	9.01	0.000192385	0.000127106	1.36926e-05	4.86351	0.000108475	1.51358	0.597967
Mtarc2	Q922Q1	Mitochondrial amidoxime reducing component 2 OS=Mus musculus OX=10090 GN=Mtarc2 PE=1 SV=1	21.351	19	7	9	7	338	38.2	8.68	0.000196603	0.000130031	2.36009e-05	4.62707	0.000142943	1.51197	0.596434
Mmgt1	Q8K273	Membrane magnesium transporter 1 OS=Mus musculus OX=10090 GN=Mmgt1 PE=1 SV=1	4.032	7	1	1	1	131	14.7	9.16	1.36022e-05	8.99673e-06	2.42666e-05	4.61499	0.000144784	1.51191	0.59637
Amigo1	Q80ZD8	Amphoterin-induced protein 1 OS=Mus musculus OX=10090 GN=Amigo1 PE=1 SV=1	1.548	1	1	1	1	492	55.3	6.86	8.73398e-06	5.77964e-06	0.000112821	3.94761	0.000348096	1.51116	0.595658
Pon2	Q62086	Serum paraoxonase/arylesterase 2 OS=Mus musculus OX=10090 GN=Pon2 PE=1 SV=2	11.6	10	3	3	3	354	39.6	5.83	2.04456e-05	1.35412e-05	9.14926e-05	4.03861	0.000305378	1.50988	0.594433
Ppm1k	Q8BXN7	Protein phosphatase 1K, mitochondrial OS=Mus musculus OX=10090 GN=Ppm1k PE=1 SV=1	5.983	6	2	2	2	372	40.9	6.39	3.38461e-06	2.24332e-06	0.00694237	2.15849	0.00568832	1.50875	0.59335
Stat1	P42225	Signal transducer and activator of transcription 1 OS=Mus musculus OX=10090 GN=Stat1 PE=1 SV=1	96.552	31	20	31	20	749	87.1	5.58	0.000293346	0.000194509	5.03992e-05	4.29758	0.000214459	1.50814	0.59277
Mb	P04247	Myoglobin OS=Mus musculus OX=10090 GN=Mb PE=1 SV=3	14.834	42	5	6	5	154	17.1	7.62	2.04357e-05	1.35685e-05	0.00269191	2.56994	0.00285902	1.50611	0.590828
Cox6b1	P56391	Cytochrome c oxidase subunit 6B1 OS=Mus musculus OX=10090 GN=Cox6b1 PE=1 SV=2	6.567	28	3	3	3	86	10.1	8.72	3.68715e-05	2.44828e-05	0.000822683	3.08477	0.00125582	1.50602	0.590738
Fis1	Q9CQ92	Mitochondrial fission 1 protein OS=Mus musculus OX=10090 GN=Fis1 PE=1 SV=1	9.479	16	2	2	2	152	17	8.53	1.79694e-05	1.19364e-05	0.000261443	3.58262	0.000590795	1.50543	0.59018
Glb1	P23780	Beta-galactosidase OS=Mus musculus OX=10090 GN=Glb1 PE=1 SV=1	27.775	11	6	8	6	647	73.1	7.47	4.52128e-05	3.00394e-05	0.000207076	3.68387	0.000508631	1.50511	0.589873
Cpt1a	P97742	Carnitine O-palmitoyltransferase 1, liver isoform OS=Mus musculus OX=10090 GN=Cpt1a PE=1 SV=4	31.221	14	9	10	9	773	88.2	8.62	7.71283e-05	5.12456e-05	0.000625524	3.20376	0.00104095	1.50507	0.589833
Lag3	Q61790	Lymphocyte activation gene 3 protein OS=Mus musculus OX=10090 GN=Lag3 PE=1 SV=1	19.464	11	5	6	5	521	56.9	8.25	7.22423e-05	4.80332e-05	0.000306908	3.51299	0.000652442	1.50401	0.588811
Acot2	Q9QYR9	Acyl-coenzyme A thioesterase 2, mitochondrial OS=Mus musculus OX=10090 GN=Acot2 PE=1 SV=2	61.653	33	14	23	3	453	49.6	7.36	2.70594e-05	1.79927e-05	0.000836008	3.07779	0.00126979	1.50391	0.58872
Aldh18a1	Q9Z110	Delta-1-pyrroline-5-carboxylate synthase OS=Mus musculus OX=10090 GN=Aldh18a1 PE=1 SV=2	44.803	18	11	14	11	795	87.2	7.55	9.818e-05	6.52975e-05	0.00155966	2.80697	0.00193802	1.50358	0.588402
Col1a2	Q01149	Collagen alpha-2(I) chain OS=Mus musculus OX=10090 GN=Col1a2 PE=1 SV=2	28.303	8	9	10	9	1372	129.5	9.19	4.51846e-05	3.00609e-05	0.000421885	3.37481	0.000801335	1.5031	0.587944
Gfm1	Q8K0D5	Elongation factor G, mitochondrial OS=Mus musculus OX=10090 GN=Gfm1 PE=1 SV=1	40.795	14	9	11	9	751	83.5	6.92	0.000116022	7.72417e-05	0.00850266	2.07045	0.00659406	1.50207	0.58695
Sdr39u1	Q5M8N4	Epimerase family protein SDR39U1 OS=Mus musculus OX=10090 GN=Sdr39u1 PE=1 SV=2	14.74	18	5	5	5	293	31.4	9.31	4.80943e-05	3.20273e-05	0.00175188	2.7565	0.00211057	1.50166	0.586562
Slc2a1	P17809	Solute carrier family 2, facilitated glucose transporter member 1 OS=Mus musculus OX=10090 GN=Slc2a1 PE=1 SV=4	6.545	4	2	2	2	492	53.9	8.87	1.67697e-05	1.1168e-05	6.08365e-06	5.21584	7.10776e-05	1.50159	0.586486
Ca11	O70354	Carbonic anhydrase-related protein 11 OS=Mus musculus OX=10090 GN=Ca11 PE=2 SV=2	1.531	2	1	1	1	328	36	9.48	9.60885e-06	6.3994e-06	0.00340089	2.46841	0.0033906	1.50152	0.586427
Pigu	Q8K358	Phosphatidylinositol glycan anchor biosynthesis class U protein OS=Mus musculus OX=10090 GN=Pigu PE=1 SV=4	7.188	6	2	2	2	434	49.8	7.72	3.61253e-06	2.4067e-06	0.00479903	2.31885	0.00436464	1.50103	0.585956
Glrx5	Q80Y14	Glutaredoxin-related protein 5, mitochondrial OS=Mus musculus OX=10090 GN=Glrx5 PE=1 SV=2	1.141	4	1	1	1	152	16.3	6.55	1.10545e-05	7.36844e-06	0.000302696	3.51899	0.00064669	1.50025	0.585202
Nln	Q91YP2	Neurolysin, mitochondrial OS=Mus musculus OX=10090 GN=Nln PE=1 SV=1	48.202	18	12	16	11	704	80.4	6.44	0.000134314	8.96057e-05	4.89346e-05	4.31038	0.000211093	1.49895	0.583953
Gnaz	O70443	Guanine nucleotide-binding protein G(z) subunit alpha OS=Mus musculus OX=10090 GN=Gnaz PE=1 SV=4	14.181	12	5	5	4	355	40.8	7.61	2.40784e-05	1.60637e-05	7.18537e-05	4.14355	0.000260237	1.49893	0.583935
Anxa4	P97429	Annexin A4 OS=Mus musculus OX=10090 GN=Anxa4 PE=1 SV=4	23.879	22	7	8	6	319	35.9	5.57	5.54575e-05	3.7006e-05	9.52624e-05	4.02108	0.000313245	1.49861	0.583625
Tmco1	Q921L3	Calcium load-activated calcium channel OS=Mus musculus OX=10090 GN=Tmco1 PE=1 SV=1	3.119	5	1	1	1	188	21.2	9.74	9.2253e-06	6.15757e-06	0.00585011	2.23284	0.00503598	1.4982	0.583234
Lrrc9	Q8CDN9	Leucine-rich repeat-containing protein 9 OS=Mus musculus OX=10090 GN=Lrrc9 PE=1 SV=2	1.139	0	1	1	1	1456	167.2	8.1	1.13403e-05	7.57102e-06	0.000267431	3.57279	0.000599121	1.49786	0.582898
Mrps30	Q9D0G0	28S ribosomal protein S30, mitochondrial OS=Mus musculus OX=10090 GN=Mrps30 PE=1 SV=1	12.657	11	4	5	4	442	49.9	9.38	3.78146e-05	2.53219e-05	3.0677e-05	4.51319	0.000165196	1.49335	0.578556
Stoml2	Q99JB2	Stomatin-like protein 2, mitochondrial OS=Mus musculus OX=10090 GN=Stoml2 PE=1 SV=1	2.81	3	1	1	1	353	38.4	8.87	7.12937e-06	4.78116e-06	0.00223331	2.65105	0.00250355	1.49114	0.576416
Sec61a2	Q9JLR1	Protein transport protein Sec61 subunit alpha isoform 2 OS=Mus musculus OX=10090 GN=Sec61a2 PE=2 SV=3	17.965	11	4	5	3	476	52.2	8.06	8.60684e-05	5.77336e-05	1.53056e-05	4.81515	0.000115399	1.49079	0.576073
Angel2	Q8K1C0	Protein angel homolog 2 OS=Mus musculus OX=10090 GN=Angel2 PE=1 SV=1	25.655	16	7	8	7	544	62.4	8.21	2.35155e-05	1.57828e-05	0.000331759	3.47918	0.000685257	1.48995	0.575263
Dhrs1	Q99L04	Dehydrogenase/reductase SDR family member 1 OS=Mus musculus OX=10090 GN=Dhrs1 PE=1 SV=1	97.1	59	18	35	18	313	34	8.35	0.000449129	0.000301491	7.85161e-05	4.10504	0.000276388	1.48969	0.575015
Ckap4	Q8BMK4	Cytoskeleton-associated protein 4 OS=Mus musculus OX=10090 GN=Ckap4 PE=1 SV=2	84.143	38	22	29	22	575	63.7	5.64	0.000433269	0.000291101	3.22393e-05	4.49161	0.00016969	1.48838	0.573744
Mrpl43	Q99N89	39S ribosomal protein L43, mitochondrial OS=Mus musculus OX=10090 GN=Mrpl43 PE=1 SV=1	3.415	8	2	2	2	183	20.2	9.52	3.21325e-05	2.16166e-05	2.00918e-05	4.69698	0.000132502	1.48648	0.571896
Bckdk	O55028	[3-methyl-2-oxobutanoate dehydrogenase [lipoamide]] kinase, mitochondrial OS=Mus musculus OX=10090 GN=Bckdk PE=1 SV=1	1.633	2	1	1	1	412	46.6	8.91	1.29401e-05	8.70987e-06	0.00011645	3.93386	0.000355098	1.48569	0.57113
C1qb	P14106	Complement C1q subcomponent subunit B OS=Mus musculus OX=10090 GN=C1qb PE=1 SV=2	61.978	39	9	34	8	253	26.7	8.15	0.000365783	0.000246409	2.18351e-05	4.66084	0.0001379	1.48446	0.569937
Lgi1	Q9JIA1	Leucine-rich glioma-inactivated protein 1 OS=Mus musculus OX=10090 GN=Lgi1 PE=1 SV=1	11.35	8	4	5	4	557	63.6	8.02	6.92399e-06	4.67516e-06	0.00117652	2.9294	0.00159767	1.48102	0.56659
Sdf4	Q61112	45 kDa calcium-binding protein OS=Mus musculus OX=10090 GN=Sdf4 PE=1 SV=1	44.947	28	10	14	10	361	42	4.96	0.000115247	7.78457e-05	2.76217e-07	6.55875	2.22488e-05	1.48045	0.566037
Cpq	Q9WVJ3	Carboxypeptidase Q OS=Mus musculus OX=10090 GN=Cpq PE=1 SV=1	10.126	10	4	5	4	470	51.8	6.21	1.88302e-05	1.27246e-05	0.00156617	2.80516	0.00194402	1.47982	0.565423
Paqr9	Q6TCG2	Membrane progesterone receptor epsilon OS=Mus musculus OX=10090 GN=Paqr9 PE=1 SV=2	6.4	5	2	2	2	375	42.7	8.76	8.64927e-06	5.84542e-06	0.000566172	3.24705	0.00097643	1.47966	0.56527
Isg20l2	Q3U1G5	Interferon-stimulated 20 kDa exonuclease-like 2 OS=Mus musculus OX=10090 GN=Isg20l2 PE=1 SV=2	1.231	3	1	1	1	368	41	10.01	4.53889e-06	3.07201e-06	0.0215619	1.66631	0.0131967	1.4775	0.563159
Bgn	P28653	Biglycan OS=Mus musculus OX=10090 GN=Bgn PE=1 SV=1	13.855	11	4	4	3	369	41.6	7.27	5.2544e-05	3.55856e-05	0.000138006	3.8601	0.000394146	1.47655	0.562232
Mydgf	Q9CPT4	Myeloid-derived growth factor OS=Mus musculus OX=10090 GN=Mydgf PE=1 SV=1	21.892	23	4	8	4	166	18	6.79	8.82392e-05	5.97786e-05	0.000410762	3.38641	0.000787266	1.4761	0.56179
Slc14a1	Q8VHL0	Urea transporter 1 OS=Mus musculus OX=10090 GN=Slc14a1 PE=1 SV=2	3.125	2	1	1	1	384	42.1	7.9	5.77237e-06	3.91414e-06	0.00816483	2.08805	0.00640206	1.47475	0.560468
Cpd	O89001	Carboxypeptidase D OS=Mus musculus OX=10090 GN=Cpd PE=1 SV=2	64.069	13	15	20	15	1377	152.3	6.18	0.000163448	0.000110851	6.05338e-06	5.218	7.08917e-05	1.47449	0.560213
Cpox	P36552	Oxygen-dependent coproporphyrinogen-III oxidase, mitochondrial OS=Mus musculus OX=10090 GN=Cpox PE=1 SV=2	22.051	14	6	6	6	443	49.7	8.53	4.18516e-05	2.84125e-05	0.000142367	3.84659	0.000401583	1.473	0.558756
Emb	P21995	Embigin OS=Mus musculus OX=10090 GN=Emb PE=1 SV=2	6.067	5	2	3	2	330	37	6.02	4.02355e-05	2.73949e-05	6.34322e-05	4.19769	0.000240817	1.46872	0.554559
Fabp4	P04117	Fatty acid-binding protein, adipocyte OS=Mus musculus OX=10090 GN=Fabp4 PE=1 SV=3	18.687	29	4	4	4	132	14.6	8.4	4.39477e-05	2.99265e-05	0.000123508	3.9083	0.00036831	1.46852	0.554362
Dglucy	Q8BH86	D-glutamate cyclase, mitochondrial OS=Mus musculus OX=10090 GN=Dglucy PE=1 SV=1	15.963	12	5	5	5	617	66.3	7.09	2.1872e-05	1.49146e-05	0.00159642	2.79685	0.00197173	1.46648	0.552356
Mars2	Q499X9	Methionine--tRNA ligase, mitochondrial OS=Mus musculus OX=10090 GN=Mars2 PE=1 SV=2	11.829	9	5	5	5	586	65.8	8.09	4.16992e-05	2.84425e-05	0.000541975	3.26602	0.000949213	1.46609	0.551969
Gabbr2	Q80T41	Gamma-aminobutyric acid type B receptor subunit 2 OS=Mus musculus OX=10090 GN=Gabbr2 PE=1 SV=2	16.511	7	5	6	5	940	105.6	8.72	2.78823e-05	1.9032e-05	0.00119816	2.92148	0.00161701	1.46502	0.550921
Anxa2	P07356	Annexin A2 OS=Mus musculus OX=10090 GN=Anxa2 PE=1 SV=2	58.496	37	13	17	13	339	38.7	7.69	0.000214601	0.000146607	0.000106732	3.9717	0.000336163	1.46378	0.549704
Gtf3c6	Q9D8P7	General transcription factor 3C polypeptide 6 OS=Mus musculus OX=10090 GN=Gtf3c6 PE=2 SV=1	5.969	5	1	2	1	227	25.5	4.22	2.02686e-06	1.38766e-06	0.0453888	1.34305	0.0236198	1.46064	0.546596
Apoe	P08226	Apolipoprotein E OS=Mus musculus OX=10090 GN=Apoe PE=1 SV=2	101.608	46	17	45	17	311	35.8	5.68	0.000361966	0.000248665	1.55584e-06	5.80803	3.87313e-05	1.45564	0.541651
Dpy19l1	A6X919	Probable C-mannosyltransferase DPY19L1 OS=Mus musculus OX=10090 GN=Dpy19l1 PE=1 SV=1	13.158	5	3	4	3	746	84.1	9.16	2.14292e-05	1.47252e-05	0.000158435	3.80015	0.000429245	1.45527	0.541285
Lamp2	P17047	Lysosome-associated membrane glycoprotein 2 OS=Mus musculus OX=10090 GN=Lamp2 PE=1 SV=2	10.438	7	3	3	3	415	45.7	7.39	1.83582e-05	1.26372e-05	0.0139538	1.85531	0.00949154	1.45271	0.538745
Meis2	P97367	Homeobox protein Meis2 OS=Mus musculus OX=10090 GN=Meis2 PE=1 SV=2	3.532	2	1	1	1	477	51.7	6.4	3.44352e-06	2.37129e-06	0.0193911	1.7124	0.0121824	1.45217	0.538211
Gna13	P27601	Guanine nucleotide-binding protein subunit alpha-13 OS=Mus musculus OX=10090 GN=Gna13 PE=1 SV=1	14.501	8	3	5	1	377	44	8.21	7.65203e-06	5.27138e-06	0.00143108	2.84434	0.00181827	1.45162	0.53766
Slc38a3	Q9DCP2	Sodium-coupled neutral amino acid transporter 3 OS=Mus musculus OX=10090 GN=Slc38a3 PE=1 SV=1	2.87	2	1	1	1	505	55.6	7.09	3.83052e-06	2.6406e-06	0.0267199	1.57317	0.0155939	1.45062	0.536672
Atp1b1	P14094	Sodium/potassium-transporting ATPase subunit beta-1 OS=Mus musculus OX=10090 GN=Atp1b1 PE=1 SV=1	92.827	37	15	44	15	304	35.2	8.65	0.000398965	0.00027552	1.92122e-05	4.71642	0.000129688	1.44804	0.534102
Poglut1	Q8BYB9	Protein O-glucosyltransferase 1 OS=Mus musculus OX=10090 GN=Poglut1 PE=1 SV=2	24.327	17	6	7	6	392	46.4	8.85	5.34042e-05	3.69251e-05	0.000182432	3.7389	0.000468198	1.44628	0.53235
Gabbr1	Q9WV18	Gamma-aminobutyric acid type B receptor subunit 1 OS=Mus musculus OX=10090 GN=Gabbr1 PE=1 SV=1	15.412	6	5	5	5	960	108.1	8.21	4.07069e-05	2.81727e-05	4.10079e-06	5.38713	5.78961e-05	1.44491	0.530976
Stt3a	P46978	Dolichyl-diphosphooligosaccharide--protein glycosyltransferase subunit STT3A OS=Mus musculus OX=10090 GN=Stt3a PE=1 SV=1	25.175	11	9	10	7	705	80.5	8.1	0.000117592	8.14057e-05	0.000201245	3.69628	0.000499079	1.44452	0.53059
Ftl1	P29391	Ferritin light chain 1 OS=Mus musculus OX=10090 GN=Ftl1 PE=1 SV=2	34.594	56	8	10	8	183	20.8	6	0.000107631	7.45114e-05	0.000109665	3.95993	0.000341936	1.44448	0.530554
Spp1	P10923	Osteopontin OS=Mus musculus OX=10090 GN=Spp1 PE=1 SV=1	17.859	14	4	10	4	294	32.4	4.53	0.000123506	8.55207e-05	1.23643e-05	4.90783	0.000103018	1.44417	0.530239
Snrpc	Q62241	U1 small nuclear ribonucleoprotein C OS=Mus musculus OX=10090 GN=Snrpc PE=1 SV=1	5.102	6	1	2	1	159	17.4	9.67	5.86688e-05	4.06288e-05	6.10221e-05	4.21451	0.00023638	1.44402	0.530091
Them4	Q3UUI3	Acyl-coenzyme A thioesterase THEM4 OS=Mus musculus OX=10090 GN=Them4 PE=1 SV=1	36.089	23	5	12	5	230	26	9.64	7.75521e-05	5.37323e-05	5.0023e-06	5.30083	6.43943e-05	1.44331	0.529376
Arsb	P50429	Arylsulfatase B OS=Mus musculus OX=10090 GN=Arsb PE=1 SV=3	24.994	13	7	13	7	534	59.6	7.24	0.000124681	8.64552e-05	0.000102601	3.98885	0.0003281	1.44215	0.528216
Atp7a	Q64430	Copper-transporting ATPase 1 OS=Mus musculus OX=10090 GN=Atp7a PE=1 SV=3	2.496	1	1	1	1	1491	161.9	6.62	7.57085e-06	5.25314e-06	0.000221715	3.6542	0.000531822	1.4412	0.527275
Fdx1	P46656	Adrenodoxin, mitochondrial OS=Mus musculus OX=10090 GN=Fdx1 PE=1 SV=1	2.521	4	1	1	1	188	20.1	5.62	2.25595e-05	1.56614e-05	0.00103233	2.98618	0.00146667	1.44045	0.526521
Mecr	Q9DCS3	Enoyl-[acyl-carrier-protein] reductase, mitochondrial OS=Mus musculus OX=10090 GN=Mecr PE=1 SV=2	1.819	2	1	1	1	373	40.3	9.07	3.06528e-05	2.12876e-05	0.0488017	1.31157	0.0249939	1.43994	0.526011
Ndufs5	Q99LY9	NADH dehydrogenase [ubiquinone] iron-sulfur protein 5 OS=Mus musculus OX=10090 GN=Ndufs5 PE=1 SV=3	18.463	52	5	5	5	106	12.6	8.92	4.22254e-05	2.93395e-05	0.000414316	3.38267	0.000791788	1.4392	0.525265
Mmab	Q9D273	Corrinoid adenosyltransferase OS=Mus musculus OX=10090 GN=Mmab PE=1 SV=1	15.508	19	4	4	4	237	26.3	9.2	4.59754e-05	3.19465e-05	0.000411288	3.38585	0.000787937	1.43914	0.525205
Nomo1	Q6GQT9	Nodal modulator 1 OS=Mus musculus OX=10090 GN=Nomo1 PE=1 SV=1	85.215	21	20	27	20	1214	133.3	6.09	0.000249834	0.000173688	2.34378e-05	4.63008	0.000142495	1.4384	0.524466
Ndufs6	P52503	NADH dehydrogenase [ubiquinone] iron-sulfur protein 6, mitochondrial OS=Mus musculus OX=10090 GN=Ndufs6 PE=1 SV=2	30.968	58	5	8	5	116	13	8.65	6.60745e-05	4.59581e-05	0.000265193	3.57644	0.000596026	1.43771	0.523773
Galns	Q571E4	N-acetylgalactosamine-6-sulfatase OS=Mus musculus OX=10090 GN=Galns PE=1 SV=2	20.54	13	7	8	6	520	57.6	6.52	0.000102099	7.10261e-05	0.00253417	2.59616	0.002736	1.43749	0.523554
Creg1	O88668	Protein CREG1 OS=Mus musculus OX=10090 GN=Creg1 PE=1 SV=1	2.238	3	1	1	1	220	24.4	6.42	1.90727e-05	1.32765e-05	0.000952658	3.02106	0.00138902	1.43657	0.522625
Gfm2	Q8R2Q4	Ribosome-releasing factor 2, mitochondrial OS=Mus musculus OX=10090 GN=Gfm2 PE=1 SV=2	1.525	2	1	1	1	779	86.1	6.43	1.74097e-06	1.21276e-06	6.90481e-05	4.16085	0.000253153	1.43555	0.5216
Pycard	Q9EPB4	Apoptosis-associated speck-like protein containing a CARD OS=Mus musculus OX=10090 GN=Pycard PE=1 SV=1	5.958	14	2	2	2	193	21.4	5.43	1.40282e-05	9.78013e-06	0.00210038	2.6777	0.00240034	1.43435	0.520402
Smpdl3a	P70158	Acid sphingomyelinase-like phosphodiesterase 3a OS=Mus musculus OX=10090 GN=Smpdl3a PE=1 SV=2	4.84	4	2	3	2	445	49.8	6.46	1.42355e-05	9.93556e-06	0.00322521	2.49144	0.00326172	1.43278	0.518819
Npc2	Q9Z0J0	NPC intracellular cholesterol transporter 2 OS=Mus musculus OX=10090 GN=Npc2 PE=1 SV=1	26.533	45	7	10	7	149	16.4	7.68	0.000141199	9.85665e-05	8.93784e-05	4.04877	0.000300861	1.43252	0.518559
Nudt17	Q9CWD3	Nucleoside diphosphate-linked moiety X motif 17 OS=Mus musculus OX=10090 GN=Nudt17 PE=2 SV=1	1.861	2	1	1	1	296	32.7	5.63	1.01393e-05	7.08005e-06	0.0112366	1.94937	0.00806977	1.4321	0.51813
Fmnl2	A2APV2	Formin-like protein 2 OS=Mus musculus OX=10090 GN=Fmnl2 PE=1 SV=2	28.132	5	7	8	2	1086	123	7.53	2.44359e-05	1.70745e-05	0.000417118	3.37974	0.000795336	1.43114	0.51716
Lgals3bp	Q07797	Galectin-3-binding protein OS=Mus musculus OX=10090 GN=Lgals3bp PE=1 SV=1	42.449	26	10	12	10	577	64.5	5.14	3.80402e-05	2.66042e-05	0.00203064	2.69237	0.00234477	1.42986	0.515873
Myo1f	P70248	Unconventional myosin-If OS=Mus musculus OX=10090 GN=Myo1f PE=1 SV=1	15.351	6	6	6	2	1099	125.9	8.92	4.99784e-05	3.49701e-05	0.00102113	2.99092	0.00145599	1.42918	0.515185
Myo6	Q64331	Unconventional myosin-VI OS=Mus musculus OX=10090 GN=Myo6 PE=1 SV=1	72.619	18	25	28	25	1265	146.3	8.85	0.000332413	0.000232826	3.01403e-05	4.52085	0.000163604	1.42773	0.513722
Acaa1a	Q921H8	3-ketoacyl-CoA thiolase A, peroxisomal OS=Mus musculus OX=10090 GN=Acaa1a PE=1 SV=1	85.727	49	13	24	13	424	43.9	8.44	0.000169204	0.000118522	9.70609e-05	4.01296	0.000316916	1.42762	0.513614
Pdia4	P08003	Protein disulfide-isomerase A4 OS=Mus musculus OX=10090 GN=Pdia4 PE=1 SV=3	235.61	54	38	96	38	638	71.9	5.31	0.000934077	0.000655021	1.11516e-05	4.95266	9.81333e-05	1.42602	0.511999
Kcnc1	P15388	Potassium voltage-gated channel subfamily C member 1 OS=Mus musculus OX=10090 GN=Kcnc1 PE=1 SV=1	3.184	3	2	2	2	511	57.9	6.58	8.53672e-06	5.98727e-06	0.00195813	2.70816	0.00228574	1.42581	0.511783
Sirt3	Q8R104	NAD-dependent protein deacetylase sirtuin-3 OS=Mus musculus OX=10090 GN=Sirt3 PE=1 SV=2	2.517	2	1	1	1	334	36.6	7.44	1.47836e-05	1.0369e-05	0.00128014	2.89274	0.00168812	1.42575	0.511725
Clpx	Q9JHS4	ATP-dependent Clp protease ATP-binding subunit clpX-like, mitochondrial OS=Mus musculus OX=10090 GN=Clpx PE=1 SV=2	14.617	9	5	6	5	634	69.2	7.71	4.47517e-05	3.13912e-05	0.00694329	2.15843	0.00568888	1.42561	0.51158
Coq9	Q8K1Z0	Ubiquinone biosynthesis protein COQ9, mitochondrial OS=Mus musculus OX=10090 GN=Coq9 PE=1 SV=1	15.115	13	5	5	5	313	35.1	5.92	3.71551e-05	2.60641e-05	0.00300121	2.5227	0.00309193	1.42553	0.511498
Eef2k	O08796	Eukaryotic elongation factor 2 kinase OS=Mus musculus OX=10090 GN=Eef2k PE=1 SV=1	8.139	4	3	4	3	724	81.7	5.38	4.87666e-06	3.42238e-06	0.00207702	2.68256	0.00238186	1.42493	0.51089
Rbfa	Q6P3B9	Putative ribosome-binding factor A, mitochondrial OS=Mus musculus OX=10090 GN=Rbfa PE=2 SV=1	1.378	3	1	1	1	350	39.3	7.33	4.96425e-06	3.48473e-06	0.010262	1.98877	0.00754871	1.42457	0.51053
Gusb	P12265	Beta-glucuronidase OS=Mus musculus OX=10090 GN=Gusb PE=1 SV=2	34.392	16	10	11	10	648	74.1	6.7	0.000136612	9.59029e-05	0.000414382	3.3826	0.000791872	1.42448	0.510437
Ebpl	Q9D0P0	Emopamil-binding protein-like OS=Mus musculus OX=10090 GN=Ebpl PE=2 SV=1	4.059	4	1	1	1	206	23.3	6.89	8.67902e-06	6.09316e-06	0.005366	2.27035	0.00473592	1.42439	0.510341
Tmtc3	Q8BRH0	Protein O-mannosyl-transferase TMTC3 OS=Mus musculus OX=10090 GN=Tmtc3 PE=1 SV=2	4.316	1	1	1	1	920	104.1	8.53	5.71347e-06	4.0121e-06	0.0120859	1.91772	0.00851444	1.42406	0.510009
Gabrg2	P22723	Gamma-aminobutyric acid receptor subunit gamma-2 OS=Mus musculus OX=10090 GN=Gabrg2 PE=1 SV=3	3.46	2	1	1	1	474	55.1	8.66	2.70475e-05	1.90021e-05	0.0404108	1.3935	0.0215465	1.42339	0.509336
Eci2	Q9WUR2	Enoyl-CoA delta isomerase 2, mitochondrial OS=Mus musculus OX=10090 GN=Eci2 PE=1 SV=2	15.251	5	2	5	2	391	43.2	8.92	3.20532e-05	2.25392e-05	0.000244569	3.6116	0.000566538	1.42211	0.508035
Dpp7	Q9ET22	Dipeptidyl peptidase 2 OS=Mus musculus OX=10090 GN=Dpp7 PE=1 SV=2	10.755	10	4	4	4	506	56.2	5.39	1.65809e-05	1.16696e-05	0.00173774	2.76002	0.00209815	1.42086	0.506764
Csnk1g2	Q8BVP5	Casein kinase I isoform gamma-2 OS=Mus musculus OX=10090 GN=Csnk1g2 PE=1 SV=1	1.915	2	1	1	1	415	47.6	9.06	5.69927e-06	4.01134e-06	0.00908001	2.04191	0.00691264	1.42079	0.506692
Ndufs3	Q9DCT2	NADH dehydrogenase [ubiquinone] iron-sulfur protein 3, mitochondrial OS=Mus musculus OX=10090 GN=Ndufs3 PE=1 SV=2	16.677	18	4	5	4	263	30.1	7.17	2.33792e-05	1.64621e-05	0.000964385	3.01575	0.0014007	1.42018	0.506074
Slc35f6	Q8VE96	Solute carrier family 35 member F6 OS=Mus musculus OX=10090 GN=Slc35f6 PE=1 SV=1	4.54	5	2	2	2	372	41	7.14	4.13769e-05	2.91513e-05	4.53715e-05	4.34322	0.000202504	1.41939	0.505267
Colgalt1	Q8K297	Procollagen galactosyltransferase 1 OS=Mus musculus OX=10090 GN=Colgalt1 PE=1 SV=2	27.607	12	7	8	7	617	71	7.28	5.9631e-05	4.20714e-05	0.0003073	3.51244	0.000652974	1.41738	0.503224
Abcd3	P55096	ATP-binding cassette sub-family D member 3 OS=Mus musculus OX=10090 GN=Abcd3 PE=1 SV=2	10.276	7	5	5	5	659	75.4	9.26	3.73059e-05	2.63458e-05	5.07032e-06	5.29496	6.48384e-05	1.41601	0.501834
Sash3	Q8K352	SAM and SH3 domain-containing protein 3 OS=Mus musculus OX=10090 GN=Sash3 PE=1 SV=2	5.603	9	2	2	2	380	41.6	5.22	2.10443e-05	1.48641e-05	0.00128449	2.89127	0.0016918	1.41578	0.501596
Chadl	E9Q7T7	Chondroadherin-like protein OS=Mus musculus OX=10090 GN=Chadl PE=1 SV=1	7.977	5	3	5	3	748	81.3	8.87	1.55027e-05	1.09564e-05	0.00038548	3.414	0.000754321	1.41495	0.50075
Hacl1	Q9QXE0	2-hydroxyacyl-CoA lyase 1 OS=Mus musculus OX=10090 GN=Hacl1 PE=1 SV=2	14.715	9	5	6	5	581	63.6	6.27	3.05231e-05	2.15749e-05	0.0012539	2.90174	0.00166571	1.41475	0.500546
Lamtor3	O88653	Ragulator complex protein LAMTOR3 OS=Mus musculus OX=10090 GN=Lamtor3 PE=1 SV=1	8.799	9	1	2	1	124	13.5	7.34	1.81628e-05	1.28389e-05	0.000855958	3.06755	0.00129045	1.41467	0.500461
Bcap31	Q61335	B-cell receptor-associated protein 31 OS=Mus musculus OX=10090 GN=Bcap31 PE=1 SV=4	20.508	22	5	9	5	245	27.9	8.7	0.000148426	0.000104931	0.00157608	2.80242	0.00195313	1.41451	0.500299
Vdac1	Q60932	Voltage-dependent anion-selective channel protein 1 OS=Mus musculus OX=10090 GN=Vdac1 PE=1 SV=3	192.167	76	18	109	17	296	32.3	8.43	0.000781563	0.000552796	2.30714e-06	5.63693	4.53084e-05	1.41384	0.499616
Itgam	P05555	Integrin alpha-M OS=Mus musculus OX=10090 GN=Itgam PE=1 SV=2	29.832	7	7	9	7	1153	127.4	7.27	4.09337e-05	2.89817e-05	0.000487667	3.31188	0.000884938	1.4124	0.498146
Wars2	Q9CYK1	Tryptophan--tRNA ligase, mitochondrial OS=Mus musculus OX=10090 GN=Wars2 PE=1 SV=2	3.788	3	1	1	1	360	40.1	8.82	7.98077e-06	5.65083e-06	0.0167233	1.77668	0.0108725	1.41232	0.498066
Mrpl38	Q8K2M0	39S ribosomal protein L38, mitochondrial OS=Mus musculus OX=10090 GN=Mrpl38 PE=1 SV=2	1.219	2	1	1	1	380	45	8.1	8.12104e-06	5.75408e-06	0.00144563	2.83994	0.00183088	1.41135	0.49708
Stat2	Q9WVL2	Signal transducer and activator of transcription 2 OS=Mus musculus OX=10090 GN=Stat2 PE=1 SV=1	26.636	7	6	7	6	923	105.4	5.27	7.23018e-05	5.12294e-05	0.00114363	2.94172	0.00156872	1.41133	0.49706
Mlec	Q6ZQI3	Malectin OS=Mus musculus OX=10090 GN=Mlec PE=1 SV=2	39.791	28	9	13	9	291	32.3	6.05	0.000190561	0.000135137	0.000128399	3.89144	0.000377128	1.41013	0.495829
Kiaa0319l	Q8K135	Dyslexia-associated protein KIAA0319-like protein OS=Mus musculus OX=10090 GN=Kiaa0319l PE=1 SV=1	27.423	9	8	10	8	1048	115.2	6.16	4.88601e-05	3.46533e-05	0.00123612	2.90794	0.00165034	1.40997	0.495667
Tmed2	Q9R0Q3	Transmembrane emp24 domain-containing protein 2 OS=Mus musculus OX=10090 GN=Tmed2 PE=1 SV=1	48.21	39	7	22	7	201	22.7	5.17	0.000241127	0.000171111	9.75137e-05	4.01093	0.000317833	1.40918	0.494859
Psmb8	P28063	Proteasome subunit beta type-8 OS=Mus musculus OX=10090 GN=Psmb8 PE=1 SV=2	7.867	7	2	4	2	276	30.2	6.68	2.13438e-05	1.51578e-05	0.000878838	3.05609	0.00131378	1.40811	0.493763
Ptges2	Q8BWM0	Prostaglandin E synthase 2 OS=Mus musculus OX=10090 GN=Ptges2 PE=1 SV=3	7.793	6	2	2	2	384	43.3	9	1.19217e-05	8.46867e-06	0.000507832	3.29428	0.000909338	1.40774	0.493379
Lias	Q99M04	Lipoyl synthase, mitochondrial OS=Mus musculus OX=10090 GN=Lias PE=1 SV=1	7.495	6	3	3	3	373	41.9	8.88	2.46274e-05	1.74981e-05	0.000969728	3.01335	0.00140599	1.40744	0.493069
Psme2	P97372	Proteasome activator complex subunit 2 OS=Mus musculus OX=10090 GN=Psme2 PE=1 SV=4	7.777	11	2	2	2	239	27	5.76	2.30515e-05	1.63819e-05	0.00723216	2.14073	0.00586209	1.40713	0.492756
Stxbp2	Q64324	Syntaxin-binding protein 2 OS=Mus musculus OX=10090 GN=Stxbp2 PE=1 SV=1	7.065	4	3	4	1	593	66.3	6.74	1.02226e-05	7.2661e-06	0.0287603	1.54121	0.0165245	1.40689	0.492504
Afg1l	Q3V384	AFG1-like ATPase OS=Mus musculus OX=10090 GN=Afg1l PE=1 SV=1	9.199	5	3	3	3	480	54.3	8.03	1.94063e-05	1.38003e-05	0.000697281	3.15659	0.00112082	1.40623	0.491831
H2-D1	P01899	H-2 class I histocompatibility antigen, D-B alpha chain OS=Mus musculus OX=10090 GN=H2-D1 PE=1 SV=2	27.744	22	7	11	4	362	40.8	6.73	0.000103602	7.3693e-05	0.000219847	3.65788	0.000528922	1.40586	0.491457
Plcb3	P51432	1-phosphatidylinositol 4,5-bisphosphate phosphodiesterase beta-3 OS=Mus musculus OX=10090 GN=Plcb3 PE=1 SV=2	30.797	8	8	9	8	1234	139.4	5.94	7.08554e-05	5.04188e-05	2.08521e-05	4.68085	0.000134902	1.40534	0.490917
Cmpk2	Q3U5Q7	UMP-CMP kinase 2, mitochondrial OS=Mus musculus OX=10090 GN=Cmpk2 PE=1 SV=2	76.201	37	14	21	14	447	50	7.27	0.000208626	0.000148506	2.28569e-05	4.64098	0.00014087	1.40484	0.490402
Ppib	P24369	Peptidyl-prolyl cis-trans isomerase B OS=Mus musculus OX=10090 GN=Ppib PE=1 SV=2	70.162	48	13	31	13	216	23.7	9.55	0.000456461	0.000325087	9.19018e-05	4.03668	0.000306243	1.40412	0.489663
Isca1	Q9D924	Iron-sulfur cluster assembly 1 homolog, mitochondrial OS=Mus musculus OX=10090 GN=Isca1 PE=2 SV=1	11.265	31	3	5	3	129	14.2	9.07	4.12487e-05	2.94175e-05	7.59155e-06	5.11967	7.99954e-05	1.40218	0.487675
Slc22a17	Q9D9E0	Solute carrier family 22 member 17 OS=Mus musculus OX=10090 GN=Slc22a17 PE=2 SV=2	6.364	4	2	2	2	401	43.2	8.73	1.51348e-05	1.07958e-05	0.000498255	3.30255	0.00089783	1.40191	0.487396
Agps	Q8C0I1	Alkyldihydroxyacetonephosphate synthase, peroxisomal OS=Mus musculus OX=10090 GN=Agps PE=1 SV=1	6.52	3	2	2	2	645	71.6	7.5	3.43231e-05	2.4487e-05	0.000218096	3.66135	0.00052619	1.40169	0.487168
Ccdc47	Q9D024	Coiled-coil domain-containing protein 47 OS=Mus musculus OX=10090 GN=Ccdc47 PE=1 SV=2	34.845	18	7	11	7	483	55.8	4.84	7.9643e-05	5.68348e-05	0.000552331	3.2578	0.000960964	1.40131	0.486772
Fcho2	Q3UQN2	F-BAR domain only protein 2 OS=Mus musculus OX=10090 GN=Fcho2 PE=1 SV=1	11.859	4	4	4	4	809	88.7	6.89	4.7683e-05	3.40561e-05	0.000232607	3.63338	0.00054859	1.40013	0.485563
Nucb2	P81117	Nucleobindin-2 OS=Mus musculus OX=10090 GN=Nucb2 PE=1 SV=2	48.707	32	10	17	10	420	50.3	5.15	7.59279e-05	5.4238e-05	6.2726e-05	4.20255	0.000239535	1.3999	0.485326
Bsg	P18572	Basigin OS=Mus musculus OX=10090 GN=Bsg PE=1 SV=2	16.869	14	5	6	5	389	42.4	5.85	6.24212e-05	4.4605e-05	0.000107508	3.96856	0.000337649	1.39942	0.484831
Lgals3	P16110	Galectin-3 OS=Mus musculus OX=10090 GN=Lgals3 PE=1 SV=3	19.674	15	5	6	5	264	27.5	8.38	0.000134366	9.6175e-05	9.6829e-05	4.01399	0.000316446	1.3971	0.482439
Cox6a1	P43024	Cytochrome c oxidase subunit 6A1, mitochondrial OS=Mus musculus OX=10090 GN=Cox6a1 PE=1 SV=2	10.63	45	2	3	2	111	12.3	9.98	8.09495e-06	5.79509e-06	0.0144122	1.84127	0.0097238	1.39686	0.482191
Eif2ak2	Q03963	Interferon-induced, double-stranded RNA-activated protein kinase OS=Mus musculus OX=10090 GN=Eif2ak2 PE=1 SV=2	11.298	8	3	4	3	515	58.2	8.57	2.39885e-05	1.71749e-05	0.00180933	2.74248	0.00216048	1.39672	0.482045
Atp2b2	Q9R0K7	Plasma membrane calcium-transporting ATPase 2 OS=Mus musculus OX=10090 GN=Atp2b2 PE=1 SV=2	120.402	25	25	56	19	1198	132.5	5.96	0.000379065	0.000271455	1.28354e-06	5.89159	3.58089e-05	1.39642	0.481733
Vdac2	Q60930	Voltage-dependent anion-selective channel protein 2 OS=Mus musculus OX=10090 GN=Vdac2 PE=1 SV=2	77.163	50	11	31	11	295	31.7	7.49	0.000285873	0.00020477	3.66962e-05	4.43538	0.000181462	1.39607	0.481371
Mtch1	Q791T5	Mitochondrial carrier homolog 1 OS=Mus musculus OX=10090 GN=Mtch1 PE=1 SV=1	22.482	18	6	8	6	389	41.5	9.32	4.86376e-05	3.48461e-05	0.00199944	2.69909	0.00231953	1.39578	0.481075
Ctsa	P16675	Lysosomal protective protein OS=Mus musculus OX=10090 GN=Ctsa PE=1 SV=1	22.608	13	6	6	6	474	53.8	5.86	6.77928e-05	4.85708e-05	0.000393777	3.40475	0.000765285	1.39575	0.481042
Itgb2	P11835	Integrin beta-2 OS=Mus musculus OX=10090 GN=Itgb2 PE=1 SV=2	39.117	17	11	13	11	771	85	7.12	8.46024e-05	6.06172e-05	0.00083397	3.07885	0.00126766	1.39568	0.480972
Pdpr	Q7TSQ8	Pyruvate dehydrogenase phosphatase regulatory subunit, mitochondrial OS=Mus musculus OX=10090 GN=Pdpr PE=1 SV=1	17.121	7	5	5	5	878	99.2	6.35	2.44846e-05	1.75484e-05	0.000589935	3.2292	0.00100236	1.39526	0.480531
P4hb	P09103	Protein disulfide-isomerase OS=Mus musculus OX=10090 GN=P4hb PE=1 SV=2	206.975	53	32	103	32	509	57	4.88	0.00110412	0.000791664	2.56504e-06	5.59091	4.74087e-05	1.39468	0.479931
Rp2	Q9EPK2	Protein XRP2 OS=Mus musculus OX=10090 GN=Rp2 PE=1 SV=3	8.701	9	4	4	3	347	39.4	5.24	2.50631e-05	1.79833e-05	0.0106949	1.97082	0.00777706	1.39369	0.47891
Tomm40l	Q9CZR3	Mitochondrial import receptor subunit TOM40B OS=Mus musculus OX=10090 GN=Tomm40l PE=1 SV=1	4.324	3	1	1	1	308	34	7.27	6.92974e-06	4.97605e-06	0.00498083	2.3027	0.00448614	1.39262	0.4778
Ssr1	Q9CY50	Translocon-associated protein subunit alpha OS=Mus musculus OX=10090 GN=Ssr1 PE=1 SV=1	24.342	12	3	7	3	286	32	4.45	8.64172e-05	6.20585e-05	0.0013717	2.86274	0.0017661	1.39251	0.47769
Rcn1	Q05186	Reticulocalbin-1 OS=Mus musculus OX=10090 GN=Rcn1 PE=1 SV=1	44.667	30	10	15	10	325	38.1	4.84	0.000164655	0.000118314	6.89541e-05	4.16144	0.000252934	1.39168	0.476825
Ddost	O54734	Dolichyl-diphosphooligosaccharide--protein glycosyltransferase 48 kDa subunit OS=Mus musculus OX=10090 GN=Ddost PE=1 SV=2	46.925	22	9	20	9	441	49	5.83	0.000206088	0.000148201	4.98054e-05	4.30272	0.000213105	1.39059	0.4757
Mrpl14	Q9D1I6	39S ribosomal protein L14, mitochondrial OS=Mus musculus OX=10090 GN=Mrpl14 PE=1 SV=1	11.281	25	4	5	4	145	15.9	10.99	4.63984e-05	3.33772e-05	0.000749155	3.12543	0.00117791	1.39012	0.475214
Lxn	P70202	Latexin OS=Mus musculus OX=10090 GN=Lxn PE=1 SV=2	26.643	18	3	9	3	222	25.5	5.74	8.10753e-05	5.83485e-05	0.000424624	3.372	0.00080476	1.3895	0.474566
Slc4a10	Q5DTL9	Sodium-driven chloride bicarbonate exchanger OS=Mus musculus OX=10090 GN=Slc4a10 PE=1 SV=2	54.548	16	17	21	14	1118	125.7	6.51	0.000220909	0.000159107	0.000135196	3.86904	0.000389257	1.38843	0.47345
Rasef	Q5RI75	Ras and EF-hand domain-containing protein homolog OS=Mus musculus OX=10090 GN=Rasef PE=1 SV=1	1.51	1	1	1	1	627	70.7	5.38	1.1102e-05	7.99817e-06	0.00500622	2.30049	0.00450291	1.38807	0.473084
Nfix	P70257	Nuclear factor 1 X-type OS=Mus musculus OX=10090 GN=Nfix PE=1 SV=2	10.491	7	3	3	2	488	53.4	8.68	1.70725e-06	1.23e-06	0.0487212	1.31228	0.024962	1.388	0.473006
Ifi35	Q9D8C4	Interferon-induced 35 kDa protein homolog OS=Mus musculus OX=10090 GN=Ifi35 PE=1 SV=3	3.445	3	1	1	1	286	31.9	5.87	1.05021e-05	7.56645e-06	0.0295048	1.53011	0.0168578	1.38798	0.472984
Coasy	Q9DBL7	Bifunctional coenzyme A synthase OS=Mus musculus OX=10090 GN=Coasy PE=1 SV=2	47.491	20	9	15	9	563	62	7.11	9.43217e-05	6.80187e-05	6.86796e-07	6.16317	2.71173e-05	1.3867	0.47166
Plin2	P43883	Perilipin-2 OS=Mus musculus OX=10090 GN=Plin2 PE=1 SV=2	14.989	8	3	4	3	425	46.6	6.87	5.20187e-05	3.75134e-05	0.000150055	3.82375	0.000414957	1.38667	0.471622
Tapbp	Q9R233	Tapasin OS=Mus musculus OX=10090 GN=Tapbp PE=1 SV=2	3.519	2	1	1	1	465	49.7	8.5	5.53611e-06	3.99245e-06	0.00365697	2.43688	0.00357202	1.38665	0.471599
Mcfd2	Q8K5B2	Multiple coagulation factor deficiency protein 2 homolog OS=Mus musculus OX=10090 GN=Mcfd2 PE=1 SV=1	7.734	28	2	3	2	145	16.2	4.72	2.75546e-05	1.98833e-05	0.000332299	3.47847	0.000685949	1.38581	0.470735
Cd47	Q61735	Leukocyte surface antigen CD47 OS=Mus musculus OX=10090 GN=Cd47 PE=1 SV=2	20.116	15	4	7	4	303	33.1	8.63	5.10638e-05	3.68517e-05	0.000604921	3.2183	0.00101832	1.38566	0.470571
Dnajb11	Q99KV1	DnaJ homolog subfamily B member 11 OS=Mus musculus OX=10090 GN=Dnajb11 PE=1 SV=1	37.09	20	10	15	10	358	40.5	6.32	0.000166102	0.000120013	6.49496e-05	4.18742	0.000243521	1.38403	0.468878
Tubgcp4	Q9D4F8	Gamma-tubulin complex component 4 OS=Mus musculus OX=10090 GN=Tubgcp4 PE=1 SV=2	7.39	3	2	2	2	667	76.1	6.65	2.87618e-06	2.07828e-06	0.00956239	2.01943	0.00717684	1.38392	0.468764
Lamtor1	Q9CQ22	Ragulator complex protein LAMTOR1 OS=Mus musculus OX=10090 GN=Lamtor1 PE=1 SV=1	4.893	8	1	1	1	161	17.7	5.15	7.70878e-06	5.57707e-06	0.00371593	2.42993	0.00361276	1.38223	0.466997
Eea1	Q8BL66	Early endosome antigen 1 OS=Mus musculus OX=10090 GN=Eea1 PE=1 SV=2	340.339	52	68	137	68	1411	160.8	5.77	0.00119323	0.000864278	4.41642e-07	6.35493	2.34965e-05	1.38061	0.465306
Hsp90b1	P08113	Endoplasmin OS=Mus musculus OX=10090 GN=Hsp90b1 PE=1 SV=2	342.38	60	55	219	53	802	92.4	4.82	0.00166542	0.00120689	1.31278e-06	5.88181	3.6156e-05	1.37992	0.464583
Tmed10	Q9D1D4	Transmembrane emp24 domain-containing protein 10 OS=Mus musculus OX=10090 GN=Tmed10 PE=1 SV=1	50.855	39	7	23	7	219	24.9	6.7	0.000162149	0.000117711	2.33091e-05	4.63247	0.000142139	1.37751	0.462066
B3gat3	P58158	Galactosylgalactosylxylosylprotein 3-beta-glucuronosyltransferase 3 OS=Mus musculus OX=10090 GN=B3gat3 PE=1 SV=1	7.982	8	3	4	3	335	37	8.78	1.1462e-05	8.32244e-06	0.000951186	3.02173	0.00138754	1.37724	0.46178
Arl6ip1	Q9JKW0	ADP-ribosylation factor-like protein 6-interacting protein 1 OS=Mus musculus OX=10090 GN=Arl6ip1 PE=1 SV=1	2.195	4	1	1	1	203	23.4	9.32	3.47072e-05	2.52089e-05	0.000197647	3.70411	0.000493094	1.37678	0.461302
Hk2	O08528	Hexokinase-2 OS=Mus musculus OX=10090 GN=Hk2 PE=1 SV=1	36.876	11	9	14	4	917	102.5	6.11	3.36106e-05	2.44418e-05	0.00112235	2.94987	0.00154975	1.37513	0.459567
Acox3	Q9EPL9	Peroxisomal acyl-coenzyme A oxidase 3 OS=Mus musculus OX=10090 GN=Acox3 PE=1 SV=2	25.255	10	6	7	6	700	78.4	7.12	3.46192e-05	2.51818e-05	0.00489467	2.31028	0.00442885	1.37477	0.459194
Ephx1	Q9D379	Epoxide hydrolase 1 OS=Mus musculus OX=10090 GN=Ephx1 PE=1 SV=2	48.94	25	13	16	13	455	52.5	8.35	0.000209096	0.000152144	5.64713e-06	5.24817	6.83808e-05	1.37433	0.458728
Sec11a	Q9R0P6	Signal peptidase complex catalytic subunit SEC11A OS=Mus musculus OX=10090 GN=Sec11a PE=1 SV=1	4.521	8	2	2	2	179	20.6	9.33	3.71889e-05	2.70677e-05	0.000759226	3.11963	0.0011887	1.37392	0.458299
Erap1	Q9EQH2	Endoplasmic reticulum aminopeptidase 1 OS=Mus musculus OX=10090 GN=Erap1 PE=1 SV=2	46.956	14	13	14	13	930	106.5	6.2	8.3724e-05	6.09416e-05	1.21719e-05	4.91464	0.000102279	1.37384	0.458213
Hpcal4	Q8BGZ1	Hippocalcin-like protein 4 OS=Mus musculus OX=10090 GN=Hpcal4 PE=1 SV=3	45.533	53	9	18	5	191	22.2	4.89	7.24116e-05	5.27317e-05	0.00044732	3.34938	0.000834098	1.37321	0.457551
Mrpl54	Q9CPW3	39S ribosomal protein L54, mitochondrial OS=Mus musculus OX=10090 GN=Mrpl54 PE=1 SV=1	2.459	6	1	1	1	135	15.4	10.04	3.91482e-05	2.85365e-05	3.30409e-05	4.48095	0.000171918	1.37186	0.456136
Ezr	P26040	Ezrin OS=Mus musculus OX=10090 GN=Ezr PE=1 SV=3	240.843	60	47	113	32	586	69.4	6.1	0.000771909	0.000562699	3.72368e-05	4.42903	0.000182794	1.3718	0.456068
Matn4	O89029	Matrilin-4 OS=Mus musculus OX=10090 GN=Matn4 PE=1 SV=1	29.103	15	8	9	8	624	68.9	5.76	0.000147816	0.000107782	0.000139482	3.85548	0.000396684	1.37143	0.455681
Nhlrc3	Q8CCH2	NHL repeat-containing protein 3 OS=Mus musculus OX=10090 GN=Nhlrc3 PE=1 SV=1	1.851	2	1	1	1	347	38.2	6.23	1.50761e-05	1.09973e-05	0.00401239	2.3966	0.00381702	1.37089	0.455113
Mesd	Q9ERE7	LRP chaperone MESD OS=Mus musculus OX=10090 GN=Mesd PE=1 SV=1	38.279	25	5	22	5	224	25.2	6.34	0.000122694	8.95133e-05	3.24079e-06	5.48935	5.19502e-05	1.37068	0.454894
C1qa	P98086	Complement C1q subcomponent subunit A OS=Mus musculus OX=10090 GN=C1qa PE=1 SV=2	56.063	32	8	38	8	245	26	9.11	0.000255976	0.000186778	0.000163393	3.78677	0.00043743	1.37048	0.45468
Pgap1	Q3UUQ7	GPI inositol-deacylase OS=Mus musculus OX=10090 GN=Pgap1 PE=1 SV=3	18.651	6	6	6	6	922	104.5	8.91	5.10117e-05	3.72277e-05	0.00312011	2.50583	0.00318285	1.37026	0.454453
Asah1	Q9WV54	Acid ceramidase OS=Mus musculus OX=10090 GN=Asah1 PE=1 SV=1	24.532	23	8	10	8	394	44.6	8.46	0.000107185	7.82941e-05	8.27495e-06	5.08223	8.40124e-05	1.36901	0.453135
Il10	P18893	Interleukin-10 OS=Mus musculus OX=10090 GN=Il10 PE=1 SV=2	1.162	3	1	1	1	178	20.6	8.18	1.06584e-05	7.78632e-06	0.00487328	2.31218	0.00441455	1.36886	0.452976
Pgam5	Q8BX10	Serine/threonine-protein phosphatase PGAM5, mitochondrial OS=Mus musculus OX=10090 GN=Pgam5 PE=1 SV=1	8.124	8	2	4	2	288	32	9.04	1.67943e-05	1.22716e-05	0.00164373	2.78417	0.00201452	1.36855	0.452649
Tmem9b	Q9JJR8	Transmembrane protein 9B OS=Mus musculus OX=10090 GN=Tmem9b PE=1 SV=1	4.266	8	2	2	1	199	22.6	8.18	3.08002e-06	2.25547e-06	0.00387774	2.41142	0.00372263	1.36558	0.449512
Mib2	Q8R516	E3 ubiquitin-protein ligase MIB2 OS=Mus musculus OX=10090 GN=Mib2 PE=1 SV=2	5.076	2	2	2	2	973	105.9	8.09	1.9994e-06	1.46417e-06	0.0297723	1.52619	0.0169766	1.36555	0.449483
Plxnb2	B2RXS4	Plexin-B2 OS=Mus musculus OX=10090 GN=Plxnb2 PE=1 SV=1	13.513	2	4	4	4	1842	206.1	5.87	1.40072e-05	1.02701e-05	0.000265278	3.5763	0.000596144	1.36388	0.44772
Atp1a1	Q8VDN2	Sodium/potassium-transporting ATPase subunit alpha-1 OS=Mus musculus OX=10090 GN=Atp1a1 PE=1 SV=1	265.914	41	39	115	22	1023	112.9	5.45	0.000896427	0.000657778	5.96536e-06	5.22436	7.03462e-05	1.36281	0.446586
Rap2b	P61226	Ras-related protein Rap-2b OS=Mus musculus OX=10090 GN=Rap2b PE=1 SV=1	19.153	38	5	6	2	183	20.5	4.81	7.05243e-05	5.17565e-05	4.63944e-05	4.33353	0.00020503	1.36262	0.446382
Gpm6b	P35803	Neuronal membrane glycoprotein M6-b OS=Mus musculus OX=10090 GN=Gpm6b PE=1 SV=2	23.643	14	5	11	5	328	36.2	6.14	0.000111341	8.17476e-05	0.000101366	3.99411	0.000325643	1.362	0.445731
Slc8a2	Q8K596	Sodium/calcium exchanger 2 OS=Mus musculus OX=10090 GN=Slc8a2 PE=1 SV=1	25.781	9	7	9	7	921	100.6	5.12	6.01146e-05	4.41958e-05	0.00024116	3.6177	0.000561488	1.36019	0.443805
Stx16	Q8BVI5	Syntaxin-16 OS=Mus musculus OX=10090 GN=Stx16 PE=1 SV=3	29.771	26	7	8	7	326	37.1	5.86	3.92549e-05	2.88781e-05	0.000195868	3.70804	0.000490107	1.35933	0.4429
Tusc3	Q8BTV1	Tumor suppressor candidate 3 OS=Mus musculus OX=10090 GN=Tusc3 PE=1 SV=1	16.013	13	5	6	4	347	39.5	10.11	0.000101588	7.47455e-05	0.00032099	3.49351	0.000671269	1.35911	0.442667
Dnase2	P56542	Deoxyribonuclease-2-alpha OS=Mus musculus OX=10090 GN=Dnase2 PE=1 SV=1	3.813	3	1	1	1	353	38.8	7.46	2.51523e-05	1.85113e-05	0.00140719	2.85165	0.0017974	1.35876	0.442285
Nme3	Q9WV85	Nucleoside diphosphate kinase 3 OS=Mus musculus OX=10090 GN=Nme3 PE=1 SV=3	2.11	4	1	1	1	169	19.1	6.68	5.94345e-06	4.37506e-06	0.013192	1.87969	0.00909842	1.35849	0.441999
Ak4	Q9WUR9	Adenylate kinase 4, mitochondrial OS=Mus musculus OX=10090 GN=Ak4 PE=1 SV=1	12.262	20	4	5	4	223	25	7.53	7.22163e-05	5.31659e-05	1.69392e-06	5.77111	3.99852e-05	1.35832	0.441824
B3glct	Q8BHT6	Beta-1,3-glucosyltransferase OS=Mus musculus OX=10090 GN=B3glct PE=1 SV=3	14.579	12	6	8	6	489	55.3	6.92	0.000112291	8.2685e-05	3.08015e-05	4.51143	0.000165562	1.35806	0.441545
Dock2	Q8C3J5	Dedicator of cytokinesis protein 2 OS=Mus musculus OX=10090 GN=Dock2 PE=1 SV=3	25.832	5	9	9	9	1828	211.6	6.99	4.41069e-05	3.24911e-05	0.00231675	2.63512	0.00256679	1.35751	0.440958
Ifit1	Q64282	Interferon-induced protein with tetratricopeptide repeats 1 OS=Mus musculus OX=10090 GN=Ifit1 PE=1 SV=2	4.399	4	2	2	2	463	53.7	7.52	1.38138e-05	1.01793e-05	0.000283827	3.54695	0.000621199	1.35705	0.440479
Lima1	Q9ERG0	LIM domain and actin-binding protein 1 OS=Mus musculus OX=10090 GN=Lima1 PE=1 SV=3	7.771	3	3	3	2	753	84	6.6	1.09689e-05	8.08354e-06	0.00333948	2.47632	0.00334597	1.35694	0.440357
Nlrp1a	Q2LKU9	NACHT, LRR and PYD domains-containing protein 1a OS=Mus musculus OX=10090 GN=Nlrp1a PE=1 SV=1	1.364	1	1	1	1	1182	134.2	7.18	8.13473e-06	5.99722e-06	0.00193752	2.71275	0.00226873	1.35642	0.4398
Adap2	Q8R2V5	Arf-GAP with dual PH domain-containing protein 2 OS=Mus musculus OX=10090 GN=Adap2 PE=1 SV=1	8.107	8	2	2	2	381	44	9.14	8.36811e-06	6.1703e-06	0.00562949	2.24953	0.00490109	1.35619	0.43956
Gnao1	P18872	Guanine nucleotide-binding protein G(o) subunit alpha OS=Mus musculus OX=10090 GN=Gnao1 PE=1 SV=3	98.861	49	15	39	13	354	40.1	5.53	0.000382379	0.000282058	0.000364324	3.43851	0.000725747	1.35567	0.439011
Dnajc11	Q5U458	DnaJ homolog subfamily C member 11 OS=Mus musculus OX=10090 GN=Dnajc11 PE=1 SV=2	5.483	3	2	2	2	559	63.2	8.32	2.24967e-05	1.66091e-05	0.00406668	2.39076	0.00385591	1.35448	0.437737
Extl2	Q9ES89	Exostosin-like 2 OS=Mus musculus OX=10090 GN=Extl2 PE=1 SV=1	11.543	9	3	4	3	330	37.4	9.04	1.27752e-05	9.43696e-06	0.00128871	2.88984	0.00169537	1.35374	0.436956
Kcnab2	P62482	Voltage-gated potassium channel subunit beta-2 OS=Mus musculus OX=10090 GN=Kcnab2 PE=1 SV=1	55.118	30	11	19	9	367	41	9	0.000128636	9.5035e-05	0.000119688	3.92195	0.000361232	1.35357	0.436767
Phyhd1	Q9DB26	Phytanoyl-CoA dioxygenase domain-containing protein 1 OS=Mus musculus OX=10090 GN=Phyhd1 PE=1 SV=2	13.031	11	2	4	2	291	32.5	6.34	2.25416e-05	1.66576e-05	0.000661347	3.17957	0.00108107	1.35323	0.436411
Pdk1	Q8BFP9	[Pyruvate dehydrogenase (acetyl-transferring)] kinase isozyme 1, mitochondrial OS=Mus musculus OX=10090 GN=Pdk1 PE=1 SV=2	17.649	15	6	8	4	434	49	8.19	2.01456e-05	1.48897e-05	0.00251435	2.59957	0.00272031	1.35299	0.436151
Fut8	Q9WTS2	Alpha-(1,6)-fucosyltransferase OS=Mus musculus OX=10090 GN=Fut8 PE=1 SV=2	3.666	2	1	1	1	575	66.5	7.52	5.1107e-06	3.77813e-06	0.0240569	1.61876	0.0143668	1.35271	0.435848
Cpne3	Q8BT60	Copine-3 OS=Mus musculus OX=10090 GN=Cpne3 PE=1 SV=2	24.276	14	8	11	6	533	59.5	5.78	0.000105447	7.80017e-05	0.000474489	3.32377	0.000868635	1.35186	0.434945
Mag	P20917	Myelin-associated glycoprotein OS=Mus musculus OX=10090 GN=Mag PE=1 SV=3	1.744	1	1	1	1	627	69.3	5.1	1.42097e-05	1.05142e-05	0.00103421	2.98539	0.00146845	1.35148	0.434538
Map4k1	P70218	Mitogen-activated protein kinase kinase kinase kinase 1 OS=Mus musculus OX=10090 GN=Map4k1 PE=1 SV=1	1.117	1	1	1	1	827	91.5	7.85	7.04308e-06	5.21248e-06	3.22422e-05	4.49157	0.000169698	1.3512	0.434237
Ctss	O70370	Cathepsin S OS=Mus musculus OX=10090 GN=Ctss PE=1 SV=2	38.213	20	6	10	6	340	38.4	6.96	0.000117014	8.6612e-05	0.000111812	3.95151	0.000346142	1.35102	0.434046
Grm7	Q68ED2	Metabotropic glutamate receptor 7 OS=Mus musculus OX=10090 GN=Grm7 PE=1 SV=1	2.104	1	1	2	1	915	102.2	7.88	5.92287e-06	4.38549e-06	0.00377818	2.42272	0.00365536	1.35056	0.433559
Calr	P14211	Calreticulin OS=Mus musculus OX=10090 GN=Calr PE=1 SV=1	218.236	66	26	158	26	416	48	4.49	0.00133504	0.000988799	5.62168e-05	4.25013	0.000226971	1.35016	0.433133
Anxa3	O35639	Annexin A3 OS=Mus musculus OX=10090 GN=Anxa3 PE=1 SV=4	67.538	40	14	20	13	323	36.4	5.76	0.000197639	0.0001464	0.000204794	3.68868	0.000504914	1.34999	0.432949
Os9	Q8K2C7	Protein OS-9 OS=Mus musculus OX=10090 GN=Os9 PE=1 SV=2	21.199	10	6	6	6	672	76.1	4.84	3.46199e-05	2.56493e-05	2.54505e-05	4.5943	0.000148527	1.34974	0.432685
Npl	Q9DCJ9	N-acetylneuraminate lyase OS=Mus musculus OX=10090 GN=Npl PE=1 SV=1	21.643	21	6	8	6	320	35.1	8.03	4.51729e-05	3.34743e-05	0.000643432	3.1915	0.00106111	1.34948	0.432402
Serpinh1	P19324	Serpin H1 OS=Mus musculus OX=10090 GN=Serpinh1 PE=1 SV=3	56.971	35	12	15	12	417	46.5	8.82	0.000173182	0.000128464	0.000232323	3.63391	0.000548156	1.3481	0.430924
Akap7	Q7TN79	A-kinase anchor protein 7 isoform gamma OS=Mus musculus OX=10090 GN=Akap7 PE=1 SV=2	3.024	3	1	1	1	314	35.5	7.87	1.10907e-05	8.23118e-06	0.000727611	3.1381	0.0011545	1.34741	0.430185
Calu	O35887	Calumenin OS=Mus musculus OX=10090 GN=Calu PE=1 SV=1	103.849	51	14	40	14	315	37	4.67	0.000383317	0.000284577	6.04498e-05	4.2186	0.000235299	1.34697	0.429716
Skap2	Q3UND0	Src kinase-associated phosphoprotein 2 OS=Mus musculus OX=10090 GN=Skap2 PE=1 SV=2	4.017	3	1	1	1	358	40.7	4.7	9.448e-06	7.01548e-06	0.0151927	1.81836	0.0101108	1.34674	0.429468
Cdh11	P55288	Cadherin-11 OS=Mus musculus OX=10090 GN=Cdh11 PE=1 SV=1	9.063	4	3	3	3	796	88.1	4.89	4.10534e-05	3.05208e-05	0.000402998	3.3947	0.000777294	1.34509	0.427706
Praf2	Q9JIG8	PRA1 family protein 2 OS=Mus musculus OX=10090 GN=Praf2 PE=1 SV=1	14.287	20	3	5	3	178	19.5	9.6	2.1915e-05	1.62971e-05	0.000595969	3.22478	0.00100882	1.34472	0.427309
Cfd	P03953	Complement factor D OS=Mus musculus OX=10090 GN=Cfd PE=1 SV=1	9.799	11	2	3	2	259	28	6.67	5.18965e-06	3.85955e-06	0.00528918	2.27661	0.00468691	1.34463	0.427207
Chid1	Q922Q9	Chitinase domain-containing protein 1 OS=Mus musculus OX=10090 GN=Chid1 PE=1 SV=1	35.564	21	7	13	7	393	44.9	7.97	0.00010498	7.80791e-05	0.00446202	2.35047	0.00413302	1.34454	0.427108
Nudt14	Q9D142	Uridine diphosphate glucose pyrophosphatase NUDT14 OS=Mus musculus OX=10090 GN=Nudt14 PE=1 SV=1	1.824	3	1	1	1	222	24.4	5.14	6.54532e-06	4.87268e-06	0.0176766	1.7526	0.0113509	1.34327	0.425748
Aldh1l2	Q8K009	Mitochondrial 10-formyltetrahydrofolate dehydrogenase OS=Mus musculus OX=10090 GN=Aldh1l2 PE=1 SV=2	49.136	15	13	20	7	923	101.5	6.29	1.93395e-05	1.44131e-05	2.21163e-05	4.65529	0.000138732	1.3418	0.42417
Poldip2	Q91VA6	Polymerase delta-interacting protein 2 OS=Mus musculus OX=10090 GN=Poldip2 PE=1 SV=1	9.534	11	4	4	4	368	41.8	8.63	3.53864e-05	2.63814e-05	0.000281522	3.55049	0.000618158	1.34134	0.423672
Gatb	Q99JT1	Glutamyl-tRNA(Gln) amidotransferase subunit B, mitochondrial OS=Mus musculus OX=10090 GN=Gatb PE=1 SV=1	8.066	5	2	3	2	557	62.1	8.54	1.28522e-05	9.60325e-06	6.82251e-05	4.16606	0.000251223	1.33832	0.420424
Snph	Q80U23	Syntaphilin OS=Mus musculus OX=10090 GN=Snph PE=1 SV=3	15.916	13	6	6	6	495	53.7	5.9	5.98297e-05	4.47055e-05	0.000729516	3.13697	0.00115659	1.33831	0.42041
Cacng8	Q8VHW2	Voltage-dependent calcium channel gamma-8 subunit OS=Mus musculus OX=10090 GN=Cacng8 PE=1 SV=1	9.521	9	3	4	3	423	43.4	9.2	3.91873e-05	2.9293e-05	0.000362206	3.44104	0.000723196	1.33777	0.419834
Parp12	Q8BZ20	Protein mono-ADP-ribosyltransferase PARP12 OS=Mus musculus OX=10090 GN=Parp12 PE=1 SV=3	5.741	3	2	2	2	711	79.9	8.54	3.80884e-06	2.84731e-06	0.000909346	3.04127	0.00134507	1.3377	0.41975
Dtd2	Q8BHA3	D-aminoacyl-tRNA deacylase 2 OS=Mus musculus OX=10090 GN=Dtd2 PE=1 SV=1	2.949	5	1	1	1	168	18.2	7.91	1.95837e-05	1.46436e-05	0.000597674	3.22354	0.00101064	1.33736	0.419384
Ech1	O35459	Delta(3,5)-Delta(2,4)-dienoyl-CoA isomerase, mitochondrial OS=Mus musculus OX=10090 GN=Ech1 PE=1 SV=1	20.87	15	4	6	4	327	36.1	7.71	3.37385e-05	2.52413e-05	0.000884226	3.05344	0.00131924	1.33664	0.418611
Ssbp1	Q9CYR0	Single-stranded DNA-binding protein, mitochondrial OS=Mus musculus OX=10090 GN=Ssbp1 PE=1 SV=1	7.2	10	1	2	1	152	17.3	9.92	1.61908e-05	1.21155e-05	0.000324945	3.48819	0.000676446	1.33637	0.418319
Slc2a3	P32037	Solute carrier family 2, facilitated glucose transporter member 3 OS=Mus musculus OX=10090 GN=Slc2a3 PE=1 SV=1	9.843	6	3	3	3	493	53.4	4.98	4.31587e-05	3.22997e-05	0.000362241	3.441	0.000723239	1.33619	0.418129
Prdx6	O08709	Peroxiredoxin-6 OS=Mus musculus OX=10090 GN=Prdx6 PE=1 SV=3	161.843	84	18	117	18	224	24.9	6.01	0.000997898	0.000746897	1.04496e-05	4.9809	9.50458e-05	1.33606	0.417983
Maoa	Q64133	Amine oxidase [flavin-containing] A OS=Mus musculus OX=10090 GN=Maoa PE=1 SV=3	27.179	12	6	8	6	526	59.6	7.81	5.32847e-05	3.98829e-05	0.000289255	3.53872	0.000628286	1.33603	0.417951
Abhd11	Q8K4F5	Protein ABHD11 OS=Mus musculus OX=10090 GN=Abhd11 PE=1 SV=1	3.988	4	1	2	1	307	33.5	9.61	5.36784e-06	4.01832e-06	0.000217928	3.66169	0.000525927	1.33584	0.41775
Uggt1	Q6P5E4	UDP-glucose:glycoprotein glucosyltransferase 1 OS=Mus musculus OX=10090 GN=Uggt1 PE=1 SV=4	162.544	26	35	56	35	1551	176.3	5.62	0.000405154	0.000303297	5.67239e-05	4.24623	0.000228001	1.33583	0.417741
Afg3l2	Q8JZQ2	AFG3-like protein 2 OS=Mus musculus OX=10090 GN=Afg3l2 PE=1 SV=1	7.182	3	2	2	2	802	89.5	8.6	1.06282e-05	7.95672e-06	0.00713927	2.14635	0.00580648	1.33575	0.417648
Gnai1	B2RSH2	Guanine nucleotide-binding protein G(i) subunit alpha-1 OS=Mus musculus OX=10090 GN=Gnai1 PE=1 SV=1	48.226	25	9	17	4	354	40.3	5.97	6.74938e-05	5.05365e-05	0.000301698	3.52043	0.000645318	1.33555	0.417429
Necap2	Q9D1J1	Adaptin ear-binding coat-associated protein 2 OS=Mus musculus OX=10090 GN=Necap2 PE=1 SV=1	28.314	32	6	10	6	266	28.6	7.94	7.30781e-05	5.47337e-05	1.33727e-06	5.87378	3.644e-05	1.33516	0.417011
Pck2	Q8BH04	Phosphoenolpyruvate carboxykinase [GTP], mitochondrial OS=Mus musculus OX=10090 GN=Pck2 PE=1 SV=1	50.436	27	13	17	13	640	70.5	7.28	8.23705e-05	6.17168e-05	0.000532159	3.27396	0.000937929	1.33465	0.416465
Slc3a2	P10852	4F2 cell-surface antigen heavy chain OS=Mus musculus OX=10090 GN=Slc3a2 PE=1 SV=1	53.888	26	12	18	12	526	58.3	5.91	0.000190236	0.00014254	0.00021137	3.67496	0.000515548	1.33462	0.416427
Rpn1	Q91YQ5	Dolichyl-diphosphooligosaccharide--protein glycosyltransferase subunit 1 OS=Mus musculus OX=10090 GN=Rpn1 PE=1 SV=1	93.012	31	20	52	20	608	68.5	6.46	0.000524953	0.000393528	4.3408e-05	4.36243	0.000197618	1.33397	0.415721
Pnpt1	Q8K1R3	Polyribonucleotide nucleotidyltransferase 1, mitochondrial OS=Mus musculus OX=10090 GN=Pnpt1 PE=1 SV=1	4.011	2	1	1	1	783	85.6	8.03	8.68144e-06	6.50952e-06	0.00398226	2.39987	0.00379533	1.33365	0.415384
Clec11a	O88200	C-type lectin domain family 11 member A OS=Mus musculus OX=10090 GN=Clec11a PE=1 SV=1	3.788	3	1	1	1	328	36.4	5	9.72082e-06	7.28992e-06	0.00893467	2.04892	0.00683354	1.33346	0.415175
Pdp1	Q3UV70	[Pyruvate dehydrogenase [acetyl-transferring]]-phosphatase 1, mitochondrial OS=Mus musculus OX=10090 GN=Pdp1 PE=1 SV=1	23.895	12	4	6	4	538	61.1	6.67	2.73638e-05	2.05533e-05	0.00333817	2.47649	0.00334501	1.33136	0.412897
Tmem9	Q9CR23	Transmembrane protein 9 OS=Mus musculus OX=10090 GN=Tmem9 PE=1 SV=1	7.841	18	3	4	2	183	20.6	6.95	7.05684e-05	5.30739e-05	0.000340578	3.46778	0.000696458	1.32963	0.411021
Aass	Q99K67	Alpha-aminoadipic semialdehyde synthase, mitochondrial OS=Mus musculus OX=10090 GN=Aass PE=1 SV=1	7.193	3	2	2	2	926	102.9	6.87	1.05638e-05	7.94736e-06	0.00632063	2.19924	0.00531496	1.32922	0.410585
Slc7a8	Q9QXW9	Large neutral amino acids transporter small subunit 2 OS=Mus musculus OX=10090 GN=Slc7a8 PE=1 SV=1	3.188	2	1	1	1	531	57.8	6.67	1.46133e-05	1.09982e-05	9.76644e-05	4.01026	0.000318137	1.3287	0.410014
Fads2	Q9Z0R9	Acyl-CoA 6-desaturase OS=Mus musculus OX=10090 GN=Fads2 PE=1 SV=1	16.503	13	5	5	5	444	52.4	8.82	4.93561e-05	3.7173e-05	0.000106468	3.97278	0.000335655	1.32774	0.408974
Rexo2	Q9D8S4	Oligoribonuclease, mitochondrial OS=Mus musculus OX=10090 GN=Rexo2 PE=1 SV=2	11.705	9	2	5	2	237	26.7	7.15	7.89597e-05	5.94705e-05	0.000202847	3.69283	0.000501722	1.32771	0.408942
Tmem106b	Q80X71	Transmembrane protein 106B OS=Mus musculus OX=10090 GN=Tmem106b PE=1 SV=1	1.218	5	1	1	1	275	31.2	6.68	3.12076e-06	2.35135e-06	0.0453599	1.34333	0.0236079	1.32722	0.408409
Vdac3	Q60931	Voltage-dependent anion-selective channel protein 3 OS=Mus musculus OX=10090 GN=Vdac3 PE=1 SV=1	81.437	41	10	27	9	283	30.7	8.79	0.000236224	0.000178007	0.000184001	3.73518	0.000470662	1.32704	0.408217
Sort1	Q6PHU5	Sortilin OS=Mus musculus OX=10090 GN=Sort1 PE=1 SV=1	35.636	10	11	14	11	825	91.1	5.88	0.000152881	0.00011532	8.12685e-05	4.09008	0.000282798	1.32571	0.406767
Tmem11	Q8BK08	Transmembrane protein 11, mitochondrial OS=Mus musculus OX=10090 GN=Tmem11 PE=1 SV=1	3.647	5	1	1	1	190	21.3	7.36	9.48914e-06	7.15834e-06	0.00383719	2.41599	0.00369536	1.32561	0.406653
Nadk2	Q8C5H8	NAD kinase 2, mitochondrial OS=Mus musculus OX=10090 GN=Nadk2 PE=1 SV=2	36.647	25	9	10	9	452	50.8	8.07	7.53077e-05	5.68113e-05	5.98858e-05	4.22268	0.000234224	1.32558	0.40662
Scamp4	Q9JKV5	Secretory carrier-associated membrane protein 4 OS=Mus musculus OX=10090 GN=Scamp4 PE=1 SV=1	1.964	3	1	1	1	230	25.3	8.66	1.62446e-05	1.2262e-05	0.0479401	1.3193	0.0246511	1.32479	0.405767
Tomt	A1Y9I9	Transmembrane O-methyltransferase homolog OS=Mus musculus OX=10090 GN=Tomt PE=1 SV=1	1.531	3	1	1	1	258	28.8	8.73	4.43154e-06	3.34738e-06	0.0128614	1.89071	0.00892466	1.32388	0.404778
Pdia3	P27773	Protein disulfide-isomerase A3 OS=Mus musculus OX=10090 GN=Pdia3 PE=1 SV=2	317.865	68	43	171	43	505	56.6	6.21	0.00180304	0.00136338	8.1072e-06	5.09113	8.30538e-05	1.32247	0.40324
Jph4	Q80WT0	Junctophilin-4 OS=Mus musculus OX=10090 GN=Jph4 PE=2 SV=1	9.072	5	3	3	3	628	66	6.71	5.775e-05	4.3669e-05	0.000160396	3.79481	0.000432505	1.32245	0.403214
Mrps26	Q80ZS3	28S ribosomal protein S26, mitochondrial OS=Mus musculus OX=10090 GN=Mrps26 PE=1 SV=1	1.995	4	1	1	1	200	23.4	9.96	2.2824e-05	1.72656e-05	0.00216773	2.66399	0.00245294	1.32193	0.402647
Castor2	Q8CAB8	Cytosolic arginine sensor for mTORC1 subunit 2 OS=Mus musculus OX=10090 GN=Castor2 PE=1 SV=1	5.569	8	2	2	2	329	36.1	5.45	2.01455e-06	1.52416e-06	0.000963255	3.01626	0.00139958	1.32174	0.40244
Mical1	Q8VDP3	[F-actin]-monooxygenase MICAL1 OS=Mus musculus OX=10090 GN=Mical1 PE=1 SV=1	18.903	6	6	6	6	1048	116.7	6.05	4.07687e-05	3.08603e-05	0.00236584	2.62602	0.00260331	1.32107	0.401711
Vstm2l	Q6PDS0	V-set and transmembrane domain-containing protein 2-like protein OS=Mus musculus OX=10090 GN=Vstm2l PE=2 SV=1	3.9	4	1	2	1	220	23.7	8.22	1.60581e-05	1.21561e-05	0.000268409	3.5712	0.000600467	1.32099	0.401618
Fkbp2	P45878	Peptidyl-prolyl cis-trans isomerase FKBP2 OS=Mus musculus OX=10090 GN=Fkbp2 PE=1 SV=1	33.561	40	4	10	4	140	15.3	8.88	0.000105842	8.01316e-05	0.000506823	3.29514	0.000908133	1.32086	0.401475
Itga6	Q61739	Integrin alpha-6 OS=Mus musculus OX=10090 GN=Itga6 PE=1 SV=3	3.017	1	2	2	2	1091	122.1	7.03	1.62965e-05	1.23404e-05	0.00647974	2.18844	0.00541002	1.32058	0.401176
Atp5pd	Q9DCX2	ATP synthase subunit d, mitochondrial OS=Mus musculus OX=10090 GN=Atp5pd PE=1 SV=3	9.521	24	3	3	3	161	18.7	5.69	3.4586e-05	2.6191e-05	0.00148141	2.82933	0.00186488	1.32053	0.401118
Shmt1	P50431	Serine hydroxymethyltransferase, cytosolic OS=Mus musculus OX=10090 GN=Shmt1 PE=1 SV=3	5.694	7	3	3	2	478	52.6	6.95	4.37349e-06	3.31228e-06	0.00840264	2.07558	0.00653765	1.32039	0.400962
Chdh	Q8BJ64	Choline dehydrogenase, mitochondrial OS=Mus musculus OX=10090 GN=Chdh PE=1 SV=1	1.51	1	1	1	1	596	66.4	8.51	5.92012e-06	4.48446e-06	0.0146034	1.83554	0.00981962	1.32014	0.400695
Cd63	P41731	CD63 antigen OS=Mus musculus OX=10090 GN=Cd63 PE=1 SV=2	6.203	8	2	2	2	238	25.7	6.98	3.84545e-05	2.91397e-05	0.000772212	3.11226	0.00120249	1.31966	0.400164
Mettl16	Q9CQG2	RNA N6-adenosine-methyltransferase METTL16 OS=Mus musculus OX=10090 GN=Mettl16 PE=1 SV=1	21.068	15	6	7	6	553	62.3	7.36	3.247e-05	2.46191e-05	0.00166681	2.77812	0.00203515	1.31889	0.399326
Sugct	Q7TNE1	Succinate--hydroxymethylglutarate CoA-transferase OS=Mus musculus OX=10090 GN=Sugct PE=1 SV=2	3.742	5	1	1	1	436	47.7	8.68	5.44305e-06	4.12717e-06	0.00276463	2.55836	0.00291463	1.31883	0.399264
Slc6a1	P31648	Sodium- and chloride-dependent GABA transporter 1 OS=Mus musculus OX=10090 GN=Slc6a1 PE=1 SV=2	7.532	4	2	2	2	599	67	7.96	2.79834e-05	2.12326e-05	0.000287562	3.54127	0.000626087	1.31794	0.39829
Asph	Q8BSY0	Aspartyl/asparaginyl beta-hydroxylase OS=Mus musculus OX=10090 GN=Asph PE=1 SV=1	25.842	12	7	7	7	741	83	5.08	4.27556e-05	3.24491e-05	0.00100974	2.99579	0.00144506	1.31762	0.397934
Tnks2	Q3UES3	Poly [ADP-ribose] polymerase tankyrase-2 OS=Mus musculus OX=10090 GN=Tnks2 PE=2 SV=2	1.838	1	1	2	1	1166	126.7	7.14	1.58096e-05	1.20067e-05	0.032894	1.48288	0.0183587	1.31673	0.396961
Macrod1	Q922B1	ADP-ribose glycohydrolase MACROD1 OS=Mus musculus OX=10090 GN=Macrod1 PE=1 SV=2	13.354	13	3	4	3	323	35.3	8.85	2.91145e-05	2.21115e-05	0.000126448	3.89809	0.000373643	1.31672	0.396944
Svop	Q8BFT9	Synaptic vesicle 2-related protein OS=Mus musculus OX=10090 GN=Svop PE=1 SV=1	4.031	2	1	1	1	548	60.7	5.85	8.18138e-06	6.2188e-06	0.00693229	2.15912	0.00568229	1.31559	0.395709
Lsm7	Q9CQQ8	U6 snRNA-associated Sm-like protein LSm7 OS=Mus musculus OX=10090 GN=Lsm7 PE=1 SV=1	22.856	47	6	7	6	103	11.6	5.27	3.18735e-05	2.42417e-05	0.0121386	1.91583	0.00854145	1.31482	0.394867
Syt6	Q9R0N8	Synaptotagmin-6 OS=Mus musculus OX=10090 GN=Syt6 PE=1 SV=2	4.302	3	1	1	1	511	57.2	8.19	1.0829e-05	8.23906e-06	0.00877252	2.05688	0.00674443	1.31435	0.394354
Ppil2	Q9D787	RING-type E3 ubiquitin-protein ligase PPIL2 OS=Mus musculus OX=10090 GN=Ppil2 PE=1 SV=2	10.731	8	3	3	3	521	59	8.38	6.69762e-06	5.09587e-06	0.0204721	1.68884	0.0126885	1.31432	0.39432
Otulinl	Q3TVP5	Inactive ubiquitin thioesterase OTULINL OS=Mus musculus OX=10090 GN=Otulinl PE=1 SV=1	2.273	2	1	1	1	353	41.5	9.22	5.86203e-06	4.46056e-06	0.00187476	2.72705	0.00221626	1.31419	0.394175
Pla2g7	Q60963	Platelet-activating factor acetylhydrolase OS=Mus musculus OX=10090 GN=Pla2g7 PE=2 SV=2	29.538	22	8	11	8	440	49.2	7.12	9.44905e-05	7.19039e-05	3.64701e-05	4.43806	0.000180899	1.31412	0.394098
Hexb	P20060	Beta-hexosaminidase subunit beta OS=Mus musculus OX=10090 GN=Hexb PE=1 SV=2	114.352	42	23	55	23	536	61.1	8.12	0.000674864	0.00051372	0.000176225	3.75393	0.000458292	1.31368	0.393613
Lman2l	P59481	VIP36-like protein OS=Mus musculus OX=10090 GN=Lman2l PE=1 SV=1	13.707	10	3	4	3	347	39.9	9.41	4.41903e-05	3.36539e-05	0.000938693	3.02748	0.00137498	1.31308	0.392957
Rab32	Q9CZE3	Ras-related protein Rab-32 OS=Mus musculus OX=10090 GN=Rab32 PE=1 SV=3	7.535	9	2	2	2	223	25.1	6.68	1.25655e-05	9.56991e-06	0.0373645	1.42754	0.0202838	1.31302	0.392888
Acot1	O55137	Acyl-coenzyme A thioesterase 1 OS=Mus musculus OX=10090 GN=Acot1 PE=1 SV=1	78.544	47	18	26	7	419	46.1	6.58	0.000332379	0.000253212	0.000267531	3.57263	0.000599258	1.31265	0.392482
Acp2	P24638	Lysosomal acid phosphatase OS=Mus musculus OX=10090 GN=Acp2 PE=1 SV=2	5.318	5	3	3	3	423	48.5	7.02	3.2452e-05	2.47229e-05	0.000968083	3.01409	0.00140437	1.31263	0.392459
Sec11c	Q9D8V7	Signal peptidase complex catalytic subunit SEC11C OS=Mus musculus OX=10090 GN=Sec11c PE=1 SV=3	16.438	24	4	5	4	192	21.6	9.23	4.01968e-05	3.0625e-05	0.000276441	3.5584	0.000611381	1.31255	0.392371
Atp1a2	Q6PIE5	Sodium/potassium-transporting ATPase subunit alpha-2 OS=Mus musculus OX=10090 GN=Atp1a2 PE=1 SV=1	218.276	37	37	104	17	1020	112.1	5.55	0.000323637	0.000246576	1.11389e-05	4.95316	9.80789e-05	1.31253	0.392348
C1qc	Q02105	Complement C1q subcomponent subunit C OS=Mus musculus OX=10090 GN=C1qc PE=1 SV=2	27.968	26	5	14	5	246	26	8.54	0.000157089	0.000119723	0.000787343	3.10384	0.00121837	1.3121	0.391879
Gba	P17439	Lysosomal acid glucosylceramidase OS=Mus musculus OX=10090 GN=Gba PE=1 SV=1	9.684	4	2	4	2	515	57.6	7.75	2.48461e-05	1.8937e-05	0.00137046	2.86313	0.00176507	1.31204	0.391811
Kank4	Q6P9J5	KN motif and ankyrin repeat domain-containing protein 4 OS=Mus musculus OX=10090 GN=Kank4 PE=1 SV=1	1.159	1	1	1	1	1016	110.3	4.88	2.30492e-05	1.75908e-05	0.00118785	2.92524	0.00160783	1.3103	0.389896
Gdap1	O88741	Ganglioside-induced differentiation-associated protein 1 OS=Mus musculus OX=10090 GN=Gdap1 PE=1 SV=1	15.976	10	3	5	3	358	41.3	8.37	3.032e-05	2.31399e-05	0.0012845	2.89127	0.00169181	1.31029	0.389888
Cnpy2	Q9QXT0	Protein canopy homolog 2 OS=Mus musculus OX=10090 GN=Cnpy2 PE=1 SV=1	25.268	32	5	8	5	182	20.8	5.07	0.000109822	8.38272e-05	0.000547984	3.26123	0.00095605	1.3101	0.38968
Kctd10	Q922M3	BTB/POZ domain-containing adapter for CUL3-mediated RhoA degradation protein 3 OS=Mus musculus OX=10090 GN=Kctd10 PE=1 SV=1	8.886	10	3	4	1	315	35.7	6.34	7.52498e-06	5.74467e-06	0.00356161	2.44835	0.00350533	1.30991	0.389464
Dpyd	Q8CHR6	Dihydropyrimidine dehydrogenase [NADP(+)] OS=Mus musculus OX=10090 GN=Dpyd PE=1 SV=1	5.89	2	2	2	2	1025	111.2	7.27	6.21161e-06	4.74371e-06	0.0113063	1.94668	0.00810694	1.30944	0.388951
Man1a2	P39098	Mannosyl-oligosaccharide 1,2-alpha-mannosidase IB OS=Mus musculus OX=10090 GN=Man1a2 PE=1 SV=1	4.505	3	2	2	2	641	72.8	8.28	1.51083e-05	1.15457e-05	0.000193389	3.71357	0.000485916	1.30856	0.387983
Slc9a7	Q8BLV3	Sodium/hydrogen exchanger 7 OS=Mus musculus OX=10090 GN=Slc9a7 PE=1 SV=1	13.58	8	6	6	6	726	80.2	6.4	3.35437e-05	2.5657e-05	0.0160467	1.79461	0.0105256	1.30739	0.386693
Nckap1l	Q8K1X4	Nck-associated protein 1-like OS=Mus musculus OX=10090 GN=Nckap1l PE=1 SV=1	27.569	7	7	11	5	1134	128.8	6.64	8.31102e-05	6.36007e-05	0.000312808	3.50472	0.000660405	1.30675	0.385982
Zeb2	Q9R0G7	Zinc finger E-box-binding homeobox 2 OS=Mus musculus OX=10090 GN=Zeb2 PE=1 SV=2	4.068	1	1	1	1	1215	136.5	6.34	6.33264e-06	4.84628e-06	0.00027212	3.56524	0.00060554	1.3067	0.385929
Txlnb	Q8VBT1	Beta-taxilin OS=Mus musculus OX=10090 GN=Txlnb PE=1 SV=2	1.219	1	1	1	1	685	77.2	5.01	1.02763e-05	7.87226e-06	0.00134963	2.86979	0.00174744	1.30539	0.384477
Ppt1	O88531	Palmitoyl-protein thioesterase 1 OS=Mus musculus OX=10090 GN=Ppt1 PE=1 SV=2	38.105	25	7	11	7	306	34.5	8	5.71557e-05	4.3792e-05	0.00253196	2.59654	0.00273425	1.30516	0.384231
Myo9b	Q9QY06	Unconventional myosin-IXb OS=Mus musculus OX=10090 GN=Myo9b PE=1 SV=2	16.273	2	6	6	6	2114	238.7	8.63	4.61e-05	3.53347e-05	0.000253367	3.59625	0.000579335	1.30467	0.383681
Dmac1	Q9CQ00	Distal membrane-arm assembly complex protein 1 OS=Mus musculus OX=10090 GN=Dmac1 PE=1 SV=1	3.694	13	1	1	1	111	11.3	9.39	1.14809e-05	8.80333e-06	0.00541378	2.2665	0.00476621	1.30415	0.383115
Gnaq	P21279	Guanine nucleotide-binding protein G(q) subunit alpha OS=Mus musculus OX=10090 GN=Gnaq PE=1 SV=4	26.99	21	7	9	4	359	42.1	5.68	8.8699e-05	6.80208e-05	0.000144476	3.8402	0.000405114	1.304	0.382943
Mpst	Q99J99	3-mercaptopyruvate sulfurtransferase OS=Mus musculus OX=10090 GN=Mpst PE=1 SV=4	47.226	24	6	14	6	297	33.1	6.47	0.000116237	8.91516e-05	0.000122119	3.91322	0.000365756	1.30381	0.382735
Prdx4	O08807	Peroxiredoxin-4 OS=Mus musculus OX=10090 GN=Prdx4 PE=1 SV=1	44.968	34	8	26	7	274	31	7.15	0.00010718	8.22136e-05	4.74337e-07	6.32391	2.36766e-05	1.30368	0.382586
Atp1a3	Q6PIC6	Sodium/potassium-transporting ATPase subunit alpha-3 OS=Mus musculus OX=10090 GN=Atp1a3 PE=1 SV=1	296.706	43	39	126	20	1013	111.6	5.41	0.000510167	0.000391444	2.42454e-05	4.61537	0.000144726	1.3033	0.382164
Kyat3	Q71RI9	Kynurenine--oxoglutarate transaminase 3 OS=Mus musculus OX=10090 GN=Kyat3 PE=1 SV=1	9.824	7	3	4	3	455	51.1	8.37	4.7091e-05	3.61349e-05	3.34929e-05	4.47505	0.000173152	1.3032	0.382058
Maob	Q8BW75	Amine oxidase [flavin-containing] B OS=Mus musculus OX=10090 GN=Maob PE=1 SV=4	39.575	23	9	15	9	520	58.5	8.29	0.000180165	0.000138337	0.000340266	3.46818	0.000696066	1.30236	0.381129
Poglut3	G5E897	Protein O-glucosyltransferase 3 OS=Mus musculus OX=10090 GN=Poglut3 PE=1 SV=1	10.478	7	4	4	4	503	57.7	7.74	8.08532e-05	6.20886e-05	0.000299664	3.52337	0.000642513	1.30222	0.380977
Mttp	O08601	Microsomal triglyceride transfer protein large subunit OS=Mus musculus OX=10090 GN=Mttp PE=1 SV=2	5.421	2	2	2	2	894	99	7.62	1.57717e-05	1.21133e-05	4.36435e-05	4.36008	0.000198193	1.30202	0.380747
Elovl4	Q9EQC4	Elongation of very long chain fatty acids protein 4 OS=Mus musculus OX=10090 GN=Elovl4 PE=1 SV=2	3.346	3	1	1	1	312	36.5	9.23	1.6172e-05	1.2433e-05	5.94209e-05	4.22606	0.000233331	1.30073	0.379324
Hexa	P29416	Beta-hexosaminidase subunit alpha OS=Mus musculus OX=10090 GN=Hexa PE=1 SV=2	44.401	18	9	13	9	528	60.6	6.54	8.31073e-05	6.38969e-05	0.00575431	2.24001	0.00497778	1.30065	0.37923
Golga2	Q921M4	Golgin subfamily A member 2 OS=Mus musculus OX=10090 GN=Golga2 PE=1 SV=3	22.123	7	6	6	6	999	113.2	5	2.77175e-05	2.13107e-05	0.0010616	2.97404	0.0014942	1.30064	0.379217
Mrps17	Q9CQE3	28S ribosomal protein S17, mitochondrial OS=Mus musculus OX=10090 GN=Mrps17 PE=1 SV=1	3.382	8	1	1	1	120	13.4	9.89	6.73388e-06	5.17786e-06	0.0161474	1.7919	0.0105776	1.30052	0.379083
Sel1l	Q9Z2G6	Protein sel-1 homolog 1 OS=Mus musculus OX=10090 GN=Sel1l PE=1 SV=2	19.998	9	6	6	6	790	88.3	5.57	3.36677e-05	2.59198e-05	0.0044622	2.35045	0.00413315	1.29892	0.377311
Slc16a1	P53986	Monocarboxylate transporter 1 OS=Mus musculus OX=10090 GN=Slc16a1 PE=1 SV=1	4.114	3	1	1	1	493	53.2	7.47	6.18147e-06	4.75948e-06	0.00269795	2.56897	0.00286367	1.29877	0.377145
Thnsl1	Q8BH55	Threonine synthase-like 1 OS=Mus musculus OX=10090 GN=Thnsl1 PE=1 SV=1	27.485	9	6	8	6	747	83	7.2	4.79393e-05	3.69129e-05	0.0010966	2.95995	0.00152647	1.29871	0.377085
Vcam1	P29533	Vascular cell adhesion protein 1 OS=Mus musculus OX=10090 GN=Vcam1 PE=1 SV=1	6.027	3	2	2	2	739	81.3	5.3	1.66169e-05	1.27993e-05	0.00143665	2.84265	0.00182311	1.29827	0.376591
Samd9l	Q69Z37	Sterile alpha motif domain-containing protein 9-like OS=Mus musculus OX=10090 GN=Samd9l PE=1 SV=2	21.168	4	7	7	7	1561	180.1	6.99	2.81353e-05	2.17055e-05	0.00107156	2.96998	0.00150346	1.29623	0.374324
Cisd1	Q91WS0	CDGSH iron-sulfur domain-containing protein 1 OS=Mus musculus OX=10090 GN=Cisd1 PE=1 SV=1	32.639	34	3	8	3	108	12.1	9.06	6.28174e-05	4.84892e-05	9.40443e-05	4.02667	0.000310728	1.29549	0.373501
Odr4	Q4PJX1	Protein odr-4 homolog OS=Mus musculus OX=10090 GN=Odr4 PE=1 SV=2	7.783	4	3	3	3	447	50	6.14	2.56526e-05	1.98039e-05	0.00124948	2.90327	0.00166191	1.29533	0.373317
Ythdc1	E9Q5K9	YTH domain-containing protein 1 OS=Mus musculus OX=10090 GN=Ythdc1 PE=1 SV=2	12.141	4	3	6	3	736	85.6	6.16	7.83329e-05	6.04748e-05	0.00167697	2.77547	0.00204419	1.2953	0.373283
Aig1	Q9D8B1	Androgen-induced gene 1 protein OS=Mus musculus OX=10090 GN=Aig1 PE=2 SV=1	3.777	3	1	1	1	262	29.7	8.07	3.33168e-06	2.57276e-06	0.0117375	1.93043	0.00833407	1.29498	0.37293
Erp44	Q9D1Q6	Endoplasmic reticulum resident protein 44 OS=Mus musculus OX=10090 GN=Erp44 PE=1 SV=1	58.572	43	14	20	13	406	46.8	5.27	0.000192476	0.000148676	0.000142374	3.84657	0.000401595	1.2946	0.372503
Phf21b	Q8C966	PHD finger protein 21B OS=Mus musculus OX=10090 GN=Phf21b PE=2 SV=1	2.638	2	1	1	1	487	53	9.23	2.08899e-06	1.61522e-06	0.0133853	1.87337	0.00919905	1.29332	0.371074
Ddah2	Q99LD8	N(G),N(G)-dimethylarginine dimethylaminohydrolase 2 OS=Mus musculus OX=10090 GN=Ddah2 PE=1 SV=1	36.572	29	7	12	6	285	29.6	6.01	7.76509e-05	6.00413e-05	7.30559e-05	4.13634	0.00026322	1.29329	0.371047
Padi2	Q08642	Protein-arginine deiminase type-2 OS=Mus musculus OX=10090 GN=Padi2 PE=1 SV=2	50.284	20	12	20	12	673	76.2	5.53	0.000249245	0.000192773	3.01227e-05	4.52111	0.000163551	1.29294	0.370659
Gdpd1	Q9CRY7	Lysophospholipase D GDPD1 OS=Mus musculus OX=10090 GN=Gdpd1 PE=1 SV=1	26.122	17	5	6	5	314	35.8	8.31	4.44535e-05	3.43833e-05	0.0013742	2.86195	0.00176821	1.29288	0.370587
Arsa	P50428	Arylsulfatase A OS=Mus musculus OX=10090 GN=Arsa PE=1 SV=2	11.602	8	4	5	3	506	53.7	5.87	7.98273e-05	6.17649e-05	0.000253746	3.5956	0.00057988	1.29244	0.370096
Cyp4x1	Q6A152	Cytochrome P450 4X1 OS=Mus musculus OX=10090 GN=Cyp4x1 PE=1 SV=1	1.406	1	1	1	1	507	58.5	7.21	1.29085e-05	9.98815e-06	0.00232689	2.63322	0.00257437	1.29238	0.370036
Armc1	Q9D7A8	Armadillo repeat-containing protein 1 OS=Mus musculus OX=10090 GN=Armc1 PE=1 SV=1	10.087	9	3	4	3	282	31.2	5.57	4.15912e-06	3.21902e-06	0.0181964	1.74001	0.0116069	1.29204	0.369655
Itpa	Q9D892	Inosine triphosphate pyrophosphatase OS=Mus musculus OX=10090 GN=Itpa PE=1 SV=2	75.066	72	10	32	10	198	21.9	5.87	0.000248834	0.00019265	1.6937e-05	4.77116	0.000121754	1.29164	0.369202
Abhd4	Q8VD66	(Lyso)-N-acylphosphatidylethanolamine lipase OS=Mus musculus OX=10090 GN=Abhd4 PE=1 SV=1	41.066	27	7	11	7	342	38.8	7.59	6.97635e-05	5.40335e-05	0.000353708	3.45135	0.000712843	1.29112	0.368618
Slc12a6	Q924N4	Solute carrier family 12 member 6 OS=Mus musculus OX=10090 GN=Slc12a6 PE=1 SV=2	26.983	5	6	9	2	1150	127.4	7.03	1.68591e-05	1.30602e-05	0.0053862	2.26872	0.00474875	1.29088	0.368354
Mras	O08989	Ras-related protein M-Ras OS=Mus musculus OX=10090 GN=Mras PE=1 SV=1	12.888	16	3	3	3	208	23.9	8.78	1.89433e-05	1.46754e-05	0.00114386	2.94163	0.00156893	1.29082	0.36829
Phf23	Q8BSN5	PHD finger protein 23 OS=Mus musculus OX=10090 GN=Phf23 PE=2 SV=2	2.902	3	1	1	1	401	43.5	5.8	1.61095e-06	1.2482e-06	0.0239716	1.6203	0.0143269	1.29061	0.368055
Cdk5r1	P61809	Cyclin-dependent kinase 5 activator 1 OS=Mus musculus OX=10090 GN=Cdk5r1 PE=1 SV=1	2.109	2	1	1	1	307	34	9.35	6.3554e-06	4.92522e-06	0.0117985	1.92817	0.00836588	1.29038	0.367793
Tomm70	Q9CZW5	Mitochondrial import receptor subunit TOM70 OS=Mus musculus OX=10090 GN=Tomm70 PE=1 SV=2	58.28	29	20	31	20	611	67.5	7.53	0.00034864	0.000270211	1.95238e-05	4.70944	0.0001307	1.29025	0.367654
Tmed4	Q8R1V4	Transmembrane emp24 domain-containing protein 4 OS=Mus musculus OX=10090 GN=Tmed4 PE=1 SV=1	11.724	11	3	5	2	227	26	8.18	6.70247e-05	5.19484e-05	0.000380805	3.4193	0.000748078	1.29022	0.367614
Lgals1	P16045	Galectin-1 OS=Mus musculus OX=10090 GN=Lgals1 PE=1 SV=3	23.789	25	4	10	4	135	14.9	5.49	5.09518e-05	3.94993e-05	0.000364399	3.43842	0.000725837	1.28994	0.367308
Ndufaf2	Q59J78	NADH dehydrogenase [ubiquinone] 1 alpha subcomplex assembly factor 2 OS=Mus musculus OX=10090 GN=Ndufaf2 PE=1 SV=1	12.171	24	3	4	3	168	19.6	8.25	2.49975e-05	1.93827e-05	0.0425331	1.37127	0.0224361	1.28968	0.367015
S100a11	P50543	Protein S100-A11 OS=Mus musculus OX=10090 GN=S100a11 PE=1 SV=1	12.041	26	2	4	2	98	11.1	5.45	4.52181e-05	3.50692e-05	9.94515e-05	4.00239	0.000321786	1.2894	0.366697
Cope	O89079	Coatomer subunit epsilon OS=Mus musculus OX=10090 GN=Cope PE=1 SV=3	17.485	19	3	4	3	308	34.5	5.06	1.3888e-05	1.07727e-05	0.00105106	2.97837	0.00148435	1.28918	0.366458
Fth1	P09528	Ferritin heavy chain OS=Mus musculus OX=10090 GN=Fth1 PE=1 SV=2	33.002	40	6	10	6	182	21.1	5.88	0.000111193	8.63252e-05	0.000315915	3.50043	0.000664555	1.28807	0.365213
Erp29	P57759	Endoplasmic reticulum resident protein 29 OS=Mus musculus OX=10090 GN=Erp29 PE=1 SV=2	30.01	25	6	12	6	262	28.8	6.15	6.60948e-05	5.13183e-05	0.0221271	1.65507	0.0134631	1.28794	0.365062
Plcg2	Q8CIH5	1-phosphatidylinositol 4,5-bisphosphate phosphodiesterase gamma-2 OS=Mus musculus OX=10090 GN=Plcg2 PE=1 SV=1	31.47	8	8	10	8	1265	147.5	6.77	8.28224e-05	6.4366e-05	0.000355434	3.44924	0.000714962	1.28674	0.363722
Pptc7	Q6NVE9	Protein phosphatase PTC7 homolog OS=Mus musculus OX=10090 GN=Pptc7 PE=1 SV=1	8.913	11	3	3	3	310	33	5.27	1.10738e-05	8.60947e-06	0.00627793	2.20218	0.00528941	1.28623	0.363149
Idi1	P58044	Isopentenyl-diphosphate Delta-isomerase 1 OS=Mus musculus OX=10090 GN=Idi1 PE=1 SV=1	9.33	13	3	3	3	227	26.3	6.16	3.97492e-05	3.09158e-05	0.000167341	3.7764	0.000443808	1.28572	0.362582
Chmp3	Q9CQ10	Charged multivesicular body protein 3 OS=Mus musculus OX=10090 GN=Chmp3 PE=1 SV=3	24.744	26	7	14	7	224	25.2	5.06	0.000199974	0.000155635	4.92508e-05	4.30759	0.000211827	1.28489	0.361643
Vsnl1	P62761	Visinin-like protein 1 OS=Mus musculus OX=10090 GN=Vsnl1 PE=1 SV=2	99.45	74	15	42	11	191	22.1	5.15	0.000251688	0.000195906	3.87051e-05	4.41223	0.000186315	1.28474	0.361477
Mov10	P23249	Putative helicase MOV-10 OS=Mus musculus OX=10090 GN=Mov10 PE=1 SV=2	5.426	2	2	2	2	1004	113.5	9.01	1.23416e-05	9.60651e-06	0.00104544	2.9807	0.00147907	1.28472	0.361449
Cadm3	Q99N28	Cell adhesion molecule 3 OS=Mus musculus OX=10090 GN=Cadm3 PE=1 SV=1	34.781	26	7	9	7	396	42.9	5.8	8.46629e-05	6.59055e-05	0.000284606	3.54576	0.000622223	1.28461	0.361331
Rnf213	E9Q555	E3 ubiquitin-protein ligase RNF213 OS=Mus musculus OX=10090 GN=Rnf213 PE=1 SV=2	112.952	7	31	36	31	5152	584.4	6.8	0.000271991	0.000211781	0.000794761	3.09976	0.00122608	1.2843	0.360985
Atp2b4	Q6Q477	Plasma membrane calcium-transporting ATPase 4 OS=Mus musculus OX=10090 GN=Atp2b4 PE=1 SV=1	61.285	15	14	24	9	1205	133	6.13	8.68224e-05	6.76576e-05	0.000878194	3.05641	0.00131313	1.28326	0.359815
Ncstn	P57716	Nicastrin OS=Mus musculus OX=10090 GN=Ncstn PE=1 SV=3	17.712	10	6	7	6	708	78.4	6.09	7.81854e-05	6.09314e-05	0.00165923	2.78009	0.0020284	1.28317	0.359714
Limk2	O54785	LIM domain kinase 2 OS=Mus musculus OX=10090 GN=Limk2 PE=1 SV=2	7.291	4	3	3	3	638	72.2	7.5	1.60184e-05	1.25002e-05	0.00103905	2.98336	0.00147304	1.28145	0.357778
Thra	P63058	Thyroid hormone receptor alpha OS=Mus musculus OX=10090 GN=Thra PE=1 SV=2	2.775	2	1	1	1	492	55	7.24	5.53461e-06	4.32032e-06	0.00408346	2.38897	0.00386788	1.28106	0.357343
Aldh1a7	O35945	Aldehyde dehydrogenase, cytosolic 1 OS=Mus musculus OX=10090 GN=Aldh1a7 PE=1 SV=1	61.445	23	11	19	1	501	54.6	7.71	8.97994e-06	7.01045e-06	0.00122688	2.9112	0.00164229	1.28094	0.357198
Plpp3	Q99JY8	Phospholipid phosphatase 3 OS=Mus musculus OX=10090 GN=Plpp3 PE=1 SV=1	1.943	4	1	1	1	312	35.2	9.07	2.337e-06	1.82493e-06	0.0244896	1.61102	0.0145697	1.2806	0.356817
Magt1	Q9CQY5	Magnesium transporter protein 1 OS=Mus musculus OX=10090 GN=Magt1 PE=1 SV=1	13.264	8	3	5	2	335	37.9	9.76	2.5594e-06	1.9986e-06	0.0256446	1.591	0.015105	1.2806	0.356815
Mogs	Q80UM7	Mannosyl-oligosaccharide glucosidase OS=Mus musculus OX=10090 GN=Mogs PE=1 SV=1	36.704	13	8	9	8	834	91.8	9	7.29248e-05	5.69475e-05	0.00120412	2.91933	0.00162228	1.28056	0.356777
Fuca1	Q99LJ1	Tissue alpha-L-fucosidase OS=Mus musculus OX=10090 GN=Fuca1 PE=1 SV=1	4.353	3	2	2	2	452	52.2	6.95	1.17751e-05	9.19795e-06	0.000487525	3.312	0.000884764	1.28019	0.356361
Nptn	P97300	Neuroplastin OS=Mus musculus OX=10090 GN=Nptn PE=1 SV=3	30.265	20	8	14	8	397	44.3	7.74	0.000129339	0.000101046	0.00218036	2.66147	0.00246269	1.28	0.356146
Kcnab1	P63143	Voltage-gated potassium channel subunit beta-1 OS=Mus musculus OX=10090 GN=Kcnab1 PE=1 SV=2	25.072	10	4	8	2	401	44.7	9.32	8.48816e-06	6.63164e-06	0.0121497	1.91544	0.00854714	1.27995	0.356086
Mrpl51	Q9CPY1	39S ribosomal protein L51, mitochondrial OS=Mus musculus OX=10090 GN=Mrpl51 PE=1 SV=1	3.984	13	1	1	1	128	15.1	11	6.42889e-06	5.02621e-06	0.00865047	2.06296	0.00667674	1.27907	0.355099
Mrpl30	Q9D7N6	39S ribosomal protein L30, mitochondrial OS=Mus musculus OX=10090 GN=Mrpl30 PE=1 SV=1	5.148	12	2	3	2	160	18.3	10.15	3.46183e-05	2.70745e-05	0.00883722	2.05368	0.0067801	1.27863	0.354596
Sec63	Q8VHE0	Translocation protein SEC63 homolog OS=Mus musculus OX=10090 GN=Sec63 PE=1 SV=4	32.291	15	9	9	9	760	87.8	5.38	8.86917e-05	6.93665e-05	6.8697e-05	4.16306	0.000252332	1.27859	0.354558
Trappc3	O55013	Trafficking protein particle complex subunit 3 OS=Mus musculus OX=10090 GN=Trappc3 PE=1 SV=1	5.117	8	2	2	2	180	20.3	4.96	7.75248e-06	6.06638e-06	0.0054619	2.26266	0.00479656	1.27794	0.353823
Morc2a	Q69ZX6	ATPase MORC2A OS=Mus musculus OX=10090 GN=Morc2a PE=1 SV=2	4.183	2	1	1	1	1030	117.3	8.34	3.32374e-06	2.60219e-06	0.0434692	1.36182	0.0228273	1.27729	0.35308
Sirt5	Q8K2C6	NAD-dependent protein deacylase sirtuin-5, mitochondrial OS=Mus musculus OX=10090 GN=Sirt5 PE=1 SV=1	16.93	20	5	7	5	310	34.1	8.53	4.00485e-05	3.13548e-05	7.51994e-05	4.12379	0.000268462	1.27727	0.353061
Znf318	Q99PP2	Zinc finger protein 318 OS=Mus musculus OX=10090 GN=Znf318 PE=1 SV=3	1.435	0	1	1	1	2237	246.2	7.01	4.86455e-06	3.8092e-06	0.0198623	1.70197	0.0124047	1.27705	0.352818
Rpp38	Q80UU2	Ribonuclease P protein subunit p38 OS=Mus musculus OX=10090 GN=Rpp38 PE=1 SV=1	4.379	5	1	1	1	280	31.1	9.73	3.16875e-06	2.48134e-06	0.00441778	2.3548	0.00410198	1.27703	0.352794
Synj2bp	Q9D6K5	Synaptojanin-2-binding protein OS=Mus musculus OX=10090 GN=Synj2bp PE=1 SV=1	10.615	25	3	3	3	145	15.8	6.3	5.99704e-06	4.69894e-06	0.000247245	3.60687	0.000570465	1.27625	0.351916
Hmgb2	P30681	High mobility group protein B2 OS=Mus musculus OX=10090 GN=Hmgb2 PE=1 SV=3	45.145	39	9	22	5	210	24.1	7.31	0.000210439	0.000164906	0.000119333	3.92324	0.000360567	1.27612	0.35176
Msi2	Q920Q6	RNA-binding protein Musashi homolog 2 OS=Mus musculus OX=10090 GN=Msi2 PE=1 SV=1	10.264	11	3	5	3	346	36.9	8.47	6.86989e-05	5.38449e-05	0.000742119	3.12953	0.00117031	1.27587	0.351476
Pla2g15	Q8VEB4	Group XV phospholipase A2 OS=Mus musculus OX=10090 GN=Pla2g15 PE=1 SV=1	8.289	15	3	3	3	412	47.3	6.47	1.78351e-05	1.39815e-05	0.000222154	3.65335	0.0005325	1.27562	0.351202
Cyfip1	Q7TMB8	Cytoplasmic FMR1-interacting protein 1 OS=Mus musculus OX=10090 GN=Cyfip1 PE=1 SV=1	192.506	31	38	82	17	1253	145.1	6.9	0.000228716	0.000179307	0.000622024	3.20619	0.00103709	1.27556	0.351132
Preb	Q9WUQ2	Prolactin regulatory element-binding protein OS=Mus musculus OX=10090 GN=Preb PE=1 SV=1	23.9	20	5	8	5	417	45.4	8.76	3.64267e-05	2.85595e-05	0.00332479	2.47824	0.00333523	1.27547	0.351029
Slc39a7	Q31125	Zinc transporter SLC39A7 OS=Mus musculus OX=10090 GN=Slc39a7 PE=1 SV=2	15.875	8	4	6	4	476	50.6	6.87	0.000103596	8.12412e-05	0.000566392	3.24688	0.000976673	1.27517	0.35069
Sparcl1	P70663	SPARC-like protein 1 OS=Mus musculus OX=10090 GN=Sparcl1 PE=1 SV=3	197.106	53	29	75	29	650	72.2	4.6	0.000417494	0.000327434	6.29222e-05	4.2012	0.000239893	1.27505	0.350552
S100a4	P07091	Protein S100-A4 OS=Mus musculus OX=10090 GN=S100a4 PE=1 SV=1	2.513	8	1	1	1	101	11.7	5.31	7.15003e-06	5.60879e-06	0.0266759	1.57388	0.0155741	1.27479	0.350258
Creld2	Q9CYA0	Protein disulfide isomerase Creld2 OS=Mus musculus OX=10090 GN=Creld2 PE=1 SV=1	29.638	30	9	12	9	350	38.2	4.58	9.61812e-05	7.54684e-05	3.78089e-05	4.42241	0.000184182	1.27446	0.349883
Rmnd5a	Q80YQ8	E3 ubiquitin-protein ligase RMND5A OS=Mus musculus OX=10090 GN=Rmnd5a PE=1 SV=2	11.822	8	3	4	3	391	44	6.06	3.54388e-06	2.78095e-06	0.018098	1.74237	0.0115587	1.27434	0.349751
Cfap161	Q6P8Y0	Cilia- and flagella-associated protein 161 OS=Mus musculus OX=10090 GN=Cfap161 PE=1 SV=1	2.435	4	1	1	1	303	34.4	6.8	1.21851e-05	9.56473e-06	0.00980945	2.00836	0.00730988	1.27396	0.34932
Slc1a4	O35874	Neutral amino acid transporter A OS=Mus musculus OX=10090 GN=Slc1a4 PE=1 SV=1	9.709	6	2	2	2	532	56	5.87	1.46795e-05	1.15233e-05	0.00986117	2.00607	0.00733749	1.2739	0.34925
Irak4	Q8R4K2	Interleukin-1 receptor-associated kinase 4 OS=Mus musculus OX=10090 GN=Irak4 PE=1 SV=1	8.017	6	2	2	2	459	50.8	5.4	8.94463e-06	7.02288e-06	0.00432962	2.36355	0.0040407	1.27364	0.34896
Soat1	Q61263	Sterol O-acyltransferase 1 OS=Mus musculus OX=10090 GN=Soat1 PE=1 SV=2	3.591	3	1	1	1	540	63.8	9.01	7.77754e-06	6.1067e-06	0.00293261	2.53275	0.00304038	1.27361	0.348921
Sec61a1	P61620	Protein transport protein Sec61 subunit alpha isoform 1 OS=Mus musculus OX=10090 GN=Sec61a1 PE=1 SV=2	9.021	7	3	6	2	476	52.2	8.06	1.28376e-05	1.00825e-05	0.00160985	2.79321	0.00198395	1.27326	0.348526
Pald1	P70261	Paladin OS=Mus musculus OX=10090 GN=Pald1 PE=1 SV=1	7.982	4	3	3	3	859	96.7	6.58	1.60784e-05	1.26282e-05	0.00120892	2.9176	0.00162653	1.27322	0.348482
Slc8a1	P70414	Sodium/calcium exchanger 1 OS=Mus musculus OX=10090 GN=Slc8a1 PE=1 SV=1	11.65	4	4	4	4	970	108	5	3.30262e-05	2.59483e-05	0.00285153	2.54492	0.0029802	1.27277	0.347972
Mpc1	P63030	Mitochondrial pyruvate carrier 1 OS=Mus musculus OX=10090 GN=Mpc1 PE=1 SV=1	1.927	6	1	1	1	109	12.4	9.61	1.60504e-05	1.26112e-05	0.00151266	2.82026	0.00189432	1.27271	0.347903
Lifr	P42703	Leukemia inhibitory factor receptor OS=Mus musculus OX=10090 GN=Lifr PE=1 SV=1	12.994	3	3	3	3	1092	122.5	6.04	2.12955e-05	1.67337e-05	0.000352253	3.45314	0.000711051	1.27261	0.347792
Htra2	Q9JIY5	Serine protease HTRA2, mitochondrial OS=Mus musculus OX=10090 GN=Htra2 PE=1 SV=2	9.459	5	2	4	2	458	49.3	9.6	4.77035e-05	3.7489e-05	0.00593971	2.22623	0.0050899	1.27247	0.347627
Tm9sf3	Q9ET30	Transmembrane 9 superfamily member 3 OS=Mus musculus OX=10090 GN=Tm9sf3 PE=1 SV=1	13.587	10	5	5	5	587	67.5	7.21	5.36308e-05	4.21484e-05	0.00210612	2.67652	0.00240486	1.27243	0.347586
Spry2	Q9QXV8	Protein sprouty homolog 2 OS=Mus musculus OX=10090 GN=Spry2 PE=2 SV=1	1.621	3	1	1	1	315	34.6	8.29	7.59855e-06	5.97182e-06	0.00449446	2.34732	0.00415569	1.2724	0.347554
Prc1	Q99K43	Protein regulator of cytokinesis 1 OS=Mus musculus OX=10090 GN=Prc1 PE=1 SV=2	2.47	1	1	1	1	603	70.2	7.58	8.63553e-06	6.7912e-06	0.00702191	2.15354	0.00573575	1.27158	0.346618
Ift46	Q9DB07	Intraflagellar transport protein 46 homolog OS=Mus musculus OX=10090 GN=Ift46 PE=1 SV=1	2.335	2	1	1	1	301	34	4.54	1.03703e-05	8.1581e-06	0.0159465	1.79733	0.0104746	1.27116	0.34615
Ampd3	O08739	AMP deaminase 3 OS=Mus musculus OX=10090 GN=Ampd3 PE=1 SV=2	68.174	21	16	27	15	766	88.6	7.33	0.000268976	0.000211653	0.00033965	3.46897	0.00069529	1.27083	0.345775
Cyp7b1	Q60991	Cytochrome P450 7B1 OS=Mus musculus OX=10090 GN=Cyp7b1 PE=1 SV=2	2.027	1	1	1	1	507	58.4	9.09	1.38663e-05	1.09114e-05	0.00404743	2.39282	0.00384216	1.2708	0.345742
Selenof	Q9ERR7	Selenoprotein F OS=Mus musculus OX=10090 GN=Selenof PE=1 SV=3	9.711	17	3	4	3	162	17.8	5.35	5.70558e-05	4.48986e-05	0.00129479	2.8878	0.00170049	1.27077	0.345704
Disp2	Q8CIP5	Protein dispatched homolog 2 OS=Mus musculus OX=10090 GN=Disp2 PE=1 SV=1	7.375	2	3	3	3	1345	147.8	6.76	3.37048e-05	2.65315e-05	0.000566227	3.24701	0.000976491	1.27037	0.34525
Ufsp2	Q99K23	Ufm1-specific protease 2 OS=Mus musculus OX=10090 GN=Ufsp2 PE=1 SV=1	19.821	8	4	5	4	461	52.5	6.76	1.63118e-05	1.28434e-05	0.00248107	2.60536	0.00269382	1.27006	0.344896
Tmem33	Q9CR67	Transmembrane protein 33 OS=Mus musculus OX=10090 GN=Tmem33 PE=1 SV=1	14.383	16	4	5	4	247	28	9.66	2.83137e-05	2.23189e-05	3.23265e-05	4.49044	0.000169935	1.2686	0.343236
Msn	P26041	Moesin OS=Mus musculus OX=10090 GN=Msn PE=1 SV=3	267.661	68	49	122	34	577	67.7	6.6	0.00130884	0.0010318	0.000292038	3.53456	0.000631877	1.2685	0.343126
Acot8	P58137	Acyl-coenzyme A thioesterase 8 OS=Mus musculus OX=10090 GN=Acot8 PE=1 SV=1	9.619	10	3	3	3	320	35.8	7.64	2.8429e-06	2.24128e-06	0.0473191	1.32496	0.0244023	1.26843	0.34304
Cirbp	P60824	Cold-inducible RNA-binding protein OS=Mus musculus OX=10090 GN=Cirbp PE=1 SV=1	34.594	33	4	8	4	172	18.6	9.61	2.79569e-05	2.20519e-05	0.00445197	2.35145	0.00412599	1.26778	0.342304
Myo5a	Q99104	Unconventional myosin-Va OS=Mus musculus OX=10090 GN=Myo5a PE=1 SV=2	382.112	41	77	143	77	1853	215.4	8.63	0.00113972	0.000899015	1.94025e-07	6.71214	2.21036e-05	1.26774	0.34226
Inpp5d	Q9ES52	Phosphatidylinositol 3,4,5-trisphosphate 5-phosphatase 1 OS=Mus musculus OX=10090 GN=Inpp5d PE=1 SV=2	36.086	10	11	12	10	1191	133.5	7.8	0.000172122	0.000135829	0.000643939	3.19116	0.00106168	1.2672	0.341641
Tgoln1	Q62313	Trans-Golgi network integral membrane protein 1 OS=Mus musculus OX=10090 GN=Tgoln1 PE=1 SV=1	25.766	18	6	10	6	353	37.8	5.34	6.05071e-05	4.77672e-05	0.000603985	3.21897	0.00101733	1.26671	0.341085
Tfe3	Q64092	Transcription factor E3 OS=Mus musculus OX=10090 GN=Tfe3 PE=1 SV=2	8.974	5	4	4	4	572	61.5	5.59	5.84409e-05	4.61556e-05	1.29379e-05	4.88814	0.000105153	1.26617	0.340472
Xrcc5	P27641	X-ray repair cross-complementing protein 5 OS=Mus musculus OX=10090 GN=Xrcc5 PE=1 SV=4	18.798	11	6	6	6	732	83	5.16	4.48562e-05	3.54317e-05	0.00974292	2.01131	0.00727424	1.26599	0.340266
Mrpl22	Q8BU88	39S ribosomal protein L22, mitochondrial OS=Mus musculus OX=10090 GN=Mrpl22 PE=1 SV=1	3.986	6	1	1	1	206	23.8	9.86	1.02775e-05	8.12034e-06	0.0221855	1.65393	0.0134905	1.26564	0.339872
Gk	Q64516	Glycerol kinase OS=Mus musculus OX=10090 GN=Gk PE=1 SV=2	52.601	21	12	18	12	559	61.2	5.87	0.000129189	0.000102131	3.25235e-05	4.4878	0.000170486	1.26493	0.339061
Fmod	P50608	Fibromodulin OS=Mus musculus OX=10090 GN=Fmod PE=2 SV=1	3.813	4	2	2	2	376	43	6.04	1.3695e-05	1.08398e-05	0.000199666	3.6997	0.000496462	1.2634	0.337308
Capg	P24452	Macrophage-capping protein OS=Mus musculus OX=10090 GN=Capg PE=1 SV=2	22.217	15	4	11	4	352	39.2	7.2	4.29538e-05	3.40295e-05	0.000147387	3.83154	0.000410283	1.26225	0.335997
Chmp4b	Q9D8B3	Charged multivesicular body protein 4b OS=Mus musculus OX=10090 GN=Chmp4b PE=1 SV=2	50.871	37	10	19	10	224	24.9	4.82	0.000146277	0.000115899	0.000521973	3.28235	0.000926068	1.26211	0.33584
Abhd12	Q99LR1	Lysophosphatidylserine lipase ABHD12 OS=Mus musculus OX=10090 GN=Abhd12 PE=1 SV=2	55.996	36	12	25	12	398	45.2	8.72	0.000119772	9.48983e-05	3.32751e-05	4.47788	0.000172559	1.26211	0.335838
Gnai2	P08752	Guanine nucleotide-binding protein G(i) subunit alpha-2 OS=Mus musculus OX=10090 GN=Gnai2 PE=1 SV=5	59.703	36	10	20	5	355	40.5	5.45	4.7731e-05	3.78267e-05	0.00332008	2.47885	0.00333178	1.26183	0.335522
Cand2	Q6ZQ73	Cullin-associated NEDD8-dissociated protein 2 OS=Mus musculus OX=10090 GN=Cand2 PE=1 SV=2	21.336	5	6	9	4	1235	135.5	5.58	1.11834e-05	8.86469e-06	0.00461747	2.3356	0.00424092	1.26156	0.335213
Atp1b2	P14231	Sodium/potassium-transporting ATPase subunit beta-2 OS=Mus musculus OX=10090 GN=Atp1b2 PE=1 SV=2	14.925	15	3	5	3	290	33.3	8.31	3.62408e-05	2.8731e-05	0.000127043	3.89605	0.000374711	1.26138	0.335006
Plbd2	Q3TCN2	Putative phospholipase B-like 2 OS=Mus musculus OX=10090 GN=Plbd2 PE=1 SV=2	16.243	7	4	5	4	594	66.2	6.13	5.36781e-05	4.25563e-05	0.000263418	3.57935	0.000593558	1.26134	0.334959
Cyp46a1	Q9WVK8	Cholesterol 24-hydroxylase OS=Mus musculus OX=10090 GN=Cyp46a1 PE=1 SV=1	96.179	39	17	26	17	500	56.8	8.82	0.000177651	0.00014099	0.000545482	3.26322	0.000953209	1.26003	0.333459
Slc12a9	Q99MR3	Solute carrier family 12 member 9 OS=Mus musculus OX=10090 GN=Slc12a9 PE=1 SV=2	13.977	5	4	5	4	914	96.3	7.02	6.06708e-05	4.81503e-05	5.46532e-05	4.26238	0.000223736	1.26003	0.333458
Spcs1	Q9D958	Signal peptidase complex subunit 1 OS=Mus musculus OX=10090 GN=Spcs1 PE=2 SV=3	6.117	8	1	2	1	161	18.2	10.01	1.15702e-05	9.18589e-06	0.00738623	2.13158	0.0059535	1.25956	0.33292
Txndc16	Q7TN22	Thioredoxin domain-containing protein 16 OS=Mus musculus OX=10090 GN=Txndc16 PE=2 SV=1	3.371	1	1	1	1	820	92	5.31	4.97248e-06	3.94872e-06	0.0136776	1.86399	0.00934981	1.25926	0.33258
Cops2	P61202	COP9 signalosome complex subunit 2 OS=Mus musculus OX=10090 GN=Cops2 PE=1 SV=1	125.444	47	20	36	20	443	51.6	5.53	0.00027019	0.000214735	0.00114941	2.93952	0.00157383	1.25825	0.331415
Ercc8	Q8CFD5	DNA excision repair protein ERCC-8 OS=Mus musculus OX=10090 GN=Ercc8 PE=2 SV=2	4.603	4	1	1	1	397	43.7	6.65	3.90906e-06	3.10715e-06	0.000628843	3.20146	0.0010446	1.25808	0.331229
Fars2	Q99M01	Phenylalanine--tRNA ligase, mitochondrial OS=Mus musculus OX=10090 GN=Fars2 PE=1 SV=1	5.697	4	2	2	2	451	52.3	7.17	2.56397e-05	2.03837e-05	0.00230835	2.6367	0.00256049	1.25785	0.330961
Polr3gl	Q8R0C0	DNA-directed RNA polymerase III subunit RPC7-like OS=Mus musculus OX=10090 GN=Polr3gl PE=2 SV=2	3.948	5	1	1	1	218	25.1	4.53	1.22626e-05	9.7543e-06	0.000480119	3.31865	0.000875635	1.25714	0.33015
Adcy9	P51830	Adenylate cyclase type 9 OS=Mus musculus OX=10090 GN=Adcy9 PE=1 SV=1	3.824	1	2	2	2	1353	150.9	7.21	2.55556e-05	2.0329e-05	0.000208256	3.6814	0.000510541	1.2571	0.330098
Lrrc59	Q922Q8	Leucine-rich repeat-containing protein 59 OS=Mus musculus OX=10090 GN=Lrrc59 PE=1 SV=1	46.86	38	12	23	12	307	34.9	9.52	0.00031032	0.000246891	0.000225516	3.64682	0.000537667	1.25691	0.329881
Suox	Q8R086	Sulfite oxidase, mitochondrial OS=Mus musculus OX=10090 GN=Suox PE=1 SV=2	34.098	20	8	12	8	546	60.7	6.54	7.1481e-05	5.68932e-05	0.000606594	3.2171	0.00102009	1.25641	0.329304
Lrpap1	P55302	Alpha-2-macroglobulin receptor-associated protein OS=Mus musculus OX=10090 GN=Lrpap1 PE=1 SV=1	40.549	26	13	16	13	360	42.2	7.87	0.000168238	0.000133931	0.000123596	3.908	0.000368471	1.25615	0.329014
Pygl	Q9ET01	Glycogen phosphorylase, liver form OS=Mus musculus OX=10090 GN=Pygl PE=1 SV=4	96.141	27	20	54	12	850	97.4	7.09	0.000107598	8.56575e-05	0.00012086	3.91772	0.000363421	1.25615	0.329006
Zadh2	Q8BGC4	Prostaglandin reductase-3 OS=Mus musculus OX=10090 GN=Zadh2 PE=1 SV=1	20.479	16	5	5	5	377	40.5	7.42	3.72657e-05	2.96731e-05	0.00139467	2.85553	0.00178637	1.25588	0.328695
Rbp1	Q00915	Retinol-binding protein 1 OS=Mus musculus OX=10090 GN=Rbp1 PE=1 SV=2	41.699	47	6	19	6	135	15.8	5.25	0.000119588	9.52494e-05	8.8807e-05	4.05155	0.000299627	1.25552	0.328288
Arxes2	C0HK80	Adipocyte-related X-chromosome expressed sequence 2 OS=Mus musculus OX=10090 GN=Arxes2 PE=1 SV=1	1.961	4	1	1	1	180	20.1	9.6	7.8834e-06	6.28039e-06	0.00354088	2.45089	0.00349069	1.25524	0.327964
Dnah8	Q91XQ0	Dynein heavy chain 8, axonemal OS=Mus musculus OX=10090 GN=Dnah8 PE=1 SV=2	1.332	0	1	1	1	4731	540.9	6.18	1.25834e-05	1.00257e-05	0.0094318	2.02541	0.00710575	1.25511	0.327817
Dhfr	P00375	Dihydrofolate reductase OS=Mus musculus OX=10090 GN=Dhfr PE=1 SV=3	5.474	13	3	3	3	187	21.6	8.53	3.93868e-05	3.13843e-05	0.000552026	3.25804	0.000960621	1.25499	0.327672
Cpne4	Q8BLR2	Copine-4 OS=Mus musculus OX=10090 GN=Cpne4 PE=1 SV=1	8.138	3	2	4	1	557	62.4	6.33	1.56324e-05	1.24575e-05	0.00839045	2.07621	0.00653075	1.25486	0.327523
Slc9a3r1	P70441	Na(+)/H(+) exchange regulatory cofactor NHE-RF1 OS=Mus musculus OX=10090 GN=Slc9a3r1 PE=1 SV=3	76.301	48	15	35	15	355	38.6	5.9	0.00026915	0.000214528	3.09286e-05	4.50964	0.000165934	1.25461	0.327242
Stx6	Q9JKK1	Syntaxin-6 OS=Mus musculus OX=10090 GN=Stx6 PE=1 SV=1	7.927	9	2	2	2	255	29	4.92	1.40894e-05	1.1233e-05	0.00428608	2.36794	0.00401051	1.25428	0.326865
Cbx4	O55187	E3 SUMO-protein ligase CBX4 OS=Mus musculus OX=10090 GN=Cbx4 PE=1 SV=2	4.415	3	2	2	2	551	60.5	9.33	1.56629e-05	1.24877e-05	0.00419198	2.37758	0.0039447	1.25427	0.326847
Prkcsh	O08795	Glucosidase 2 subunit beta OS=Mus musculus OX=10090 GN=Prkcsh PE=1 SV=1	56.893	24	11	26	11	521	58.8	4.46	0.000262043	0.000209088	4.08195e-05	4.38913	0.000191152	1.25327	0.325695
Gfer	P56213	FAD-linked sulfhydryl oxidase ALR OS=Mus musculus OX=10090 GN=Gfer PE=1 SV=2	6.831	19	3	3	3	198	22.9	7.93	3.00716e-05	2.39966e-05	0.000685069	3.16427	0.00110706	1.25316	0.325572
Rassf2	Q8BMS9	Ras association domain-containing protein 2 OS=Mus musculus OX=10090 GN=Rassf2 PE=1 SV=1	17.056	17	5	6	5	326	37.9	7.94	4.22593e-05	3.37224e-05	0.00236622	2.62594	0.00260359	1.25315	0.32556
Washc3	Q9CR27	WASH complex subunit 3 OS=Mus musculus OX=10090 GN=Washc3 PE=1 SV=1	19.986	34	5	7	5	194	21.1	4.46	6.62113e-05	5.28412e-05	0.000179581	3.74574	0.00046368	1.25302	0.325415
Hsd17b11	Q9EQ06	Estradiol 17-beta-dehydrogenase 11 OS=Mus musculus OX=10090 GN=Hsd17b11 PE=1 SV=1	19.096	14	5	6	5	298	32.9	8.66	6.71235e-05	5.35831e-05	3.46679e-05	4.46007	0.000176286	1.2527	0.325041
Slc12a5	Q91V14	Solute carrier family 12 member 5 OS=Mus musculus OX=10090 GN=Slc12a5 PE=1 SV=2	106.973	19	18	32	14	1138	126.2	6.74	0.000258142	0.000206086	0.000104615	3.98041	0.000332061	1.2526	0.324923
Actn2	Q9JI91	Alpha-actinin-2 OS=Mus musculus OX=10090 GN=Actn2 PE=1 SV=2	77.329	18	13	20	4	894	103.8	5.45	2.83352e-05	2.26318e-05	0.00223091	2.65152	0.00250171	1.25201	0.324247
Ar	P19091	Androgen receptor OS=Mus musculus OX=10090 GN=Ar PE=1 SV=1	1.732	1	1	3	1	899	98.1	6.79	1.88864e-05	1.5099e-05	7.66907e-05	4.11526	0.000272054	1.25084	0.322894
Rrbp1	Q99PL5	Ribosome-binding protein 1 OS=Mus musculus OX=10090 GN=Rrbp1 PE=1 SV=2	344.468	59	69	116	69	1605	172.8	9.33	0.00138748	0.00110937	0.00754473	2.12236	0.00604648	1.2507	0.322732
Dph5	Q9CWQ0	Diphthine methyl ester synthase OS=Mus musculus OX=10090 GN=Dph5 PE=1 SV=2	3.135	7	2	2	2	281	31.2	5.29	1.29331e-05	1.03414e-05	0.00596609	2.22431	0.00510569	1.25061	0.322634
Agpat5	Q9D1E8	1-acyl-sn-glycerol-3-phosphate acyltransferase epsilon OS=Mus musculus OX=10090 GN=Agpat5 PE=1 SV=2	10.659	9	3	3	3	365	42.2	9.38	8.93944e-06	7.15206e-06	0.00108274	2.96548	0.00151378	1.24991	0.321825
Grm5	Q3UVX5	Metabotropic glutamate receptor 5 OS=Mus musculus OX=10090 GN=Grm5 PE=1 SV=2	9.143	2	3	3	3	1203	131.8	7.84	1.4686e-05	1.17567e-05	0.00846425	2.07241	0.00657244	1.24917	0.320965
Tnrc18	Q80WC3	Trinucleotide repeat-containing gene 18 protein OS=Mus musculus OX=10090 GN=Tnrc18 PE=1 SV=2	2.875	0	1	1	1	2878	307.4	8.4	5.99044e-06	4.79836e-06	0.0125862	1.9001	0.00877845	1.24843	0.320118
Tmem179b	Q9CY24	Transmembrane protein 179B OS=Mus musculus OX=10090 GN=Tmem179b PE=1 SV=1	2.448	4	1	1	1	219	23.5	6.95	5.94078e-06	4.75883e-06	0.00157252	2.8034	0.00194986	1.24837	0.320046
Grm3	Q9QYS2	Metabotropic glutamate receptor 3 OS=Mus musculus OX=10090 GN=Grm3 PE=1 SV=1	4.222	2	2	3	2	879	99.1	7.75	7.96296e-06	6.37877e-06	0.0239139	1.62135	0.0143	1.24835	0.320026
Ulk3	Q3U3Q1	Serine/threonine-protein kinase ULK3 OS=Mus musculus OX=10090 GN=Ulk3 PE=2 SV=1	13.84	6	2	3	2	472	53.5	7.03	9.24357e-06	7.40499e-06	0.00654413	2.18415	0.00544811	1.24829	0.319952
Exd2	Q8VEG4	Exonuclease 3'-5' domain-containing protein 2 OS=Mus musculus OX=10090 GN=Exd2 PE=1 SV=2	5.937	3	2	2	2	650	74.3	7.78	4.28775e-06	3.43702e-06	0.0256654	1.59065	0.0151146	1.24752	0.31906
Herpud2	Q9JJC9	Homocysteine-responsive endoplasmic reticulum-resident ubiquitin-like domain member 2 protein OS=Mus musculus OX=10090 GN=Herpud2 PE=2 SV=1	3.362	2	1	2	1	404	44.5	5.07	1.3789e-05	1.10544e-05	0.00358493	2.44552	0.00352173	1.24738	0.318897
Tars2	Q3UQ84	Threonine--tRNA ligase, mitochondrial OS=Mus musculus OX=10090 GN=Tars2 PE=1 SV=1	12.243	6	4	4	4	723	81.6	7.87	9.71549e-06	7.79604e-06	0.0198464	1.70232	0.0123972	1.24621	0.317545
Vwa8	Q8CC88	von Willebrand factor A domain-containing protein 8 OS=Mus musculus OX=10090 GN=Vwa8 PE=1 SV=2	59.572	10	16	18	16	1905	213.3	6.6	0.000140178	0.000112511	0.000514011	3.28903	0.000916687	1.2459	0.317192
Vav1	P27870	Proto-oncogene vav OS=Mus musculus OX=10090 GN=Vav1 PE=1 SV=1	33.705	13	10	13	10	845	98.1	6.51	0.000118124	9.4867e-05	0.000569659	3.24438	0.000980284	1.24515	0.316321
Ndufa5	Q9CPP6	NADH dehydrogenase [ubiquinone] 1 alpha subcomplex subunit 5 OS=Mus musculus OX=10090 GN=Ndufa5 PE=1 SV=3	2.373	15	1	1	1	116	13.4	8.1	3.39168e-06	2.72441e-06	0.0307697	1.51188	0.0174217	1.24492	0.316057
Stx12	Q9ER00	Syntaxin-12 OS=Mus musculus OX=10090 GN=Stx12 PE=1 SV=1	11.905	13	4	4	4	274	31.2	5.44	5.80143e-05	4.6603e-05	0.00202337	2.69393	0.0023389	1.24486	0.315987
Stom	P54116	Erythrocyte band 7 integral membrane protein OS=Mus musculus OX=10090 GN=Stom PE=1 SV=3	3.721	4	1	1	1	284	31.4	6.93	2.88216e-06	2.31549e-06	0.0296417	1.5281	0.0169186	1.24473	0.315837
Src	P05480	Neuronal proto-oncogene tyrosine-protein kinase Src OS=Mus musculus OX=10090 GN=Src PE=1 SV=4	19.818	13	6	6	4	541	60.6	7.84	8.66016e-05	6.95908e-05	0.000524791	3.28001	0.000929365	1.24444	0.315497
Rdx	P26043	Radixin OS=Mus musculus OX=10090 GN=Rdx PE=1 SV=3	189.911	56	40	94	22	583	68.5	6.2	0.000533179	0.000428565	5.90677e-05	4.22865	0.000232647	1.24411	0.315109
Unc80	Q8BLN6	Protein unc-80 homolog OS=Mus musculus OX=10090 GN=Unc80 PE=1 SV=2	10.15	1	5	5	5	3261	363.3	6.89	3.02085e-05	2.42822e-05	0.00257367	2.58945	0.00276706	1.24406	0.315056
Gria3	Q9Z2W9	Glutamate receptor 3 OS=Mus musculus OX=10090 GN=Gria3 PE=1 SV=2	28.354	10	8	9	4	888	100.5	8.38	6.85714e-05	5.51422e-05	2.95311e-06	5.52972	5.01413e-05	1.24354	0.31445
Vamp4	O70480	Vesicle-associated membrane protein 4 OS=Mus musculus OX=10090 GN=Vamp4 PE=1 SV=1	28.711	37	4	8	4	141	16.3	7.36	5.747e-05	4.623e-05	0.00815005	2.08884	0.00639356	1.24313	0.313978
Itgb1	P09055	Integrin beta-1 OS=Mus musculus OX=10090 GN=Itgb1 PE=1 SV=1	19.136	7	5	7	5	798	88.2	5.94	4.20679e-05	3.38494e-05	9.57583e-06	5.01882	9.09008e-05	1.24279	0.313588
Ptpn6	P29351	Tyrosine-protein phosphatase non-receptor type 6 OS=Mus musculus OX=10090 GN=Ptpn6 PE=1 SV=2	60.278	29	15	22	15	595	67.5	7.81	0.000183798	0.000147939	0.000423074	3.37358	0.000802823	1.24239	0.313121
Chpt1	Q8C025	Cholinephosphotransferase 1 OS=Mus musculus OX=10090 GN=Chpt1 PE=1 SV=1	1.538	3	1	1	1	398	44.6	7.08	6.87725e-06	5.53798e-06	0.0298247	1.52542	0.0169998	1.24183	0.312471
Tcf4	Q60722	Transcription factor 4 OS=Mus musculus OX=10090 GN=Tcf4 PE=1 SV=1	10.955	3	2	3	2	670	71.6	7.17	9.82361e-06	7.91681e-06	0.028413	1.54648	0.0163678	1.24086	0.311335
Kif13a	Q9EQW7	Kinesin-like protein KIF13A OS=Mus musculus OX=10090 GN=Kif13a PE=1 SV=1	12.316	3	4	4	4	1749	195.7	5.41	3.39293e-06	2.73462e-06	0.0368107	1.43403	0.0200505	1.24073	0.311192
Pik3c2a	Q61194	Phosphatidylinositol 4-phosphate 3-kinase C2 domain-containing subunit alpha OS=Mus musculus OX=10090 GN=Pik3c2a PE=1 SV=2	3.21	0	1	1	1	1686	190.6	8.02	7.20571e-06	5.80847e-06	0.0180134	1.7444	0.0115171	1.24055	0.310982
Nck2	O55033	Cytoplasmic protein NCK2 OS=Mus musculus OX=10090 GN=Nck2 PE=1 SV=1	34.779	28	9	11	8	380	42.9	6.95	8.39241e-05	6.76695e-05	3.48016e-05	4.4584	0.000176636	1.24021	0.31058
Cdk5r2	O35926	Cyclin-dependent kinase 5 activator 2 OS=Mus musculus OX=10090 GN=Cdk5r2 PE=1 SV=2	38.153	28	9	11	9	369	38.9	9.72	6.9713e-05	5.6219e-05	0.00100639	2.99723	0.00144183	1.24003	0.31037
Naaa	Q9D7V9	N-acylethanolamine-hydrolyzing acid amidase OS=Mus musculus OX=10090 GN=Naaa PE=1 SV=2	4.755	6	2	2	2	362	40.1	6.46	1.92857e-05	1.55584e-05	0.00334602	2.47547	0.00335074	1.23957	0.309834
Taco1	Q8K0Z7	Translational activator of cytochrome c oxidase 1 OS=Mus musculus OX=10090 GN=Taco1 PE=1 SV=1	9.954	11	3	3	3	294	32.3	8.12	1.02725e-05	8.28812e-06	0.0426352	1.37023	0.0224785	1.23942	0.309669
Khdrbs3	Q9R226	KH domain-containing, RNA-binding, signal transduction-associated protein 3 OS=Mus musculus OX=10090 GN=Khdrbs3 PE=1 SV=1	53.894	37	11	21	9	346	38.8	8.1	0.000238958	0.000192858	0.000916751	3.03775	0.00135267	1.23903	0.309214
Abca2	P41234	ATP-binding cassette sub-family A member 2 OS=Mus musculus OX=10090 GN=Abca2 PE=1 SV=4	25.286	4	8	8	7	2434	270.3	6.76	7.35378e-05	5.93551e-05	0.000372596	3.42876	0.000736995	1.23895	0.309113
Lipa	Q9Z0M5	Lysosomal acid lipase/cholesteryl ester hydrolase OS=Mus musculus OX=10090 GN=Lipa PE=1 SV=2	4.578	5	2	2	2	397	45.3	8.07	2.04821e-05	1.6538e-05	0.00412147	2.38495	0.00389491	1.23849	0.308585
Clpp	O88696	ATP-dependent Clp protease proteolytic subunit, mitochondrial OS=Mus musculus OX=10090 GN=Clpp PE=1 SV=1	4.578	7	1	1	1	272	29.8	7.47	6.0739e-06	4.90448e-06	0.0301678	1.52046	0.0171515	1.23844	0.308522
C1qtnf4	Q8R066	Complement C1q tumor necrosis factor-related protein 4 OS=Mus musculus OX=10090 GN=C1qtnf4 PE=1 SV=1	13.712	13	4	4	4	326	35	8.98	6.41082e-05	5.17702e-05	4.03792e-05	4.39384	0.000190167	1.23832	0.308389
Cnpy4	Q8BQ47	Protein canopy homolog 4 OS=Mus musculus OX=10090 GN=Cnpy4 PE=1 SV=1	10.839	18	3	3	3	245	28.1	4.77	1.57819e-05	1.2749e-05	0.00364762	2.43799	0.00356552	1.2379	0.307889
Dnajc16	Q80TN4	DnaJ homolog subfamily C member 16 OS=Mus musculus OX=10090 GN=Dnajc16 PE=1 SV=2	16.451	7	4	4	4	772	89.1	7.55	1.42919e-05	1.15462e-05	0.00257325	2.58952	0.00276673	1.2378	0.307774
Tdrkh	Q80VL1	Tudor and KH domain-containing protein OS=Mus musculus OX=10090 GN=Tdrkh PE=1 SV=1	9.299	6	3	4	3	560	62.1	4.94	2.26811e-05	1.83273e-05	0.000506919	3.29506	0.000908248	1.23756	0.307498
Stt3b	Q3TDQ1	Dolichyl-diphosphooligosaccharide--protein glycosyltransferase subunit STT3B OS=Mus musculus OX=10090 GN=Stt3b PE=1 SV=2	22.48	10	9	11	7	823	93.2	8.95	8.13676e-05	6.57781e-05	0.00011968	3.92198	0.000361218	1.237	0.306848
Ddx3y	Q62095	ATP-dependent RNA helicase DDX3Y OS=Mus musculus OX=10090 GN=Ddx3y PE=1 SV=2	117.738	33	20	53	2	658	73.4	7.53	1.38879e-05	1.12322e-05	0.0223566	1.65059	0.0135704	1.23644	0.306187
Gje1	Q9CX92	Gap junction epsilon-1 protein OS=Mus musculus OX=10090 GN=Gje1 PE=1 SV=1	1.59	3	1	1	1	205	23.8	8.38	1.45903e-05	1.18018e-05	0.00260814	2.58367	0.00279396	1.23628	0.306003
Snrpd3	P62320	Small nuclear ribonucleoprotein Sm D3 OS=Mus musculus OX=10090 GN=Snrpd3 PE=1 SV=1	19.764	48	4	7	4	126	13.9	10.32	5.18024e-05	4.19204e-05	0.000415892	3.38102	0.000793786	1.23573	0.305368
Rhog	P84096	Rho-related GTP-binding protein RhoG OS=Mus musculus OX=10090 GN=Rhog PE=1 SV=1	20.887	29	4	6	4	191	21.3	8.12	7.48848e-05	6.06024e-05	0.00233735	2.63128	0.00258217	1.23567	0.305299
Mtm1	Q9Z2C5	Myotubularin OS=Mus musculus OX=10090 GN=Mtm1 PE=1 SV=2	7.632	7	3	4	3	603	69.5	7.75	1.09173e-05	8.83725e-06	0.00106479	2.97274	0.00149717	1.23538	0.304953
Entpd1	P55772	Ectonucleoside triphosphate diphosphohydrolase 1 OS=Mus musculus OX=10090 GN=Entpd1 PE=1 SV=1	10.27	7	3	3	3	510	57.2	5.86	2.34413e-05	1.89764e-05	0.00112731	2.94796	0.0015542	1.23529	0.304844
Hyou1	Q9JKR6	Hypoxia up-regulated protein 1 OS=Mus musculus OX=10090 GN=Hyou1 PE=1 SV=1	270.645	47	44	103	44	999	111.1	5.19	0.00085847	0.000695011	0.00111051	2.95448	0.0015391	1.23519	0.304731
Ganab	Q8BHN3	Neutral alpha-glucosidase AB OS=Mus musculus OX=10090 GN=Ganab PE=1 SV=1	197.956	44	35	71	35	944	106.8	6.06	0.000507698	0.0004112	2.91092e-06	5.53597	4.98659e-05	1.23467	0.304131
Ptgr1	Q91YR9	Prostaglandin reductase 1 OS=Mus musculus OX=10090 GN=Ptgr1 PE=1 SV=2	16.447	19	5	5	5	329	35.5	7.96	8.63431e-05	6.99395e-05	0.000100862	3.99627	0.000324632	1.23454	0.303973
Tmed5	Q9CXE7	Transmembrane emp24 domain-containing protein 5 OS=Mus musculus OX=10090 GN=Tmed5 PE=1 SV=1	4.296	5	1	1	1	229	26.2	4.93	1.04514e-05	8.46925e-06	0.00126106	2.89926	0.00167186	1.23404	0.303395
Polb	Q8K409	DNA polymerase beta OS=Mus musculus OX=10090 GN=Polb PE=1 SV=3	7.635	6	2	2	2	335	38.3	8.85	1.02163e-05	8.28018e-06	0.0308251	1.51109	0.0174465	1.23382	0.303135
Psme1	P97371	Proteasome activator complex subunit 1 OS=Mus musculus OX=10090 GN=Psme1 PE=1 SV=2	110.668	53	15	43	15	249	28.7	5.97	0.000282343	0.000228854	9.76616e-05	4.01028	0.000318131	1.23372	0.303021
Rpn2	Q9DBG6	Dolichyl-diphosphooligosaccharide--protein glycosyltransferase subunit 2 OS=Mus musculus OX=10090 GN=Rpn2 PE=1 SV=1	57.479	20	9	18	9	631	69	5.81	0.000147116	0.000119266	0.000539072	3.26835	0.000945891	1.23351	0.302772
Cd200	O54901	OX-2 membrane glycoprotein OS=Mus musculus OX=10090 GN=Cd200 PE=1 SV=1	12.114	9	2	5	2	278	31.2	8.79	2.23889e-05	1.81507e-05	0.00018237	3.73905	0.000468101	1.2335	0.302762
Tax1bp3	Q9DBG9	Tax1-binding protein 3 OS=Mus musculus OX=10090 GN=Tax1bp3 PE=1 SV=1	4.184	14	1	1	1	124	13.7	8.48	8.80331e-06	7.13791e-06	0.00410193	2.38701	0.00388103	1.23332	0.302544
Emc8	O70378	ER membrane protein complex subunit 8 OS=Mus musculus OX=10090 GN=Emc8 PE=1 SV=1	11.459	17	4	9	4	207	23.3	6.15	8.23186e-05	6.67735e-05	0.000784188	3.10558	0.00121507	1.2328	0.301943
Cpsf6	Q6NVF9	Cleavage and polyadenylation specificity factor subunit 6 OS=Mus musculus OX=10090 GN=Cpsf6 PE=1 SV=1	50.22	22	11	20	11	551	59.1	7.15	0.000209781	0.000170175	0.000159631	3.79688	0.000431238	1.23274	0.30187
Mettl9	Q9EPL4	Methyltransferase-like protein 9 OS=Mus musculus OX=10090 GN=Mettl9 PE=1 SV=1	1.638	3	1	1	1	318	36.4	6.68	1.53645e-05	1.24657e-05	0.0141684	1.84868	0.00960078	1.23254	0.301632
Palm2	Q8BR92	Paralemmin-2 OS=Mus musculus OX=10090 GN=Palm2 PE=1 SV=1	15.22	12	6	7	5	376	42.1	5.15	6.62298e-05	5.37386e-05	0.000436644	3.35987	0.000820174	1.23244	0.301522
Sphk2	Q9JIA7	Sphingosine kinase 2 OS=Mus musculus OX=10090 GN=Sphk2 PE=1 SV=2	24.39	12	6	9	6	617	65.6	6.57	1.8036e-05	1.46355e-05	0.00944984	2.02458	0.00711561	1.23235	0.301407
Tbc1d30	Q69ZT9	TBC1 domain family member 30 OS=Mus musculus OX=10090 GN=Tbc1d30 PE=1 SV=2	4.094	1	1	1	1	766	84.8	8.53	4.21576e-06	3.42115e-06	0.0357105	1.4472	0.0195823	1.23226	0.301311
Amz2	Q400C8	Archaemetzincin-2 OS=Mus musculus OX=10090 GN=Amz2 PE=2 SV=1	12.393	11	3	4	3	359	41.3	7.66	1.14406e-05	9.28686e-06	0.0064325	2.19162	0.00538194	1.23191	0.300895
Fut9	O88819	4-galactosyl-N-acetylglucosaminide 3-alpha-L-fucosyltransferase 9 OS=Mus musculus OX=10090 GN=Fut9 PE=1 SV=1	6.832	8	2	2	2	359	42	7.71	2.45164e-05	1.99036e-05	0.0152594	1.81646	0.0101433	1.23175	0.300713
Nos1	Q9Z0J4	Nitric oxide synthase, brain OS=Mus musculus OX=10090 GN=Nos1 PE=1 SV=1	96.534	21	28	32	28	1429	160.4	7.15	0.000257367	0.000208985	0.00101536	2.99338	0.00145046	1.23151	0.300426
Herc6	F2Z461	E3 ISG15--protein ligase Herc6 OS=Mus musculus OX=10090 GN=Herc6 PE=2 SV=1	2.795	1	1	1	1	1003	112.9	7.52	6.29617e-06	5.11351e-06	0.029826	1.52541	0.0170004	1.23128	0.30016
Washc4	Q3UMB9	WASH complex subunit 4 OS=Mus musculus OX=10090 GN=Washc4 PE=1 SV=2	56.603	14	16	20	16	1173	136.3	7.37	0.000121401	9.86093e-05	0.000392208	3.40648	0.000763223	1.23113	0.299981
Efnb2	P52800	Ephrin-B2 OS=Mus musculus OX=10090 GN=Efnb2 PE=1 SV=1	5.028	4	1	1	1	336	37.2	8.97	7.65447e-06	6.21872e-06	0.000313384	3.50392	0.000661177	1.23088	0.299685
Iscu	Q9D7P6	Iron-sulfur cluster assembly enzyme ISCU, mitochondrial OS=Mus musculus OX=10090 GN=Iscu PE=1 SV=1	23.574	36	7	12	7	168	18.1	9.29	0.000161193	0.000130966	1.84062e-05	4.73504	0.00012699	1.2308	0.299597
Tmed9	Q99KF1	Transmembrane emp24 domain-containing protein 9 OS=Mus musculus OX=10090 GN=Tmed9 PE=1 SV=2	15.615	26	6	8	5	235	27.1	8.41	6.14435e-05	4.99292e-05	0.000105322	3.97748	0.000333438	1.23061	0.299377
Iba57	Q8CAK1	Putative transferase CAF17 homolog, mitochondrial OS=Mus musculus OX=10090 GN=Iba57 PE=1 SV=1	14.659	20	5	5	5	358	38.4	9.01	2.32111e-05	1.88641e-05	0.000484118	3.31505	0.000880575	1.23043	0.299168
Atp2c1	Q80XR2	Calcium-transporting ATPase type 2C member 1 OS=Mus musculus OX=10090 GN=Atp2c1 PE=1 SV=2	24.179	9	7	8	7	918	100.2	6.83	3.69701e-05	3.00465e-05	0.000924443	3.03412	0.00136053	1.23043	0.299162
Pdia6	Q922R8	Protein disulfide-isomerase A6 OS=Mus musculus OX=10090 GN=Pdia6 PE=1 SV=3	77.75	30	10	31	10	440	48.1	5.14	0.000206508	0.000167882	0.000306374	3.51375	0.000651716	1.23008	0.298751
Rundc3b	Q6PDC0	RUN domain-containing protein 3B OS=Mus musculus OX=10090 GN=Rundc3b PE=1 SV=1	3.344	2	1	1	1	408	45.1	5.17	2.67284e-05	2.17319e-05	0.0210807	1.67612	0.0129674	1.22992	0.298559
Nos1ap	Q9D3A8	Carboxyl-terminal PDZ ligand of neuronal nitric oxide synthase protein OS=Mus musculus OX=10090 GN=Nos1ap PE=1 SV=3	8.899	8	3	3	3	503	55.8	6.09	4.07288e-05	3.31407e-05	5.28225e-05	4.27718	0.000219831	1.22897	0.297448
Lyplal1	Q3UFF7	Lysophospholipase-like protein 1 OS=Mus musculus OX=10090 GN=Lyplal1 PE=1 SV=3	15.384	21	4	4	4	239	26.3	7.88	4.57955e-05	3.72762e-05	0.00551711	2.25829	0.00483119	1.22854	0.29695
Itpka	Q8R071	Inositol-trisphosphate 3-kinase A OS=Mus musculus OX=10090 GN=Itpka PE=1 SV=1	68.235	36	13	27	13	459	50.9	7.72	0.000413103	0.000336368	1.47852e-05	4.83017	0.000113239	1.22813	0.296462
Psmb10	O35955	Proteasome subunit beta type-10 OS=Mus musculus OX=10090 GN=Psmb10 PE=1 SV=1	20.753	23	5	6	5	273	29	6.87	3.56398e-05	2.90245e-05	0.00515458	2.28781	0.00460007	1.22792	0.296217
Plxdc2	Q9DC11	Plexin domain-containing protein 2 OS=Mus musculus OX=10090 GN=Plxdc2 PE=1 SV=1	11.273	7	3	4	3	530	59.6	6.6	4.57147e-05	3.72415e-05	0.000542533	3.26557	0.000949851	1.22752	0.295748
Dnajc27	Q8CFP6	DnaJ homolog subfamily C member 27 OS=Mus musculus OX=10090 GN=Dnajc27 PE=1 SV=1	2.938	3	1	1	1	273	30.8	8.47	8.69672e-06	7.08715e-06	0.00140488	2.85236	0.00179537	1.22711	0.295266
Abca5	Q8K448	ATP-binding cassette sub-family A member 5 OS=Mus musculus OX=10090 GN=Abca5 PE=1 SV=2	2.327	0	1	1	1	1642	185.8	7.2	4.11106e-06	3.35107e-06	0.0104439	1.98114	0.00764296	1.22679	0.294886
Polr2h	Q923G2	DNA-directed RNA polymerases I, II, and III subunit RPABC3 OS=Mus musculus OX=10090 GN=Polr2h PE=1 SV=3	20.386	37	3	8	3	150	17.1	4.68	1.43366e-05	1.16957e-05	0.0144673	1.83961	0.00975147	1.2258	0.293721
Epx	P49290	Eosinophil peroxidase OS=Mus musculus OX=10090 GN=Epx PE=1 SV=2	1.635	1	1	1	1	716	81.3	10.35	4.31324e-06	3.51894e-06	0.0183463	1.73645	0.01168	1.22572	0.293629
Fbh1	Q8K2I9	F-box DNA helicase 1 OS=Mus musculus OX=10090 GN=Fbh1 PE=1 SV=1	6.604	2	3	3	3	1042	118.2	8.13	1.80609e-05	1.47359e-05	0.000181511	3.7411	0.000466745	1.22564	0.293541
Actn1	Q7TPR4	Alpha-actinin-1 OS=Mus musculus OX=10090 GN=Actn1 PE=1 SV=1	244.447	51	37	84	21	892	103	5.38	0.000277342	0.000226294	9.79038e-06	5.0092	9.19518e-05	1.22558	0.293467
Fcer1g	P20491	High affinity immunoglobulin epsilon receptor subunit gamma OS=Mus musculus OX=10090 GN=Fcer1g PE=1 SV=1	3.433	10	1	1	1	86	9.6	7.97	8.41732e-06	6.86847e-06	0.000425194	3.37141	0.000805471	1.2255	0.293372
Alg2	Q9DBE8	Alpha-1,3/1,6-mannosyltransferase ALG2 OS=Mus musculus OX=10090 GN=Alg2 PE=1 SV=2	29.507	19	8	12	8	415	47.4	7.97	0.000158464	0.000129331	0.000452626	3.34426	0.000840943	1.22525	0.293081
Minpp1	Q9Z2L6	Multiple inositol polyphosphate phosphatase 1 OS=Mus musculus OX=10090 GN=Minpp1 PE=1 SV=3	25.306	19	6	7	6	481	54.5	7.49	3.51602e-05	2.87086e-05	0.00352055	2.45339	0.0034763	1.22473	0.292461
Stk38	Q91VJ4	Serine/threonine-protein kinase 38 OS=Mus musculus OX=10090 GN=Stk38 PE=1 SV=1	13.705	6	3	4	1	465	54.1	7.34	1.80706e-05	1.47563e-05	0.00541461	2.26643	0.00476673	1.2246	0.292314
Eogt	Q8BYW9	EGF domain-specific O-linked N-acetylglucosamine transferase OS=Mus musculus OX=10090 GN=Eogt PE=1 SV=1	15.392	9	5	6	5	527	61.4	6.81	3.44447e-05	2.81283e-05	0.00317647	2.49806	0.00322531	1.22456	0.292261
Ktn1	Q61595	Kinectin OS=Mus musculus OX=10090 GN=Ktn1 PE=1 SV=1	118.532	29	32	40	32	1327	152.5	5.86	0.000486465	0.000397297	8.04112e-05	4.09468	0.000280817	1.22444	0.292117
Rhot2	Q8JZN7	Mitochondrial Rho GTPase 2 OS=Mus musculus OX=10090 GN=Rhot2 PE=1 SV=1	8.466	6	4	6	2	620	69	6	2.56421e-05	2.09457e-05	0.000891753	3.04976	0.00132686	1.22422	0.291861
Sap30bp	Q02614	SAP30-binding protein OS=Mus musculus OX=10090 GN=Sap30bp PE=1 SV=2	18.962	14	4	5	4	308	33.8	4.87	1.41756e-05	1.15842e-05	0.0322919	1.49091	0.0180959	1.22371	0.291257
Hspa5	P20029	Endoplasmic reticulum chaperone BiP OS=Mus musculus OX=10090 GN=Hspa5 PE=1 SV=3	359.516	61	43	211	40	655	72.4	5.16	0.00153353	0.00125329	2.96208e-05	4.5284	0.000162038	1.2236	0.291137
Aars2	Q14CH7	Alanine--tRNA ligase, mitochondrial OS=Mus musculus OX=10090 GN=Aars2 PE=1 SV=1	18.333	7	6	6	6	980	106.7	6.18	3.40355e-05	2.78169e-05	0.00888056	2.05156	0.00680391	1.22355	0.291078
Lacc1	Q8BZT9	Laccase domain-containing protein 1 OS=Mus musculus OX=10090 GN=Lacc1 PE=1 SV=1	3.718	3	1	1	1	430	47.5	6.47	6.16143e-06	5.04025e-06	0.0245836	1.60935	0.0146137	1.22245	0.289771
Dnajc9	Q91WN1	DnaJ homolog subfamily C member 9 OS=Mus musculus OX=10090 GN=Dnajc9 PE=1 SV=2	10.28	10	3	3	3	259	30	5.94	3.1461e-05	2.57481e-05	0.00956791	2.01918	0.00717984	1.22187	0.289096
Tmem245	B1AZA5	Transmembrane protein 245 OS=Mus musculus OX=10090 GN=Tmem245 PE=1 SV=1	7.389	3	3	3	3	876	97.3	8.75	6.87061e-05	5.62304e-05	0.00010392	3.9833	0.0003307	1.22187	0.289089
Cadm2	Q8BLQ9	Cell adhesion molecule 2 OS=Mus musculus OX=10090 GN=Cadm2 PE=1 SV=2	27.328	17	5	7	4	435	47.5	5.41	5.12193e-05	4.19284e-05	4.80036e-06	5.31873	6.30404e-05	1.22159	0.288759
Sema4b	Q62179	Semaphorin-4B OS=Mus musculus OX=10090 GN=Sema4b PE=1 SV=2	3.121	2	2	2	2	823	91.3	8.15	7.50227e-06	6.1415e-06	3.6039e-05	4.44323	0.000179817	1.22157	0.288738
Tbr1	Q64336	T-box brain protein 1 OS=Mus musculus OX=10090 GN=Tbr1 PE=1 SV=2	40.05	20	10	14	10	681	73.9	7.33	5.26952e-05	4.31373e-05	0.000490633	3.30924	0.000888568	1.22157	0.288735
Dcxr	Q91X52	L-xylulose reductase OS=Mus musculus OX=10090 GN=Dcxr PE=1 SV=2	10.166	12	3	4	3	244	25.7	7.31	4.4313e-05	3.62894e-05	0.00585581	2.23241	0.00503943	1.2211	0.288182
Vps33a	Q9D2N9	Vacuolar protein sorting-associated protein 33A OS=Mus musculus OX=10090 GN=Vps33a PE=1 SV=2	21.093	11	7	8	7	598	67.5	7.08	8.56134e-05	7.01133e-05	0.00599243	2.2224	0.0051214	1.22107	0.288148
Spcs2	Q9CYN2	Signal peptidase complex subunit 2 OS=Mus musculus OX=10090 GN=Spcs2 PE=1 SV=1	15.53	16	3	5	3	226	25	8.57	2.87937e-05	2.359e-05	0.00674604	2.17095	0.00556999	1.22059	0.28758
Dyrk4	Q8BI55	Dual specificity tyrosine-phosphorylation-regulated kinase 4 OS=Mus musculus OX=10090 GN=Dyrk4 PE=2 SV=1	1.345	1	1	2	1	632	72.5	9.42	1.71152e-05	1.40244e-05	0.00633291	2.1984	0.00532235	1.22038	0.287334
Phyh	O35386	Phytanoyl-CoA dioxygenase, peroxisomal OS=Mus musculus OX=10090 GN=Phyh PE=1 SV=1	4.26	3	1	1	1	338	38.6	7.53	1.30866e-05	1.07252e-05	0.00321052	2.49342	0.00325078	1.22017	0.287082
Tmod2	Q9JKK7	Tropomodulin-2 OS=Mus musculus OX=10090 GN=Tmod2 PE=1 SV=2	136.948	72	22	59	21	351	39.5	5.35	0.000407917	0.000334343	0.000125413	3.90166	0.000371777	1.22006	0.286946
Gns	Q8BFR4	N-acetylglucosamine-6-sulfatase OS=Mus musculus OX=10090 GN=Gns PE=1 SV=1	29.653	15	6	9	6	544	61.1	8.24	4.91091e-05	4.02553e-05	0.00323748	2.48979	0.00327085	1.21994	0.286813
Lmf1	Q3U3R4	Lipase maturation factor 1 OS=Mus musculus OX=10090 GN=Lmf1 PE=1 SV=1	7.401	2	1	2	1	574	65.8	9.29	8.24169e-06	6.75838e-06	0.010715	1.97001	0.00778805	1.21948	0.286262
Rassf9	Q8K342	Ras association domain-containing protein 9 OS=Mus musculus OX=10090 GN=Rassf9 PE=2 SV=1	1.13	2	1	1	1	435	49.6	5.34	6.2395e-06	5.11705e-06	0.0268384	1.57124	0.0156472	1.21935	0.286117
Golga5	Q9QYE6	Golgin subfamily A member 5 OS=Mus musculus OX=10090 GN=Golga5 PE=1 SV=2	12.405	7	5	5	5	729	82.3	6.23	3.60175e-05	2.95522e-05	0.00224772	2.64826	0.00251458	1.21878	0.285435
Sccpdh	Q8R127	Saccharopine dehydrogenase-like oxidoreductase OS=Mus musculus OX=10090 GN=Sccpdh PE=1 SV=1	22.671	15	6	10	6	429	47.1	8.6	0.000122509	0.000100526	1.18839e-05	4.92504	0.000101147	1.21868	0.285317
Txnrd2	Q9JLT4	Thioredoxin reductase 2, mitochondrial OS=Mus musculus OX=10090 GN=Txnrd2 PE=1 SV=4	19.934	7	3	5	2	524	56.6	8.46	2.24541e-05	1.84336e-05	0.00818212	2.08713	0.00641199	1.21811	0.284639
Hspg2	Q05793	Basement membrane-specific heparan sulfate proteoglycan core protein OS=Mus musculus OX=10090 GN=Hspg2 PE=1 SV=1	7.563	1	3	3	3	3707	398	6.32	2.06294e-05	1.69387e-05	0.00408308	2.38901	0.00386761	1.21788	0.284377
Myh14	Q6URW6	Myosin-14 OS=Mus musculus OX=10090 GN=Myh14 PE=1 SV=1	178.31	23	40	60	32	2000	228.4	5.55	0.000314613	0.000258522	0.00145485	2.83718	0.00183962	1.21697	0.28329
Mia2	Q91ZV0	Melanoma inhibitory activity protein 2 OS=Mus musculus OX=10090 GN=Mia2 PE=1 SV=3	9.462	3	3	3	3	1396	156.4	4.55	1.7726e-05	1.45669e-05	0.00411567	2.38556	0.00389079	1.21686	0.283167
Nfu1	Q9QZ23	NFU1 iron-sulfur cluster scaffold homolog, mitochondrial OS=Mus musculus OX=10090 GN=Nfu1 PE=1 SV=2	16.682	23	4	6	4	255	28.5	5.03	2.97296e-05	2.44316e-05	0.000879227	3.0559	0.00131417	1.21685	0.283156
Pnck	Q9QYK9	Calcium/calmodulin-dependent protein kinase type 1B OS=Mus musculus OX=10090 GN=Pnck PE=1 SV=1	17.057	15	4	4	4	343	38.5	6.47	1.96017e-05	1.61103e-05	0.00797704	2.09816	0.00629476	1.21672	0.282995
Plxnb1	Q8CJH3	Plexin-B1 OS=Mus musculus OX=10090 GN=Plxnb1 PE=1 SV=2	6.817	1	2	2	2	2119	231.2	5.55	8.85208e-06	7.27608e-06	0.00615679	2.21065	0.00521854	1.2166	0.282856
Tpbg	Q9Z0L0	Trophoblast glycoprotein OS=Mus musculus OX=10090 GN=Tpbg PE=1 SV=3	5.836	4	2	2	2	426	46.4	6.83	2.38437e-05	1.96006e-05	0.00362658	2.4405	0.00355088	1.21648	0.282713
Atg7	Q9D906	Ubiquitin-like modifier-activating enzyme ATG7 OS=Mus musculus OX=10090 GN=Atg7 PE=1 SV=1	84.934	29	15	25	15	698	77.5	6.4	0.000219554	0.000180507	0.0140573	1.8521	0.00954435	1.21632	0.282522
Lpcat3	Q91V01	Lysophospholipid acyltransferase 5 OS=Mus musculus OX=10090 GN=Lpcat3 PE=1 SV=1	2.186	2	1	1	1	487	56.1	8.56	9.14379e-06	7.5176e-06	0.0153539	1.81378	0.0101894	1.21632	0.282521
Rab30	Q923S9	Ras-related protein Rab-30 OS=Mus musculus OX=10090 GN=Rab30 PE=1 SV=1	14.449	13	3	8	1	203	23	4.97	1.21665e-05	1.00036e-05	0.000256318	3.59122	0.000583555	1.21622	0.282399
Bend6	Q6PFX2	BEN domain-containing protein 6 OS=Mus musculus OX=10090 GN=Bend6 PE=1 SV=1	4.072	5	1	1	1	281	31.3	8.92	3.31074e-06	2.72247e-06	0.0229643	1.63895	0.0138521	1.21608	0.282234
Limd2	Q8BGB5	LIM domain-containing protein 2 OS=Mus musculus OX=10090 GN=Limd2 PE=1 SV=1	15.514	37	6	8	5	128	14.2	9.04	0.000116002	9.54034e-05	0.00502572	2.2988	0.00451577	1.21591	0.282041
Mrps10	Q80ZK0	28S ribosomal protein S10, mitochondrial OS=Mus musculus OX=10090 GN=Mrps10 PE=1 SV=1	5.983	16	2	2	2	160	18.7	8.84	1.98967e-05	1.63765e-05	0.0165088	1.78228	0.0107631	1.21496	0.280906
Emc10	Q3TAS6	ER membrane protein complex subunit 10 OS=Mus musculus OX=10090 GN=Emc10 PE=2 SV=2	22.549	19	6	9	6	258	27	5.91	9.24552e-05	7.61023e-05	0.00066563	3.17677	0.00108579	1.21488	0.280814
Nlgn2	Q69ZK9	Neuroligin-2 OS=Mus musculus OX=10090 GN=Nlgn2 PE=1 SV=2	21.646	4	3	7	2	836	90.9	6.18	1.10361e-05	9.08479e-06	0.00870164	2.0604	0.00670519	1.21479	0.280705
Tmem87a	Q8BXN9	Transmembrane protein 87A OS=Mus musculus OX=10090 GN=Tmem87a PE=1 SV=1	8.246	6	3	4	3	555	63.3	6.67	7.64242e-05	6.29261e-05	0.0299921	1.52299	0.0170739	1.21451	0.28037
Stx1a	O35526	Syntaxin-1A OS=Mus musculus OX=10090 GN=Stx1a PE=1 SV=3	60.539	36	11	18	10	288	33	5.24	0.000122011	0.000100492	0.000692092	3.15984	0.00111497	1.21414	0.27993
Snap25	P60879	Synaptosomal-associated protein 25 OS=Mus musculus OX=10090 GN=Snap25 PE=1 SV=1	84.051	51	10	24	9	206	23.3	4.77	0.000163355	0.000134645	0.000848885	3.07115	0.00128316	1.21323	0.278847
Gnas	P63094	Guanine nucleotide-binding protein G(s) subunit alpha isoforms short OS=Mus musculus OX=10090 GN=Gnas PE=1 SV=1	41.911	28	10	17	8	394	45.6	5.96	7.03348e-05	5.80031e-05	0.00202695	2.69316	0.00234179	1.2126	0.278109
Dhrs3	O88876	Short-chain dehydrogenase/reductase 3 OS=Mus musculus OX=10090 GN=Dhrs3 PE=1 SV=2	4.11	6	2	2	2	302	33.6	8.69	2.49265e-05	2.05651e-05	0.00260819	2.58366	0.002794	1.21208	0.277485
L3hypdh	Q9CXA2	Trans-L-3-hydroxyproline dehydratase OS=Mus musculus OX=10090 GN=L3hypdh PE=1 SV=1	10.384	9	3	3	3	354	37.8	6.7	4.31307e-06	3.5587e-06	0.0436973	1.35954	0.0229223	1.21198	0.277366
Scai	Q8C8N2	Protein SCAI OS=Mus musculus OX=10090 GN=Scai PE=1 SV=2	59.595	24	12	19	12	606	70.2	8.6	0.000135089	0.000111488	0.000140729	3.85162	0.000398811	1.21169	0.277023
Atp9a	O70228	Probable phospholipid-transporting ATPase IIA OS=Mus musculus OX=10090 GN=Atp9a PE=1 SV=3	45.297	15	16	19	16	1047	118.5	7.69	0.000103733	8.56121e-05	0.00178726	2.74781	0.00214142	1.21166	0.276984
Epb41l2	O70318	Band 4.1-like protein 2 OS=Mus musculus OX=10090 GN=Epb41l2 PE=1 SV=2	134.123	35	32	53	30	988	109.9	5.43	0.000392221	0.000323731	1.54272e-05	4.81171	0.000115894	1.21156	0.276871
Snrpb2	Q9CQI7	U2 small nuclear ribonucleoprotein B'' OS=Mus musculus OX=10090 GN=Snrpb2 PE=1 SV=1	47.023	43	9	20	7	225	25.3	9.72	0.000170598	0.000140816	0.000260566	3.58408	0.000589564	1.21149	0.276788
Chmp1b2	Q9CQD4	Charged multivesicular body protein 1b-2 OS=Mus musculus OX=10090 GN=Chmp1b2 PE=2 SV=2	10.373	19	5	5	5	199	22.1	8.1	5.51445e-05	4.55282e-05	0.0187778	1.72636	0.0118891	1.21122	0.276455
Septin10	Q8C650	Septin-10 OS=Mus musculus OX=10090 GN=Septin10 PE=1 SV=1	20.106	10	4	7	3	452	52.4	6.6	4.01122e-05	3.31471e-05	4.46674e-05	4.35001	0.000200736	1.21013	0.275162
Nrde2	Q80XC6	Nuclear exosome regulator NRDE2 OS=Mus musculus OX=10090 GN=Nrde2 PE=1 SV=3	5.555	2	2	2	2	1172	133.4	7.93	4.82661e-06	3.98962e-06	0.00734466	2.13403	0.00592894	1.20979	0.274759
Washc5	Q8C2E7	WASH complex subunit 5 OS=Mus musculus OX=10090 GN=Washc5 PE=1 SV=2	39.169	13	12	12	12	1159	134	7.12	8.06069e-05	6.67169e-05	0.00117237	2.93094	0.00159394	1.20819	0.272851
Gvin1	Q80SU7	Interferon-induced very large GTPase 1 OS=Mus musculus OX=10090 GN=Gvin1 PE=1 SV=1	4.867	1	2	2	2	2427	280.6	6.57	1.82362e-05	1.50939e-05	0.00525423	2.27949	0.00466448	1.20818	0.272836
Smpd1	Q04519	Sphingomyelin phosphodiesterase OS=Mus musculus OX=10090 GN=Smpd1 PE=1 SV=2	14.765	7	4	5	4	627	69.9	7.2	4.55904e-05	3.77376e-05	0.0135485	1.86811	0.00928342	1.20809	0.272727
Pik3cd	O35904	Phosphatidylinositol 4,5-bisphosphate 3-kinase catalytic subunit delta isoform OS=Mus musculus OX=10090 GN=Pik3cd PE=1 SV=2	4.441	1	1	1	1	1043	119.6	7.34	5.70984e-06	4.7272e-06	0.000585235	3.23267	0.000997293	1.20787	0.272463
Tjp1	P39447	Tight junction protein ZO-1 OS=Mus musculus OX=10090 GN=Tjp1 PE=1 SV=2	83.627	14	22	27	21	1745	194.6	6.64	0.000217908	0.000180461	5.52161e-05	4.25793	0.000224911	1.20751	0.272033
Cx3cl1	O35188	Fractalkine OS=Mus musculus OX=10090 GN=Cx3cl1 PE=1 SV=3	9.009	7	2	2	2	395	42.1	5.54	1.0709e-05	8.87296e-06	0.000540745	3.26701	0.000947807	1.20692	0.271335
Psap	Q61207	Prosaposin OS=Mus musculus OX=10090 GN=Psap PE=1 SV=2	44.922	17	9	14	9	557	61.4	5.19	0.000197273	0.000163452	0.000360348	3.44328	0.000720949	1.20692	0.271327
Ift122	Q6NWV3	Intraflagellar transport protein 122 homolog OS=Mus musculus OX=10090 GN=Ift122 PE=1 SV=1	23.609	7	8	8	8	1182	134.7	6.98	5.4025e-05	4.4765e-05	0.00790881	2.10189	0.00625608	1.20686	0.271255
Slc30a3	P97441	Zinc transporter 3 OS=Mus musculus OX=10090 GN=Slc30a3 PE=1 SV=1	14.331	12	4	6	4	388	41.8	6.38	1.61513e-05	1.33852e-05	0.0108105	1.96616	0.0078401	1.20665	0.271013
Zfyve27	Q3TXX3	Protrudin OS=Mus musculus OX=10090 GN=Zfyve27 PE=1 SV=2	4.509	3	1	1	1	415	46.2	5.35	1.57442e-06	1.30494e-06	0.0370498	1.43121	0.0201514	1.20651	0.270834
Lcmt2	Q8BYR1	tRNA wybutosine-synthesizing protein 4 OS=Mus musculus OX=10090 GN=Lcmt2 PE=2 SV=4	3.303	2	2	3	1	686	75.2	6.95	1.10853e-05	9.18925e-06	0.0158257	1.80064	0.0104169	1.20634	0.270633
Nucb1	Q02819	Nucleobindin-1 OS=Mus musculus OX=10090 GN=Nucb1 PE=1 SV=2	155.331	65	31	64	31	459	53.4	5.07	0.000486768	0.000403527	0.000112462	3.949	0.000347403	1.20628	0.27057
Gpr107	Q8BUV8	Protein GPR107 OS=Mus musculus OX=10090 GN=Gpr107 PE=1 SV=2	3.813	3	2	2	2	551	62	7.59	4.62541e-05	3.83546e-05	0.00112434	2.9491	0.00155154	1.20596	0.270183
Lzts3	A2AHG0	Leucine zipper putative tumor suppressor 3 OS=Mus musculus OX=10090 GN=Lzts3 PE=1 SV=1	3.889	1	1	2	1	700	74.9	6.99	1.02078e-05	8.46461e-06	0.0472736	1.32538	0.0243841	1.20594	0.270164
Capn5	O08688	Calpain-5 OS=Mus musculus OX=10090 GN=Capn5 PE=1 SV=1	7.085	3	2	2	2	640	72.9	7.36	6.89363e-06	5.7176e-06	0.0329611	1.482	0.0183879	1.20569	0.269854
Morn4	Q6PGF2	MORN repeat-containing protein 4 OS=Mus musculus OX=10090 GN=Morn4 PE=1 SV=1	11.453	21	3	3	3	146	16.2	8.15	2.54968e-05	2.11479e-05	0.00721913	2.14152	0.00585431	1.20564	0.2698
Zfp92	Q62396	Zinc finger protein 92 OS=Mus musculus OX=10090 GN=Zfp92 PE=2 SV=2	1.959	1	1	5	1	488	55.9	9.45	5.63045e-05	4.67114e-05	0.000372087	3.42936	0.000736305	1.20537	0.269476
Creg2	Q8BGC9	Protein CREG2 OS=Mus musculus OX=10090 GN=Creg2 PE=1 SV=1	5.525	7	2	2	2	288	31.7	7.77	1.26901e-05	1.05324e-05	0.0057406	2.24104	0.00496941	1.20487	0.268872
Ccar1	Q8CH18	Cell division cycle and apoptosis regulator protein 1 OS=Mus musculus OX=10090 GN=Ccar1 PE=1 SV=1	83.48	23	24	32	24	1146	132	5.76	0.000356106	0.000295592	0.00307139	2.51267	0.00314581	1.20472	0.268697
Isy1	Q69ZQ2	Pre-mRNA-splicing factor ISY1 homolog OS=Mus musculus OX=10090 GN=Isy1 PE=1 SV=2	6.456	6	2	3	2	285	33	5.17	2.47332e-05	2.05362e-05	0.00577461	2.23848	0.00499016	1.20438	0.268285
Nr2f1	Q60632	COUP transcription factor 1 OS=Mus musculus OX=10090 GN=Nr2f1 PE=2 SV=2	3.535	4	2	3	2	422	46.1	8.25	1.17269e-05	9.73764e-06	0.0210717	1.6763	0.0129633	1.20429	0.268178
Armc2	Q3URY6	Armadillo repeat-containing protein 2 OS=Mus musculus OX=10090 GN=Armc2 PE=2 SV=3	1.206	1	1	1	1	854	95.3	8.03	1.26261e-05	1.04848e-05	0.0196139	1.70744	0.0122878	1.20422	0.268105
Klhl9	Q6ZPT1	Kelch-like protein 9 OS=Mus musculus OX=10090 GN=Klhl9 PE=2 SV=2	17.685	9	5	6	5	617	69.4	6.44	1.63901e-05	1.36107e-05	0.0223391	1.65093	0.0135623	1.20421	0.268083
Dera	Q91YP3	Deoxyribose-phosphate aldolase OS=Mus musculus OX=10090 GN=Dera PE=1 SV=1	1.458	2	1	1	1	318	35	8.72	1.21492e-05	1.00901e-05	0.0111462	1.95287	0.00802145	1.20407	0.267922
Ctnnbl1	Q9CWL8	Beta-catenin-like protein 1 OS=Mus musculus OX=10090 GN=Ctnnbl1 PE=1 SV=1	46.385	24	13	16	13	563	64.9	5.07	0.000116963	9.71476e-05	3.55798e-05	4.4488	0.000178649	1.20397	0.267798
Canx	P35564	Calnexin OS=Mus musculus OX=10090 GN=Canx PE=1 SV=1	178.154	44	31	84	31	591	67.2	4.64	0.00120092	0.000997894	0.000355364	3.44933	0.000714876	1.20345	0.267176
Parp1	P11103	Poly [ADP-ribose] polymerase 1 OS=Mus musculus OX=10090 GN=Parp1 PE=1 SV=3	50.001	17	14	16	14	1013	113	8.95	0.000115531	9.60407e-05	0.000476437	3.32199	0.000871064	1.20293	0.266557
Dcn	P28654	Decorin OS=Mus musculus OX=10090 GN=Dcn PE=1 SV=1	11.689	10	4	4	3	354	39.8	8.68	5.76563e-05	4.79446e-05	0.00203977	2.69042	0.00235211	1.20256	0.266111
Sar1a	P36536	GTP-binding protein SAR1a OS=Mus musculus OX=10090 GN=Sar1a PE=1 SV=1	12.331	13	4	7	3	198	22.4	6.93	3.07509e-05	2.55715e-05	0.00245866	2.6093	0.00267588	1.20255	0.266095
Brox	Q8K2Q7	BRO1 domain-containing protein BROX OS=Mus musculus OX=10090 GN=Brox PE=1 SV=1	16.561	11	4	9	4	411	46.2	7.69	1.11818e-05	9.29861e-06	0.00389713	2.40925	0.00373562	1.20252	0.266061
Adam11	Q9R1V4	Disintegrin and metalloproteinase domain-containing protein 11 OS=Mus musculus OX=10090 GN=Adam11 PE=1 SV=2	13.992	7	3	4	3	773	84.1	7.5	1.28606e-05	1.07009e-05	0.0406947	1.39046	0.0216657	1.20182	0.265221
Lrp1	Q91ZX7	Prolow-density lipoprotein receptor-related protein 1 OS=Mus musculus OX=10090 GN=Lrp1 PE=1 SV=1	304.445	19	75	118	74	4545	504.4	5.36	0.000916039	0.000762313	0.000301813	3.52026	0.000645476	1.20166	0.265024
Rpl37a	P61514	60S ribosomal protein L37a OS=Mus musculus OX=10090 GN=Rpl37a PE=1 SV=2	26.476	42	3	9	3	92	10.3	10.43	6.3905e-05	5.31823e-05	0.021697	1.6636	0.0132607	1.20162	0.264983
Tdg	P56581	G/T mismatch-specific thymine DNA glycosylase OS=Mus musculus OX=10090 GN=Tdg PE=1 SV=2	5.439	4	2	2	2	421	46.8	6.99	1.44421e-05	1.20216e-05	0.00901113	2.04522	0.00687524	1.20134	0.26465
Chtop	Q9CY57	Chromatin target of PRMT1 protein OS=Mus musculus OX=10090 GN=Chtop PE=1 SV=2	20.669	18	5	8	5	249	26.6	12.23	3.78036e-05	3.14844e-05	5.07173e-05	4.29484	0.000215178	1.20071	0.263883
Ythdf1	P59326	YTH domain-containing family protein 1 OS=Mus musculus OX=10090 GN=Ythdf1 PE=1 SV=1	39.616	14	7	13	3	559	60.8	8.95	3.92978e-05	3.27303e-05	0.0050773	2.29437	0.00454965	1.20066	0.263823
Pigs	Q6PD26	GPI transamidase component PIG-S OS=Mus musculus OX=10090 GN=Pigs PE=1 SV=3	52.495	24	10	13	10	555	61.7	6.93	9.9659e-05	8.30043e-05	0.00027947	3.55366	0.000615432	1.20065	0.263814
Galnt2	Q6PB93	Polypeptide N-acetylgalactosaminyltransferase 2 OS=Mus musculus OX=10090 GN=Galnt2 PE=1 SV=1	5.87	3	2	2	2	570	64.5	8.53	4.07245e-05	3.39225e-05	0.00522004	2.28233	0.00464246	1.20051	0.263651
Nt5dc3	Q3UHB1	5'-nucleotidase domain-containing protein 3 OS=Mus musculus OX=10090 GN=Nt5dc3 PE=1 SV=1	30.973	15	8	10	8	546	63.1	8.56	0.000112371	9.36046e-05	0.00106877	2.97112	0.00150087	1.20048	0.263616
Slc6a11	P31650	Sodium- and chloride-dependent GABA transporter 3 OS=Mus musculus OX=10090 GN=Slc6a11 PE=1 SV=2	18.439	5	3	6	3	627	69.9	6.98	3.10694e-05	2.58863e-05	0.0459597	1.33762	0.0238527	1.20023	0.263307
Unkl	Q5FWH2	Putative E3 ubiquitin-protein ligase UNKL OS=Mus musculus OX=10090 GN=Unkl PE=2 SV=2	2.074	1	1	1	1	727	79.6	7.99	2.72982e-06	3.29056e-06	0.00333759	2.47657	0.00334459	0.829592	-0.269526
Prkar1b	P12849	cAMP-dependent protein kinase type I-beta regulatory subunit OS=Mus musculus OX=10090 GN=Prkar1b PE=1 SV=2	58.677	37	14	21	9	381	43.2	5.96	9.41774e-05	0.00011353	0.000655122	3.18368	0.00107418	0.829536	-0.269624
Tssc4	Q9JHE7	Protein TSSC4 OS=Mus musculus OX=10090 GN=Tssc4 PE=1 SV=1	14.837	14	4	5	4	317	33.5	5.14	4.40511e-05	5.31106e-05	0.000238218	3.62303	0.000557089	0.829421	-0.269824
Ces1c	P23953	Carboxylesterase 1C OS=Mus musculus OX=10090 GN=Ces1c PE=1 SV=4	131.854	36	16	54	15	554	61	5.06	0.000379407	0.000457529	0.000609495	3.21503	0.00102314	0.829253	-0.270116
Ptprg	Q05909	Receptor-type tyrosine-protein phosphatase gamma OS=Mus musculus OX=10090 GN=Ptprg PE=1 SV=1	6.865	2	2	2	2	1442	161.1	6.46	9.16977e-06	1.10612e-05	0.00702815	2.15316	0.00573946	0.829007	-0.270544
Srsf3	P84104	Serine/arginine-rich splicing factor 3 OS=Mus musculus OX=10090 GN=Srsf3 PE=1 SV=1	80.165	46	10	41	9	164	19.3	11.65	0.000356806	0.000430478	2.47654e-05	4.60616	0.000146133	0.828859	-0.270801
Gnl2	Q99LH1	Nucleolar GTP-binding protein 2 OS=Mus musculus OX=10090 GN=Gnl2 PE=1 SV=2	20.279	10	7	7	7	728	83.3	9.2	2.3267e-05	2.80735e-05	0.0035459	2.45027	0.00349424	0.82879	-0.270922
Kiaa0513	Q8R0A7	Uncharacterized protein KIAA0513 OS=Mus musculus OX=10090 GN=Kiaa0513 PE=1 SV=1	107.267	42	17	37	17	407	46.3	5.02	0.000328747	0.000396783	0.00013468	3.8707	0.00038835	0.828531	-0.271372
Nedd8	P29595	NEDD8 OS=Mus musculus OX=10090 GN=Nedd8 PE=1 SV=2	15.201	42	3	12	3	81	9	7.25	5.77944e-05	6.97741e-05	0.00218658	2.66024	0.00246748	0.828308	-0.271762
Chil3	O35744	Chitinase-like protein 3 OS=Mus musculus OX=10090 GN=Chil3 PE=1 SV=2	8.864	4	1	2	1	398	44.4	5.69	5.79983e-06	7.00557e-06	0.0147122	1.83232	0.00987383	0.827889	-0.272491
Ufc1	Q9CR09	Ubiquitin-fold modifier-conjugating enzyme 1 OS=Mus musculus OX=10090 GN=Ufc1 PE=1 SV=1	12.536	27	3	3	3	167	19.5	7.4	2.44346e-05	2.95247e-05	0.0090146	2.04505	0.00687713	0.827599	-0.272996
Rpe	Q8VEE0	Ribulose-phosphate 3-epimerase OS=Mus musculus OX=10090 GN=Rpe PE=1 SV=1	9.057	21	3	4	3	228	24.9	5.41	4.29257e-05	5.1871e-05	0.0187045	1.72805	0.0118538	0.827548	-0.273085
Hunk	O88866	Hormonally up-regulated neu tumor-associated kinase OS=Mus musculus OX=10090 GN=Hunk PE=2 SV=1	1.181	2	1	1	1	714	79.6	9.09	1.45269e-05	1.75574e-05	0.0147383	1.83155	0.00988677	0.827393	-0.273356
Prune2	Q52KR3	Protein prune homolog 2 OS=Mus musculus OX=10090 GN=Prune2 PE=1 SV=2	12.577	2	4	5	4	3084	339.3	4.46	5.48793e-05	6.63397e-05	0.00153581	2.81366	0.00191593	0.827246	-0.273611
Irf2bpl	Q8K3X4	Probable E3 ubiquitin-protein ligase IRF2BPL OS=Mus musculus OX=10090 GN=Irf2bpl PE=1 SV=1	80.774	30	20	27	18	775	80.5	8.24	0.000152886	0.000184818	1.26178e-05	4.89902	0.000103975	0.827226	-0.273647
Tnfaip8l3	Q3TBL6	Tumor necrosis factor alpha-induced protein 8-like protein 3 OS=Mus musculus OX=10090 GN=Tnfaip8l3 PE=1 SV=1	4.849	10	2	2	2	204	23.2	7.96	1.02645e-05	1.24085e-05	0.0232983	1.63268	0.0140103	0.827216	-0.273664
Ngp	O08692	Neutrophilic granule protein OS=Mus musculus OX=10090 GN=Ngp PE=1 SV=1	16.547	41	5	5	5	167	19.3	5.31	3.74001e-05	4.52148e-05	0.0121644	1.91491	0.00855466	0.827165	-0.273754
Anxa9	Q9JHQ0	Annexin A9 OS=Mus musculus OX=10090 GN=Anxa9 PE=2 SV=2	1.136	4	1	2	1	345	38.1	5.49	4.50194e-05	5.44499e-05	0.0485087	1.31418	0.0248777	0.826805	-0.274382
Ttc17	E9PVB5	Tetratricopeptide repeat protein 17 OS=Mus musculus OX=10090 GN=Ttc17 PE=1 SV=1	2.542	1	1	2	1	1198	135.4	6.47	3.76404e-05	4.55348e-05	0.00578208	2.23792	0.00499471	0.826631	-0.274685
Mettl18	Q9CZ09	Histidine protein methyltransferase 1 homolog OS=Mus musculus OX=10090 GN=Mettl18 PE=2 SV=2	2.82	2	1	1	1	362	40.4	6.61	2.82779e-06	3.42299e-06	0.0048848	2.31115	0.00442225	0.826116	-0.275584
Mif	P34884	Macrophage migration inhibitory factor OS=Mus musculus OX=10090 GN=Mif PE=1 SV=2	19.22	43	4	10	4	115	12.5	7.34	5.13007e-05	6.2118e-05	0.0266471	1.57435	0.0155611	0.825859	-0.276033
Znf609	Q8BZ47	Zinc finger protein 609 OS=Mus musculus OX=10090 GN=Znf609 PE=1 SV=2	4.311	1	2	2	2	1413	151	8	9.32505e-06	1.12943e-05	0.0408104	1.38923	0.0217142	0.825644	-0.276408
Hapln2	Q9ESM3	Hyaluronan and proteoglycan link protein 2 OS=Mus musculus OX=10090 GN=Hapln2 PE=1 SV=1	18.579	21	6	7	6	341	37.9	9.09	8.09529e-06	9.80836e-06	0.0267467	1.57273	0.015606	0.825346	-0.276929
Cast	P51125	Calpastatin OS=Mus musculus OX=10090 GN=Cast PE=1 SV=2	71.104	29	18	23	18	788	84.9	5.52	0.000181595	0.000220178	0.000337421	3.47183	0.000692475	0.824767	-0.277942
Mlf2	Q99KX1	Myeloid leukemia factor 2 OS=Mus musculus OX=10090 GN=Mlf2 PE=1 SV=1	43.027	40	8	24	8	247	28	6.98	7.55664e-05	9.17177e-05	0.00971488	2.01256	0.00725918	0.823903	-0.279454
Vcan	Q62059	Versican core protein OS=Mus musculus OX=10090 GN=Vcan PE=1 SV=2	107.201	7	22	41	22	3357	366.6	4.64	0.00040701	0.000494382	0.000130036	3.88594	0.000380066	0.82327	-0.280562
Frrs1l	B1AXV0	DOMON domain-containing protein FRRS1L OS=Mus musculus OX=10090 GN=Frrs1l PE=1 SV=1	17.848	20	5	10	5	293	32.5	5.43	5.42967e-05	6.60126e-05	0.00241825	2.6165	0.00264331	0.822519	-0.281878
Iqcf3	Q9D498	IQ domain-containing protein F3 OS=Mus musculus OX=10090 GN=Iqcf3 PE=2 SV=1	2.145	3	1	1	1	203	23.5	4.88	2.75942e-05	3.36397e-05	0.00230956	2.63647	0.0025614	0.820287	-0.285799
Itgb3	O54890	Integrin beta-3 OS=Mus musculus OX=10090 GN=Itgb3 PE=1 SV=2	2.15	1	1	2	1	787	86.7	5.24	1.22744e-06	1.4964e-06	0.00118174	2.92748	0.00160235	0.820261	-0.285845
Casp8	O89110	Caspase-8 OS=Mus musculus OX=10090 GN=Casp8 PE=1 SV=1	6.355	5	2	2	2	480	55.3	5.25	3.01023e-06	3.67028e-06	0.0421617	1.37508	0.0222814	0.820164	-0.286016
Mrpl53	Q9D1H8	39S ribosomal protein L53, mitochondrial OS=Mus musculus OX=10090 GN=Mrpl53 PE=1 SV=1	1.197	6	1	1	1	118	12.7	9.52	5.31476e-06	6.48495e-06	0.0388013	1.41115	0.0208819	0.819553	-0.287091
Fkbp1a	P26883	Peptidyl-prolyl cis-trans isomerase FKBP1A OS=Mus musculus OX=10090 GN=Fkbp1a PE=1 SV=2	63.645	56	8	51	8	108	11.9	8.16	0.000350523	0.000427964	4.40603e-05	4.35595	0.000199205	0.819047	-0.287981
Pcna	P17918	Proliferating cell nuclear antigen OS=Mus musculus OX=10090 GN=Pcna PE=1 SV=2	29.723	34	7	12	7	261	28.8	4.77	9.91439e-05	0.000121084	0.00709745	2.1489	0.00578132	0.818805	-0.288408
Syt11	Q9R0N3	Synaptotagmin-11 OS=Mus musculus OX=10090 GN=Syt11 PE=1 SV=2	4.573	5	2	2	2	430	48.3	9.11	2.25176e-05	2.75029e-05	0.00173268	2.76128	0.00209369	0.818735	-0.288532
Eif4ebp2	P70445	Eukaryotic translation initiation factor 4E-binding protein 2 OS=Mus musculus OX=10090 GN=Eif4ebp2 PE=1 SV=1	4.889	24	2	6	2	120	12.9	6.52	1.61327e-06	1.97136e-06	0.038834	1.41079	0.0208953	0.818354	-0.289204
Skp1	Q9WTX5	S-phase kinase-associated protein 1 OS=Mus musculus OX=10090 GN=Skp1 PE=1 SV=3	38.729	53	7	14	7	163	18.7	4.54	0.000101066	0.000123548	0.0106717	1.97177	0.00776431	0.818028	-0.289778
Cactin	Q9CS00	Cactin OS=Mus musculus OX=10090 GN=Cactin PE=1 SV=2	3.663	1	1	1	1	772	90.6	9.79	1.25266e-05	1.53135e-05	0.00571011	2.24336	0.00495074	0.818013	-0.289804
Crtc1	Q68ED7	CREB-regulated transcription coactivator 1 OS=Mus musculus OX=10090 GN=Crtc1 PE=1 SV=1	36.082	24	9	12	9	630	66.9	6.05	4.27709e-05	5.23108e-05	0.00129428	2.88797	0.00170005	0.81763	-0.290479
Qsox1	Q8BND5	Sulfhydryl oxidase 1 OS=Mus musculus OX=10090 GN=Qsox1 PE=1 SV=1	16.018	7	6	6	6	748	82.7	7.17	8.13403e-05	9.94885e-05	0.00201435	2.69587	0.00233162	0.817586	-0.290558
Cyb5r4	Q3TDX8	Cytochrome b5 reductase 4 OS=Mus musculus OX=10090 GN=Cyb5r4 PE=2 SV=3	26.942	21	9	13	9	528	59.7	6.35	5.35434e-05	6.55195e-05	0.00164891	2.7828	0.00201917	0.817213	-0.291216
Irs2	P81122	Insulin receptor substrate 2 OS=Mus musculus OX=10090 GN=Irs2 PE=1 SV=2	40.224	9	11	15	11	1321	136.7	8.69	6.51954e-05	7.98344e-05	0.00096761	3.0143	0.0014039	0.816633	-0.29224
C8b	Q8BH35	Complement component C8 beta chain OS=Mus musculus OX=10090 GN=C8b PE=1 SV=1	46.602	22	10	11	10	589	66.2	7.77	0.000105767	0.00012964	0.000820085	3.08614	0.00125308	0.815852	-0.293621
Fkbp1b	Q9Z2I2	Peptidyl-prolyl cis-trans isomerase FKBP1B OS=Mus musculus OX=10090 GN=Fkbp1b PE=1 SV=3	20.938	33	3	8	3	108	11.8	8.47	8.38221e-05	0.000102789	0.000104862	3.97938	0.000332543	0.815474	-0.294288
Ufsp1	Q9CZP0	Ufm1-specific protease 1 OS=Mus musculus OX=10090 GN=Ufsp1 PE=1 SV=1	1.928	5	1	1	1	217	23.4	6.7	1.95704e-05	2.40201e-05	0.0190823	1.71937	0.0120353	0.81475	-0.29557
Ybx1	P62960	Y-box-binding protein 1 OS=Mus musculus OX=10090 GN=Ybx1 PE=1 SV=3	83.719	47	11	26	9	322	35.7	9.88	9.93399e-05	0.000122015	0.000932647	3.03028	0.00136887	0.81416	-0.296617
Mapt	P10637	Microtubule-associated protein tau OS=Mus musculus OX=10090 GN=Mapt PE=1 SV=3	289.079	68	46	219	45	733	76.2	6.79	0.00122781	0.00150818	7.5626e-05	4.12133	0.000269494	0.8141	-0.296722
Mapk8ip1	Q9WVI9	C-Jun-amino-terminal kinase-interacting protein 1 OS=Mus musculus OX=10090 GN=Mapk8ip1 PE=1 SV=2	10.059	5	3	3	3	707	77.2	4.96	4.7194e-06	5.79841e-06	0.0395777	1.40255	0.0212029	0.813913	-0.297053
Tle5	P63002	TLE family member 5 OS=Mus musculus OX=10090 GN=Tle5 PE=1 SV=1	3.649	5	1	1	1	197	22	6.37	7.24301e-06	8.90298e-06	0.0449903	1.34688	0.0234564	0.813548	-0.2977
Uckl1	Q91YL3	Uridine-cytidine kinase-like 1 OS=Mus musculus OX=10090 GN=Uckl1 PE=1 SV=1	56.47	36	15	17	15	548	60.8	7.15	0.000122782	0.000151092	9.04213e-05	4.04373	0.000303099	0.812631	-0.299328
Ciao2b	Q9D187	Cytosolic iron-sulfur assembly component 2B OS=Mus musculus OX=10090 GN=Ciao2b PE=1 SV=1	6.801	18	2	2	2	163	17.7	4.98	6.97932e-06	8.59268e-06	0.0362215	1.44103	0.0198005	0.81224	-0.300023
Msrb3	Q8BU85	Methionine-R-sulfoxide reductase B3, mitochondrial OS=Mus musculus OX=10090 GN=Msrb3 PE=1 SV=2	2.058	5	1	1	1	253	26.8	7.99	1.43714e-06	1.77128e-06	0.0395243	1.40314	0.0211809	0.811355	-0.301594
Ptn	P63089	Pleiotrophin OS=Mus musculus OX=10090 GN=Ptn PE=1 SV=1	36.73	43	6	29	6	168	18.9	9.6	0.000119271	0.000147007	0.000124799	3.90379	0.000370663	0.81133	-0.30164
Map2k2	Q63932	Dual specificity mitogen-activated protein kinase kinase 2 OS=Mus musculus OX=10090 GN=Map2k2 PE=1 SV=2	84.975	43	15	45	9	401	44.4	7.05	5.33614e-05	6.58316e-05	0.00609109	2.2153	0.0051799	0.810574	-0.302983
Wipf3	P0C7L0	WAS/WASL-interacting protein family member 3 OS=Mus musculus OX=10090 GN=Wipf3 PE=1 SV=1	77.967	41	15	37	15	485	49.4	10.18	0.000180293	0.000222858	6.18271e-05	4.20882	0.000237882	0.809005	-0.30578
Cdr2l	A2A6T1	Cerebellar degeneration-related protein 2-like OS=Mus musculus OX=10090 GN=Cdr2l PE=1 SV=1	7.796	5	3	3	3	465	53.2	5.76	7.41677e-06	9.168e-06	0.0130206	1.88537	0.00900864	0.808984	-0.305817
Rtn4rl1	Q8K0S5	Reticulon-4 receptor-like 1 OS=Mus musculus OX=10090 GN=Rtn4rl1 PE=1 SV=1	4.427	3	1	1	1	445	49.8	8.65	3.3517e-06	4.14557e-06	0.0112973	1.94702	0.00810215	0.808502	-0.306676
Tab3	Q571K4	TGF-beta-activated kinase 1 and MAP3K7-binding protein 3 OS=Mus musculus OX=10090 GN=Tab3 PE=1 SV=2	2.875	1	1	1	1	716	79	8.5	6.6896e-06	8.28023e-06	0.0100652	1.99718	0.00744561	0.8079	-0.307751
Rnase4	Q9JJH1	Ribonuclease 4 OS=Mus musculus OX=10090 GN=Rnase4 PE=1 SV=1	29.527	34	5	7	5	148	17	8.85	4.06866e-05	5.03625e-05	0.00117812	2.92881	0.00159911	0.807875	-0.307796
Rpl22l1	Q9D7S7	60S ribosomal protein L22-like 1 OS=Mus musculus OX=10090 GN=Rpl22l1 PE=1 SV=1	10.204	25	3	3	3	122	14.5	9.45	3.72656e-05	4.61338e-05	0.000135483	3.86811	0.00038976	0.807771	-0.307981
Retreg2	Q6NS82	Reticulophagy regulator 2 OS=Mus musculus OX=10090 GN=Retreg2 PE=1 SV=2	11.583	5	3	4	3	541	57.5	4.46	1.06093e-05	1.31422e-05	0.00851878	2.06962	0.00660311	0.80727	-0.308877
Inf2	Q0GNC1	Inverted formin-2 OS=Mus musculus OX=10090 GN=Inf2 PE=1 SV=1	81.864	18	19	27	19	1273	138.5	5.21	0.000134048	0.000166234	0.000134545	3.87113	0.000388113	0.806381	-0.310466
Dynll1	P63168	Dynein light chain 1, cytoplasmic OS=Mus musculus OX=10090 GN=Dynll1 PE=1 SV=1	19.611	52	4	7	2	89	10.4	7.4	4.25081e-05	5.27434e-05	0.0223557	1.65061	0.01357	0.805941	-0.311254
Fam117b	Q3U3E2	Protein FAM117B OS=Mus musculus OX=10090 GN=Fam117b PE=1 SV=1	20.511	18	8	10	7	584	61.3	9.95	1.8475e-05	2.29433e-05	0.00690511	2.16083	0.00566601	0.805246	-0.312498
Slc7a6os	Q7TPE5	Probable RNA polymerase II nuclear localization protein SLC7A6OS OS=Mus musculus OX=10090 GN=Slc7a6os PE=1 SV=1	13.263	11	3	3	3	306	35	4.58	1.39894e-05	1.73803e-05	0.00370097	2.43168	0.00360246	0.804899	-0.31312
Macroh2a1	Q9QZQ8	Core histone macro-H2A.1 OS=Mus musculus OX=10090 GN=Macroh2a1 PE=1 SV=3	10.103	9	3	3	3	372	39.7	9.8	3.50165e-05	4.35142e-05	0.00217566	2.66241	0.00245906	0.804713	-0.313454
Igh-3	P01867	Ig gamma-2B chain C region OS=Mus musculus OX=10090 GN=Igh-3 PE=1 SV=3	55.739	31	9	25	9	404	44.2	6.52	9.17028e-05	0.000114149	0.000147237	3.83198	0.000410019	0.803359	-0.315883
Igfbp4	P47879	Insulin-like growth factor-binding protein 4 OS=Mus musculus OX=10090 GN=Igfbp4 PE=1 SV=2	3.288	4	1	1	1	254	27.8	7.17	2.75988e-06	3.44042e-06	0.0237521	1.6243	0.0142242	0.802194	-0.317977
Hint1	P70349	Histidine triad nucleotide-binding protein 1 OS=Mus musculus OX=10090 GN=Hint1 PE=1 SV=3	55.7	70	10	32	10	126	13.8	6.87	0.000247292	0.000308326	0.000593544	3.22655	0.00100623	0.802048	-0.31824
Arhgap6	O54834	Rho GTPase-activating protein 6 OS=Mus musculus OX=10090 GN=Arhgap6 PE=1 SV=3	2.31	1	1	1	1	987	108.8	8.28	2.99415e-06	3.73328e-06	0.00227616	2.6428	0.00253621	0.802016	-0.318297
Edil3	O35474	EGF-like repeat and discoidin I-like domain-containing protein 3 OS=Mus musculus OX=10090 GN=Edil3 PE=1 SV=2	6.312	2	1	2	1	480	53.7	7.58	1.47679e-05	1.84201e-05	0.0258913	1.58685	0.015218	0.801727	-0.318816
Gba2	Q69ZF3	Non-lysosomal glucosylceramidase OS=Mus musculus OX=10090 GN=Gba2 PE=1 SV=2	19.909	9	7	7	7	918	103.2	5.59	4.46042e-05	5.56605e-05	0.0259891	1.58521	0.0152626	0.801362	-0.319474
Bcas2	Q9D287	Pre-mRNA-splicing factor SPF27 OS=Mus musculus OX=10090 GN=Bcas2 PE=1 SV=1	9.148	14	3	3	3	225	26.1	5.66	7.33029e-06	9.14962e-06	0.0115691	1.9367	0.00824588	0.801158	-0.319841
Txn	P10639	Thioredoxin OS=Mus musculus OX=10090 GN=Txn PE=1 SV=3	62.157	73	9	46	9	105	11.7	4.92	0.000424441	0.000529801	0.00160267	2.79516	0.00197742	0.801134	-0.319885
Nol3	Q9D1X0	Nucleolar protein 3 OS=Mus musculus OX=10090 GN=Nol3 PE=1 SV=1	44.265	37	6	11	6	220	24.6	4.07	8.69252e-05	0.000108503	3.90238e-05	4.40867	0.000187061	0.801131	-0.31989
Rpl37	Q9D823	60S ribosomal protein L37 OS=Mus musculus OX=10090 GN=Rpl37 PE=3 SV=3	27.507	51	9	19	9	97	11.1	11.74	0.000227926	0.000284879	0.00298145	2.52557	0.0030768	0.800078	-0.321787
Reep2	Q8VCD6	Receptor expression-enhancing protein 2 OS=Mus musculus OX=10090 GN=Reep2 PE=1 SV=2	24.139	38	8	12	8	254	28.4	9.41	8.39093e-05	0.000104958	0.00100431	2.99813	0.00143982	0.799457	-0.322908
Crtac1	Q8R555	Cartilage acidic protein 1 OS=Mus musculus OX=10090 GN=Crtac1 PE=2 SV=1	19.3	8	5	6	5	646	70.3	5.14	2.16555e-05	2.71154e-05	0.0278681	1.55489	0.0161202	0.798641	-0.324381
Islr2	Q5RKR3	Immunoglobulin superfamily containing leucine-rich repeat protein 2 OS=Mus musculus OX=10090 GN=Islr2 PE=1 SV=1	7.138	4	2	2	2	745	79.7	5.49	6.52694e-06	8.17278e-06	0.0108361	1.96513	0.00785407	0.79862	-0.324419
Lrriq1	Q0P5X1	Leucine-rich repeat and IQ domain-containing protein 1 OS=Mus musculus OX=10090 GN=Lrriq1 PE=2 SV=2	2.426	0	1	2	1	1673	191.7	5.66	3.27985e-05	4.10775e-05	5.12593e-05	4.29023	0.000216393	0.798453	-0.32472
Hscb	Q8K3A0	Iron-sulfur cluster co-chaperone protein HscB OS=Mus musculus OX=10090 GN=Hscb PE=1 SV=2	6.62	14	3	4	3	234	26.6	7.37	1.6899e-05	2.11714e-05	0.00238077	2.62328	0.00261432	0.798199	-0.325179
Gm10881	P01642	Ig kappa chain V-V region L7 (Fragment) OS=Mus musculus OX=10090 GN=Gm10881 PE=1 SV=1	4.852	10	1	1	1	115	12.6	5.94	7.94767e-06	9.97382e-06	0.00317986	2.49759	0.00322785	0.796853	-0.327614
Bcas1	Q80YN3	Breast carcinoma-amplified sequence 1 homolog OS=Mus musculus OX=10090 GN=Bcas1 PE=1 SV=3	58.478	28	16	27	16	633	67.3	6.21	0.000220534	0.000277009	0.000123841	3.90714	0.000368918	0.796127	-0.328929
Acan	Q61282	Aggrecan core protein OS=Mus musculus OX=10090 GN=Acan PE=1 SV=2	52.029	8	13	18	13	2132	221.8	4.3	0.00011068	0.00013908	0.00150567	2.82227	0.00188776	0.795805	-0.329513
Serpina1c	Q00896	Alpha-1-antitrypsin 1-3 OS=Mus musculus OX=10090 GN=Serpina1c PE=1 SV=2	234.83	48	18	170	7	412	45.8	5.44	0.000530439	0.000666759	0.000483636	3.31548	0.000879981	0.795548	-0.329979
Camta2	Q80Y50	Calmodulin-binding transcription activator 2 OS=Mus musculus OX=10090 GN=Camta2 PE=2 SV=1	20.174	8	7	7	4	1208	131.9	7.36	6.38133e-05	8.02629e-05	0.000516049	3.28731	0.000919097	0.795054	-0.330876
Usp51	B1AY15	Ubiquitin carboxyl-terminal hydrolase 51 OS=Mus musculus OX=10090 GN=Usp51 PE=1 SV=1	5.879	2	1	1	1	661	74.7	8.75	1.00611e-05	1.26554e-05	0.00278548	2.5551	0.00293046	0.795006	-0.330963
Kcmf1	Q80UY2	E3 ubiquitin-protein ligase KCMF1 OS=Mus musculus OX=10090 GN=Kcmf1 PE=1 SV=1	12.652	13	4	4	4	381	41.8	5.76	1.70802e-05	2.14912e-05	0.00328847	2.48301	0.00330856	0.794755	-0.331418
Hirip3	Q8BLH7	HIRA-interacting protein 3 OS=Mus musculus OX=10090 GN=Hirip3 PE=1 SV=1	10.173	6	3	4	3	601	65.2	7.84	1.54089e-05	1.93939e-05	0.0025549	2.59263	0.00275234	0.794524	-0.331838
Mcm5	P49718	DNA replication licensing factor MCM5 OS=Mus musculus OX=10090 GN=Mcm5 PE=1 SV=2	11.522	4	3	4	3	734	82.4	8.29	1.47322e-05	1.85629e-05	0.00362123	2.44114	0.00354714	0.793639	-0.333445
Nkapl	Q5SZT7	NKAP-like protein OS=Mus musculus OX=10090 GN=Nkapl PE=1 SV=1	4.295	3	1	1	1	395	44.9	9.76	8.73735e-06	1.10125e-05	0.00196306	2.70707	0.0022898	0.793402	-0.333877
Txnrd3	Q99MD6	Thioredoxin reductase 3 OS=Mus musculus OX=10090 GN=Txnrd3 PE=1 SV=3	3.609	1	1	1	1	652	71.3	8.09	3.62041e-06	4.56327e-06	0.00343204	2.46445	0.00341307	0.793381	-0.333914
Zfp91	Q62511	E3 ubiquitin-protein ligase ZFP91 OS=Mus musculus OX=10090 GN=Zfp91 PE=1 SV=3	7.4	4	2	2	2	572	63.4	7.49	1.16669e-05	1.47166e-05	0.00731632	2.13571	0.00591215	0.792769	-0.335027
Fam3a	Q9D8T0	Protein FAM3A OS=Mus musculus OX=10090 GN=Fam3a PE=2 SV=1	1.153	5	1	1	1	230	25.4	8.44	4.42943e-06	5.59331e-06	0.0102049	1.99119	0.00751889	0.791915	-0.336582
Asphd2	Q80VP9	Aspartate beta-hydroxylase domain-containing protein 2 OS=Mus musculus OX=10090 GN=Asphd2 PE=1 SV=1	13.41	12	3	3	3	343	38.7	7.05	1.02325e-05	1.29217e-05	0.00620095	2.20754	0.00524436	0.791889	-0.33663
Ptpdc1	Q6NZK8	Protein tyrosine phosphatase domain-containing protein 1 OS=Mus musculus OX=10090 GN=Ptpdc1 PE=1 SV=1	3.175	1	1	1	1	747	83.9	6.34	1.06238e-05	1.34162e-05	0.0352073	1.45337	0.0193661	0.791863	-0.336678
Cacna2d3	Q9Z1L5	Voltage-dependent calcium channel subunit alpha-2/delta-3 OS=Mus musculus OX=10090 GN=Cacna2d3 PE=1 SV=1	45.908	15	12	12	12	1091	122.7	5.73	8.09504e-05	0.000102461	4.76769e-05	4.32169	0.000208128	0.79006	-0.339965
Cntfr	O88507	Ciliary neurotrophic factor receptor subunit alpha OS=Mus musculus OX=10090 GN=Cntfr PE=1 SV=2	6.189	8	2	2	2	372	40.8	6.83	2.13515e-05	2.70395e-05	0.000791894	3.10133	0.0012231	0.789642	-0.340729
Gm5571	P01639	Ig kappa chain V-V region MOPC 41 OS=Mus musculus OX=10090 GN=Gm5571 PE=1 SV=1	5.04	11	1	2	1	130	14.3	5.48	8.58159e-06	1.08689e-05	0.00141958	2.84784	0.00180826	0.789554	-0.340891
Rpl29	P47915	60S ribosomal protein L29 OS=Mus musculus OX=10090 GN=Rpl29 PE=1 SV=2	63.4	46	10	35	10	160	17.6	11.84	0.000248305	0.000314864	9.43277e-06	5.02536	9.01874e-05	0.788612	-0.342613
S100a9	P31725	Protein S100-A9 OS=Mus musculus OX=10090 GN=S100a9 PE=1 SV=3	28.418	36	4	9	4	113	13	7.17	8.69565e-05	0.000110315	0.000789531	3.10263	0.00122065	0.788255	-0.343266
Smap	Q9R0P4	Small acidic protein OS=Mus musculus OX=10090 GN=Smap PE=1 SV=1	45.986	34	7	36	7	181	20	4.82	0.000166225	0.000210925	4.08669e-05	4.38863	0.000191257	0.788076	-0.343593
H2-Q10	P01898	H-2 class I histocompatibility antigen, Q10 alpha chain OS=Mus musculus OX=10090 GN=H2-Q10 PE=1 SV=3	30.956	22	6	10	4	325	37.2	5.25	7.55436e-06	9.59145e-06	0.000680676	3.16706	0.00110228	0.787614	-0.34444
Snrpb	P27048	Small nuclear ribonucleoprotein-associated protein B OS=Mus musculus OX=10090 GN=Snrpb PE=1 SV=1	33.612	29	7	12	7	231	23.6	10.9	4.89892e-05	6.23295e-05	0.00401696	2.3961	0.00382031	0.785971	-0.347452
Nrxn3	Q6P9K9	Neurexin-3 OS=Mus musculus OX=10090 GN=Nrxn3 PE=1 SV=2	121.191	19	25	36	22	1571	173.3	6.14	0.000279928	0.000356445	8.51857e-06	5.06963	8.53743e-05	0.785334	-0.348623
Rtn4r	Q99PI8	Reticulon-4 receptor OS=Mus musculus OX=10090 GN=Rtn4r PE=1 SV=1	14.696	14	4	4	4	473	51	8.69	1.6685e-05	2.12473e-05	0.00109221	2.96169	0.00152246	0.785278	-0.348724
Myl6	Q60605	Myosin light polypeptide 6 OS=Mus musculus OX=10090 GN=Myl6 PE=1 SV=3	20.014	28	4	7	4	151	16.9	4.65	4.31699e-05	5.4987e-05	0.00446968	2.34972	0.00413838	0.785094	-0.349063
Rpl39	P62892	60S ribosomal protein L39 OS=Mus musculus OX=10090 GN=Rpl39 PE=1 SV=2	6.175	20	1	4	1	51	6.4	12.56	2.64596e-05	3.37097e-05	0.0023691	2.62542	0.00260571	0.784924	-0.349374
Synpr	Q8BGN8	Synaptoporin OS=Mus musculus OX=10090 GN=Synpr PE=1 SV=1	9.104	12	3	5	3	265	29.2	6.3	1.35584e-05	1.72941e-05	0.000191562	3.71769	0.000482806	0.783986	-0.3511
Negr1	Q80Z24	Neuronal growth regulator 1 OS=Mus musculus OX=10090 GN=Negr1 PE=1 SV=1	50.055	26	9	15	9	348	37.9	6.52	0.000143081	0.000182695	0.00416625	2.38026	0.00392658	0.783169	-0.352604
Ripor2	Q80U16	Rho family-interacting cell polarization regulator 2 OS=Mus musculus OX=10090 GN=Ripor2 PE=1 SV=2	7.455	3	2	2	2	1078	118.9	5.64	1.21234e-05	1.54832e-05	0.0103577	1.98474	0.00759841	0.783	-0.352916
Prpf38a	Q4FK66	Pre-mRNA-splicing factor 38A OS=Mus musculus OX=10090 GN=Prpf38a PE=1 SV=1	10.892	10	3	3	3	312	37.4	10.01	1.95258e-05	2.49694e-05	1.14431e-05	4.94146	9.9357e-05	0.781988	-0.354781
Snrpf	P62307	Small nuclear ribonucleoprotein F OS=Mus musculus OX=10090 GN=Snrpf PE=1 SV=1	7.974	15	1	2	1	86	9.7	4.67	3.47747e-06	4.4472e-06	0.007605	2.1189	0.00608156	0.781945	-0.354861
Ilrun	Q3TT38	Protein ILRUN OS=Mus musculus OX=10090 GN=Ilrun PE=2 SV=2	8.16	12	2	2	2	291	32.1	4.48	1.47076e-06	1.88119e-06	0.0316533	1.49958	0.0178147	0.781826	-0.355081
Phlpp1	Q8CHE4	PH domain leucine-rich repeat-containing protein phosphatase 1 OS=Mus musculus OX=10090 GN=Phlpp1 PE=1 SV=2	30.328	9	10	10	10	1687	182.3	6.19	3.42699e-05	4.38495e-05	0.000328942	3.48288	0.000681632	0.781535	-0.355617
Ddx21	Q9JIK5	Nucleolar RNA helicase 2 OS=Mus musculus OX=10090 GN=Ddx21 PE=1 SV=3	55.865	20	14	19	14	851	93.5	9.11	0.000162569	0.000208075	0.000259778	3.5854	0.000588455	0.781299	-0.356053
Tagln	P37804	Transgelin OS=Mus musculus OX=10090 GN=Tagln PE=1 SV=3	47.006	53	11	17	10	201	22.6	8.81	0.000112627	0.000144157	0.016688	1.77759	0.0108545	0.781277	-0.356095
Chmp5	Q9D7S9	Charged multivesicular body protein 5 OS=Mus musculus OX=10090 GN=Chmp5 PE=1 SV=1	26.273	35	5	11	5	219	24.6	4.79	4.14418e-05	5.30519e-05	0.00205422	2.68735	0.00236369	0.781155	-0.356319
Serping1	P97290	Plasma protease C1 inhibitor OS=Mus musculus OX=10090 GN=Serping1 PE=1 SV=3	32.844	16	7	10	7	504	55.5	6.29	5.42558e-05	6.9464e-05	0.00115747	2.93649	0.00158092	0.781063	-0.356489
Nudt3	Q9JI46	Diphosphoinositol polyphosphate phosphohydrolase 1 OS=Mus musculus OX=10090 GN=Nudt3 PE=1 SV=1	43.709	68	9	19	8	168	19	6.34	6.50458e-05	8.32843e-05	0.00529437	2.27619	0.00469023	0.781009	-0.35659
Ssu72	Q9CY97	RNA polymerase II subunit A C-terminal domain phosphatase SSU72 OS=Mus musculus OX=10090 GN=Ssu72 PE=1 SV=1	8.032	12	2	2	2	194	22.5	5.21	4.83911e-06	6.20297e-06	0.0118753	1.92535	0.00840578	0.780128	-0.358218
Gap43	P06837	Neuromodulin OS=Mus musculus OX=10090 GN=Gap43 PE=1 SV=1	165.451	88	26	84	25	227	23.6	4.73	0.00061831	0.00079292	0.000144417	3.84038	0.000405014	0.779788	-0.358846
Alpk2	Q91ZB0	Alpha-protein kinase 2 OS=Mus musculus OX=10090 GN=Alpk2 PE=2 SV=3	1.178	0	1	1	1	2144	233.2	4.89	6.96512e-06	8.94362e-06	0.0189345	1.72275	0.0119645	0.778781	-0.36071
Sgsm2	Q80U12	Small G protein signaling modulator 2 OS=Mus musculus OX=10090 GN=Sgsm2 PE=1 SV=2	7.227	2	2	3	1	1005	113	6.6	2.9257e-06	3.75678e-06	0.0128588	1.8908	0.00892334	0.778779	-0.360714
Cygb	Q9CX80	Cytoglobin OS=Mus musculus OX=10090 GN=Cygb PE=1 SV=1	14.299	11	3	4	3	190	21.5	6.8	2.84046e-05	3.65098e-05	0.0016788	2.775	0.00204582	0.777998	-0.362162
Cops8	Q8VBV7	COP9 signalosome complex subunit 8 OS=Mus musculus OX=10090 GN=Cops8 PE=1 SV=1	16.802	23	3	4	3	209	23.2	5.2	3.16929e-05	4.07592e-05	0.000783899	3.10574	0.00121477	0.777564	-0.362966
Sestd1	Q80UK0	SEC14 domain and spectrin repeat-containing protein 1 OS=Mus musculus OX=10090 GN=Sestd1 PE=1 SV=1	30.351	11	8	10	8	696	79.3	5.1	5.86871e-05	7.55474e-05	0.00064684	3.1892	0.00106494	0.776825	-0.364339
Trappc1	Q5NCF2	Trafficking protein particle complex subunit 1 OS=Mus musculus OX=10090 GN=Trappc1 PE=1 SV=1	17.585	30	4	5	4	145	16.9	9.16	3.61524e-05	4.65594e-05	0.000976332	3.0104	0.00141251	0.776478	-0.364983
Asnsd1	Q8BFS9	Asparagine synthetase domain-containing protein 1 OS=Mus musculus OX=10090 GN=Asnsd1 PE=2 SV=1	1.149	1	1	1	1	627	69.7	6.87	2.1675e-06	2.79155e-06	0.0114957	1.93947	0.00820724	0.776451	-0.365033
Calm2	P0DP27	Calmodulin-2 OS=Mus musculus OX=10090 GN=Calm2 PE=1 SV=1	102.611	52	10	93	10	149	16.8	4.22	0.000692507	0.000892419	3.3966e-05	4.46896	0.000174426	0.775989	-0.365892
Rpl27	P61358	60S ribosomal protein L27 OS=Mus musculus OX=10090 GN=Rpl27 PE=1 SV=2	49.165	58	10	19	10	136	15.8	10.56	0.000184094	0.000237328	0.000733657	3.13451	0.00116111	0.775691	-0.366445
Rplp1	P47955	60S acidic ribosomal protein P1 OS=Mus musculus OX=10090 GN=Rplp1 PE=1 SV=1	21.053	52	2	7	2	114	11.5	4.32	7.10036e-05	9.15533e-05	0.000110563	3.95639	0.000343701	0.775543	-0.366721
Fam98a	Q3TJZ6	Protein FAM98A OS=Mus musculus OX=10090 GN=Fam98a PE=1 SV=1	34.928	17	7	11	3	515	55	8.95	2.50837e-05	3.23693e-05	0.00231145	2.63612	0.00256282	0.774922	-0.367877
Mfhas1	Q3V1N1	Malignant fibrous histiocytoma-amplified sequence 1 homolog OS=Mus musculus OX=10090 GN=Mfhas1 PE=1 SV=2	1.799	1	1	1	1	1048	116.5	7.18	7.75521e-06	1.00125e-05	0.0271038	1.56697	0.0157694	0.774554	-0.368561
D10Wsu102e	Q9CX66	Uncharacterized protein C12orf45 homolog OS=Mus musculus OX=10090 GN=D10Wsu102e PE=1 SV=1	3.817	6	1	1	1	185	20	4.84	1.31846e-05	1.70422e-05	0.000428352	3.3682	0.000809398	0.77364	-0.370265
Dbi	P31786	Acyl-CoA-binding protein OS=Mus musculus OX=10090 GN=Dbi PE=1 SV=2	12.375	30	3	3	3	87	10	8.82	2.79005e-05	3.60644e-05	0.00956485	2.01932	0.00717818	0.77363	-0.370284
Aven	Q9D9K3	Cell death regulator Aven OS=Mus musculus OX=10090 GN=Aven PE=1 SV=2	19.864	25	6	7	6	342	37.2	4.98	2.16281e-05	2.7966e-05	0.0025835	2.58779	0.00277476	0.77337	-0.37077
Ubl7	Q91W67	Ubiquitin-like protein 7 OS=Mus musculus OX=10090 GN=Ubl7 PE=1 SV=2	19.95	17	5	7	5	380	40.4	5.01	4.0634e-05	5.2543e-05	0.00101905	2.99181	0.001454	0.773347	-0.370811
Cpm	Q80V42	Carboxypeptidase M OS=Mus musculus OX=10090 GN=Cpm PE=1 SV=2	24.288	20	8	8	8	443	50.5	7.78	4.20317e-05	5.44028e-05	0.000169389	3.77112	0.000447071	0.772603	-0.372201
Chga	P26339	Chromogranin-A OS=Mus musculus OX=10090 GN=Chga PE=1 SV=1	55.254	28	11	19	11	463	51.8	4.72	6.78274e-05	8.78609e-05	0.000179015	3.74711	0.000462777	0.771986	-0.373354
Itih2	Q61703	Inter-alpha-trypsin inhibitor heavy chain H2 OS=Mus musculus OX=10090 GN=Itih2 PE=1 SV=1	48.861	13	11	14	11	946	105.9	7.27	9.12404e-05	0.000118204	0.000153278	3.81452	0.000420522	0.771888	-0.373537
Gon4l	Q9DB00	GON-4-like protein OS=Mus musculus OX=10090 GN=Gon4l PE=1 SV=3	7.431	1	2	2	2	2260	248.6	4.87	4.94053e-06	6.4062e-06	0.000864425	3.06327	0.00129913	0.771211	-0.374802
Pfdn2	O70591	Prefoldin subunit 2 OS=Mus musculus OX=10090 GN=Pfdn2 PE=1 SV=2	15.876	19	3	6	3	154	16.5	6.58	5.30327e-05	6.88808e-05	0.000142381	3.84655	0.000401606	0.76992	-0.377219
Prrt2	E9PUL5	Proline-rich transmembrane protein 2 OS=Mus musculus OX=10090 GN=Prrt2 PE=1 SV=1	44.401	44	10	27	10	346	35.9	4.63	7.58383e-05	9.85324e-05	6.47559e-05	4.18872	0.00024318	0.769679	-0.377672
Gpc5	Q8CAL5	Glypican-5 OS=Mus musculus OX=10090 GN=Gpc5 PE=2 SV=1	13.157	8	5	7	5	572	63.8	7.3	2.17381e-05	2.82999e-05	0.000319632	3.49535	0.00066948	0.768133	-0.380571
Tubal3	Q3UX10	Tubulin alpha chain-like 3 OS=Mus musculus OX=10090 GN=Tubal3 PE=2 SV=2	58.604	11	7	148	1	446	50	5.58	2.02743e-05	2.6397e-05	0.00575839	2.2397	0.00498027	0.768052	-0.380723
Grm2	Q14BI2	Metabotropic glutamate receptor 2 OS=Mus musculus OX=10090 GN=Grm2 PE=1 SV=2	3.978	2	1	1	1	872	95.8	8.06	3.45045e-06	4.49367e-06	0.0129996	1.88607	0.00899756	0.767848	-0.381108
Mbl2	P41317	Mannose-binding protein C OS=Mus musculus OX=10090 GN=Mbl2 PE=1 SV=2	7.279	9	2	2	2	244	25.9	5.06	8.12962e-06	1.05939e-05	0.00282623	2.54879	0.00296122	0.767384	-0.381979
Lrrc58	Q3UGP9	Leucine-rich repeat-containing protein 58 OS=Mus musculus OX=10090 GN=Lrrc58 PE=2 SV=1	15.922	18	4	4	4	366	40.1	6.62	1.36439e-05	1.7799e-05	0.00156855	2.8045	0.00194621	0.766555	-0.38354
Rbms3	Q8BWL5	RNA-binding motif, single-stranded-interacting protein 3 OS=Mus musculus OX=10090 GN=Rbms3 PE=2 SV=2	3.283	3	2	2	2	431	46.9	7.99	3.32403e-05	4.33638e-05	1.65423e-05	4.7814	0.000120271	0.766545	-0.383557
Tpm2	P58774	Tropomyosin beta chain OS=Mus musculus OX=10090 GN=Tpm2 PE=1 SV=1	57.916	27	13	22	1	284	32.8	4.7	1.82675e-06	2.38354e-06	0.0216353	1.66484	0.0132315	0.766402	-0.383827
Mapkapk5	O54992	MAP kinase-activated protein kinase 5 OS=Mus musculus OX=10090 GN=Mapkapk5 PE=1 SV=1	1.999	2	1	1	1	473	54.1	7.59	9.99735e-06	1.30465e-05	0.020698	1.68407	0.0127925	0.766288	-0.384042
Rbx1	P62878	E3 ubiquitin-protein ligase RBX1 OS=Mus musculus OX=10090 GN=Rbx1 PE=1 SV=1	2.456	7	1	2	1	108	12.3	6.96	2.64161e-05	3.44866e-05	0.00107836	2.96723	0.00150975	0.765982	-0.384618
Zyx	Q62523	Zyxin OS=Mus musculus OX=10090 GN=Zyx PE=1 SV=2	56.393	25	11	17	11	564	60.5	6.4	8.59724e-05	0.000112247	0.000213391	3.67082	0.000518769	0.765921	-0.384733
Rtn4rl2	Q7M6Z0	Reticulon-4 receptor-like 2 OS=Mus musculus OX=10090 GN=Rtn4rl2 PE=1 SV=1	28.656	16	5	7	5	420	46	7.65	1.90446e-05	2.48824e-05	0.000139829	3.8544	0.000397278	0.765385	-0.385743
Tgfb1i1	Q62219	Transforming growth factor beta-1-induced transcript 1 protein OS=Mus musculus OX=10090 GN=Tgfb1i1 PE=1 SV=2	6.244	8	2	2	2	461	50.1	6.73	8.62367e-06	1.12739e-05	0.0193801	1.71264	0.0121772	0.764922	-0.386615
Gfra1	P97785	GDNF family receptor alpha-1 OS=Mus musculus OX=10090 GN=Gfra1 PE=1 SV=2	8.775	6	3	3	3	468	51.7	7.84	2.89038e-05	3.78261e-05	0.0013528	2.86877	0.00175014	0.764124	-0.388122
Hmgcs1	Q8JZK9	Hydroxymethylglutaryl-CoA synthase, cytoplasmic OS=Mus musculus OX=10090 GN=Hmgcs1 PE=1 SV=1	89.108	39	17	38	16	520	57.5	5.99	0.000219582	0.00028739	2.63387e-06	5.5794	4.79282e-05	0.764055	-0.388252
Tspan31	Q9CQ88	Tetraspanin-31 OS=Mus musculus OX=10090 GN=Tspan31 PE=1 SV=1	2.158	5	1	1	1	210	22.7	8.44	2.24113e-06	2.9336e-06	0.0198334	1.7026	0.0123911	0.763953	-0.388444
Serpinc1	P32261	Antithrombin-III OS=Mus musculus OX=10090 GN=Serpinc1 PE=1 SV=1	102.048	47	21	49	21	465	52	6.46	0.00044943	0.000588912	4.36778e-05	4.35974	0.000198277	0.763154	-0.389953
Gon7	P0C8B4	EKC/KEOPS complex subunit GON7 OS=Mus musculus OX=10090 GN=Gon7 PE=3 SV=1	6.356	31	2	2	2	98	10.3	4.09	1.2502e-06	1.6384e-06	0.00609984	2.21468	0.00518506	0.763059	-0.390133
Tpt1	P63028	Translationally-controlled tumor protein OS=Mus musculus OX=10090 GN=Tpt1 PE=1 SV=1	57.617	43	7	32	7	172	19.5	4.86	0.000338397	0.000443659	4.30186e-05	4.36634	0.000196659	0.762741	-0.390736
Ift43	Q9DA69	Intraflagellar transport protein 43 homolog OS=Mus musculus OX=10090 GN=Ift43 PE=1 SV=2	3.568	4	1	1	1	206	23.5	4.69	9.37234e-06	1.22917e-05	0.00584527	2.2332	0.00503305	0.762492	-0.391206
Ca2	P00920	Carbonic anhydrase 2 OS=Mus musculus OX=10090 GN=Ca2 PE=1 SV=4	225.667	67	14	178	14	260	29	7.01	0.000786225	0.00103249	1.23427e-05	4.90859	0.000102936	0.761483	-0.393117
Tubgcp3	P58854	Gamma-tubulin complex component 3 OS=Mus musculus OX=10090 GN=Tubgcp3 PE=1 SV=2	32.177	13	10	10	10	905	103.4	8.32	2.00579e-05	2.6364e-05	0.000593637	3.22648	0.00100633	0.760806	-0.3944
Pcp4l1	Q6W8Q3	Purkinje cell protein 4-like protein 1 OS=Mus musculus OX=10090 GN=Pcp4l1 PE=1 SV=1	24.76	81	5	11	5	68	7.5	5.52	0.000124653	0.00016419	0.00181791	2.74043	0.00216786	0.759198	-0.397451
Egfr	Q01279	Epidermal growth factor receptor OS=Mus musculus OX=10090 GN=Egfr PE=1 SV=1	41.557	10	10	14	10	1210	134.8	6.86	0.000101137	0.000133284	0.000272474	3.56467	0.000606022	0.758809	-0.398192
Snca	O55042	Alpha-synuclein OS=Mus musculus OX=10090 GN=Snca PE=1 SV=2	142.52	62	12	84	9	140	14.5	4.77	0.000731142	0.000963636	3.82121e-05	4.4178	0.000185148	0.758732	-0.398337
Serpina3m	Q03734	Serine protease inhibitor A3M OS=Mus musculus OX=10090 GN=Serpina3m PE=1 SV=2	80.746	24	10	51	2	418	47	6.1	1.84673e-05	2.43784e-05	8.42527e-05	4.07442	0.000289585	0.757527	-0.40063
Topbp1	Q6ZQF0	DNA topoisomerase 2-binding protein 1 OS=Mus musculus OX=10090 GN=Topbp1 PE=1 SV=2	1.357	1	1	1	1	1515	168.8	6.67	1.96062e-06	2.58851e-06	0.0356279	1.44821	0.0195469	0.757432	-0.400813
Blvrb	Q923D2	Flavin reductase (NADPH) OS=Mus musculus OX=10090 GN=Blvrb PE=1 SV=3	50.582	46	7	24	7	206	22.2	7.01	0.00011653	0.000153926	0.000281806	3.55005	0.000618533	0.757055	-0.401529
Apod	P51910	Apolipoprotein D OS=Mus musculus OX=10090 GN=Apod PE=1 SV=1	27.296	33	6	17	6	189	21.5	4.91	0.000134784	0.000178236	0.00761395	2.11839	0.00608675	0.756207	-0.403147
Cfb	P04186	Complement factor B OS=Mus musculus OX=10090 GN=Cfb PE=1 SV=2	63.345	26	16	23	16	761	85	7.37	0.000228011	0.000302271	0.000105905	3.97508	0.000334568	0.754327	-0.406737
Eif3k	Q9DBZ5	Eukaryotic translation initiation factor 3 subunit K OS=Mus musculus OX=10090 GN=Eif3k PE=1 SV=1	21.828	21	4	9	4	218	25.1	4.93	5.59937e-05	7.43798e-05	0.000177081	3.75183	0.000459674	0.752808	-0.409646
Rasgrp2	Q9QUG9	RAS guanyl-releasing protein 2 OS=Mus musculus OX=10090 GN=Rasgrp2 PE=1 SV=2	4.072	1	1	1	1	608	69.4	7.66	3.76535e-06	5.00282e-06	0.0278226	1.5556	0.0160994	0.752645	-0.409959
Rcan1	Q9JHG6	Calcipressin-1 OS=Mus musculus OX=10090 GN=Rcan1 PE=1 SV=2	15.519	18	4	4	4	251	28.1	5.41	2.70625e-05	3.59739e-05	0.0355775	1.44882	0.0195253	0.75228	-0.410658
Amer2	Q8CCJ4	APC membrane recruitment protein 2 OS=Mus musculus OX=10090 GN=Amer2 PE=1 SV=2	61.706	34	16	23	16	672	69.9	6.64	0.000131092	0.000174362	1.87462e-07	6.72709	2.20866e-05	0.751838	-0.411506
Hspb1	P14602	Heat shock protein beta-1 OS=Mus musculus OX=10090 GN=Hspb1 PE=1 SV=3	36.595	38	9	17	9	209	23	6.55	0.000198017	0.000263605	0.00235595	2.62783	0.00259599	0.75119	-0.41275
Mug1	P28665	Murinoglobulin-1 OS=Mus musculus OX=10090 GN=Mug1 PE=1 SV=3	279.282	33	40	129	40	1476	165.2	6.42	0.00107546	0.00143442	5.69018e-05	4.24487	0.000228361	0.749754	-0.415512
Sod1	P08228	Superoxide dismutase [Cu-Zn] OS=Mus musculus OX=10090 GN=Sod1 PE=1 SV=2	144.142	68	15	164	15	154	15.9	6.51	0.00112636	0.00150479	0.000332466	3.47825	0.000686164	0.748518	-0.417891
Ring1	O35730	E3 ubiquitin-protein ligase RING1 OS=Mus musculus OX=10090 GN=Ring1 PE=1 SV=2	9.993	13	2	3	2	406	42.6	5.74	3.00251e-06	4.01308e-06	0.0152725	1.81609	0.0101497	0.748181	-0.418541
Rsl1d1	Q8BVY0	Ribosomal L1 domain-containing protein 1 OS=Mus musculus OX=10090 GN=Rsl1d1 PE=1 SV=1	7.762	8	3	3	3	452	50.4	9.98	2.4303e-05	3.24858e-05	8.84951e-05	4.05308	0.000298951	0.74811	-0.418677
Cthrc1	Q9D1D6	Collagen triple helix repeat-containing protein 1 OS=Mus musculus OX=10090 GN=Cthrc1 PE=2 SV=2	2.773	6	2	2	2	245	26.4	7.5	4.88592e-06	6.53689e-06	0.0489841	1.30994	0.0250661	0.747438	-0.419974
Proc	P33587	Vitamin K-dependent protein C OS=Mus musculus OX=10090 GN=Proc PE=1 SV=2	4.27	4	2	2	2	460	51.8	6.35	6.75473e-06	9.04829e-06	0.00892659	2.04931	0.00682913	0.74652	-0.421747
Serpina1d	Q00897	Alpha-1-antitrypsin 1-4 OS=Mus musculus OX=10090 GN=Serpina1d PE=1 SV=1	236.844	54	19	162	7	413	46	5.44	0.0010798	0.00145453	4.19978e-05	4.37677	0.000194109	0.742367	-0.429795
Prkab1	Q9R078	5'-AMP-activated protein kinase subunit beta-1 OS=Mus musculus OX=10090 GN=Prkab1 PE=1 SV=2	7.787	7	2	2	1	270	30.3	6.23	1.26709e-05	1.70711e-05	0.000220784	3.65603	0.000530379	0.742239	-0.430045
Cnbp	P53996	Cellular nucleic acid-binding protein OS=Mus musculus OX=10090 GN=Cnbp PE=1 SV=2	58.043	63	10	30	10	178	19.6	7.58	0.000157689	0.000212481	0.000620841	3.20702	0.00103578	0.742133	-0.430251
Ube2d3	P61079	Ubiquitin-conjugating enzyme E2 D3 OS=Mus musculus OX=10090 GN=Ube2d3 PE=1 SV=1	21.988	27	4	10	2	147	16.7	7.8	4.80487e-05	6.48237e-05	0.00314916	2.50181	0.00320478	0.741221	-0.432024
Ccdc117	Q6PB51	Coiled-coil domain-containing protein 117 OS=Mus musculus OX=10090 GN=Ccdc117 PE=1 SV=1	5.547	7	2	2	2	277	30.4	5.88	1.45071e-05	1.96184e-05	0.0004667	3.33096	0.000858864	0.739466	-0.435444
Apbb1	Q9QXJ1	Amyloid-beta A4 precursor protein-binding family B member 1 OS=Mus musculus OX=10090 GN=Apbb1 PE=1 SV=3	17.954	9	5	6	4	710	77.3	5	9.96872e-06	1.3487e-05	0.00428693	2.36785	0.0040111	0.739138	-0.436085
C9	P06683	Complement component C9 OS=Mus musculus OX=10090 GN=C9 PE=1 SV=2	48.982	19	10	15	10	548	62	5.78	0.000120752	0.000163407	3.09784e-05	4.50894	0.000166079	0.738966	-0.43642
Ric8b	Q80XE1	Synembryn-B OS=Mus musculus OX=10090 GN=Ric8b PE=1 SV=2	16.124	9	4	5	3	520	58.6	5.72	2.017e-05	2.73004e-05	0.000178226	3.74903	0.000461515	0.738815	-0.436715
Rrp9	Q91WM3	U3 small nucleolar RNA-interacting protein 2 OS=Mus musculus OX=10090 GN=Rrp9 PE=1 SV=1	1.641	2	1	1	1	475	52.1	7.88	1.91275e-06	2.59381e-06	0.0268803	1.57057	0.0156661	0.737427	-0.439427
Ly6h	Q9WUC3	Lymphocyte antigen 6H OS=Mus musculus OX=10090 GN=Ly6h PE=1 SV=2	15.533	26	4	5	4	139	14.7	7.53	3.59922e-05	4.88159e-05	2.43488e-05	4.61352	0.000145008	0.737306	-0.439665
Ulk2	Q9QY01	Serine/threonine-protein kinase ULK2 OS=Mus musculus OX=10090 GN=Ulk2 PE=1 SV=1	8.329	3	3	3	3	1037	112.8	8.53	1.3907e-05	1.88672e-05	0.000249146	3.60355	0.000573237	0.737101	-0.440066
Apoa4	P06728	Apolipoprotein A-IV OS=Mus musculus OX=10090 GN=Apoa4 PE=1 SV=3	41.785	25	10	15	10	395	45	5.47	0.000153871	0.000209371	0.000164041	3.78505	0.000438485	0.734922	-0.444336
Arl14ep	Q8BIX3	ARL14 effector protein OS=Mus musculus OX=10090 GN=Arl14ep PE=1 SV=1	5.889	6	2	2	2	276	31	8.24	2.90744e-05	3.95693e-05	0.00632287	2.19909	0.00531631	0.734772	-0.444631
Hdgfl3	Q9JMG7	Hepatoma-derived growth factor-related protein 3 OS=Mus musculus OX=10090 GN=Hdgfl3 PE=1 SV=2	43.792	24	6	24	6	202	22.4	8.4	0.000140738	0.000192695	0.000255858	3.592	0.000582899	0.730368	-0.453305
Ppan	Q91YU8	Suppressor of SWI4 1 homolog OS=Mus musculus OX=10090 GN=Ppan PE=1 SV=2	3.109	4	2	2	2	470	52.7	10.32	2.76953e-06	3.79381e-06	0.0105476	1.97685	0.00769627	0.730012	-0.454007
Hsd11b1	P50172	Corticosteroid 11-beta-dehydrogenase isozyme 1 OS=Mus musculus OX=10090 GN=Hsd11b1 PE=1 SV=3	13.946	10	3	4	3	292	32.3	8.46	4.35785e-05	5.96978e-05	0.00617972	2.20903	0.00523196	0.729985	-0.45406
Hmgn3	Q9DCB1	High mobility group nucleosome-binding domain-containing protein 3 OS=Mus musculus OX=10090 GN=Hmgn3 PE=1 SV=1	11.047	31	3	3	3	99	10.8	9.7	1.22892e-05	1.68371e-05	0.000347304	3.45929	0.000704912	0.729891	-0.454247
Prim1	P20664	DNA primase small subunit OS=Mus musculus OX=10090 GN=Prim1 PE=1 SV=1	4.225	2	1	1	1	417	49.3	8.6	3.82371e-06	5.25416e-06	0.00217601	2.66234	0.00245934	0.72775	-0.458485
Ncam1	P13595	Neural cell adhesion molecule 1 OS=Mus musculus OX=10090 GN=Ncam1 PE=1 SV=3	208.771	33	33	92	33	1115	119.4	4.83	0.000667364	0.000917392	1.38311e-06	5.85914	3.69559e-05	0.727459	-0.459063
Tgfbi	P82198	Transforming growth factor-beta-induced protein ig-h3 OS=Mus musculus OX=10090 GN=Tgfbi PE=1 SV=1	2.603	1	1	1	1	683	74.6	7.06	5.68925e-06	7.82478e-06	0.0226487	1.64496	0.0137063	0.727081	-0.459812
Ddx39a	Q8VDW0	ATP-dependent RNA helicase DDX39A OS=Mus musculus OX=10090 GN=Ddx39a PE=1 SV=1	68.174	27	13	41	4	427	49	5.68	1.95872e-05	2.6956e-05	0.0296577	1.52786	0.0169257	0.726639	-0.46069
Acsf3	Q3URE1	Malonate--CoA ligase ACSF3, mitochondrial OS=Mus musculus OX=10090 GN=Acsf3 PE=1 SV=2	13.335	9	4	8	4	583	65	8.02	3.1594e-05	4.35183e-05	0.000139979	3.85394	0.000397533	0.725994	-0.46197
Dynlt3	P56387	Dynein light chain Tctex-type 3 OS=Mus musculus OX=10090 GN=Dynlt3 PE=1 SV=1	4.112	9	1	1	1	116	12.9	5.12	7.0801e-06	9.75399e-06	0.00109331	2.96126	0.00152347	0.725867	-0.462223
Mcm4	P49717	DNA replication licensing factor MCM4 OS=Mus musculus OX=10090 GN=Mcm4 PE=1 SV=1	16.281	6	5	7	5	862	96.7	7.2	1.76823e-05	2.43684e-05	0.00202163	2.6943	0.0023375	0.725625	-0.462704
Hrg	Q9ESB3	Histidine-rich glycoprotein OS=Mus musculus OX=10090 GN=Hrg PE=1 SV=2	33.656	12	6	11	6	525	59.1	7.66	9.13911e-05	0.000125965	6.43004e-05	4.19179	0.000242372	0.725525	-0.462902
Serpinf2	Q61247	Alpha-2-antiplasmin OS=Mus musculus OX=10090 GN=Serpinf2 PE=1 SV=1	49.411	21	11	19	11	491	54.9	6.3	0.000157762	0.000217749	2.45283e-05	4.61033	0.000145495	0.724511	-0.464921
Gsdmdc1	Q9D8T2	Gasdermin-D OS=Mus musculus OX=10090 GN=Gsdmdc1 PE=1 SV=1	3.388	4	2	2	2	487	53.2	5.1	6.37106e-06	8.79785e-06	0.010493	1.9791	0.00766828	0.724161	-0.465618
Mogat2	Q80W94	2-acylglycerol O-acyltransferase 2 OS=Mus musculus OX=10090 GN=Mogat2 PE=1 SV=1	1.261	2	1	1	1	334	38.6	9.63	1.00519e-05	1.38854e-05	0.0206163	1.68579	0.0127549	0.723922	-0.466094
Spg21	Q9CQC8	Maspardin OS=Mus musculus OX=10090 GN=Spg21 PE=1 SV=1	3.139	4	1	1	1	308	34.9	6.28	9.07022e-06	1.25757e-05	0.0115458	1.93758	0.00823364	0.721249	-0.471431
Csdc2	Q91YQ3	Cold shock domain-containing protein C2 OS=Mus musculus OX=10090 GN=Csdc2 PE=1 SV=2	12.74	16	4	5	4	154	16.8	7.55	4.72015e-05	6.55305e-05	0.000184608	3.73375	0.000471611	0.720298	-0.473334
C5	P06684	Complement C5 OS=Mus musculus OX=10090 GN=C5 PE=1 SV=2	78.637	12	20	26	20	1680	188.8	6.81	0.000182977	0.000254293	0.00865629	2.06267	0.00667998	0.719552	-0.474829
Nmnat2	Q8BNJ3	Nicotinamide/nicotinic acid mononucleotide adenylyltransferase 2 OS=Mus musculus OX=10090 GN=Nmnat2 PE=1 SV=1	2.698	5	2	2	2	307	34.5	7.09	7.09003e-06	9.86218e-06	0.00363563	2.43942	0.00355718	0.718911	-0.476115
Mdp1	Q9D967	Magnesium-dependent phosphatase 1 OS=Mus musculus OX=10090 GN=Mdp1 PE=1 SV=1	17.276	39	4	5	4	164	18.6	6.8	2.37881e-05	3.31099e-05	0.000527672	3.27764	0.000932723	0.718458	-0.477023
Tmsb10	Q6ZWY8	Thymosin beta-10 OS=Mus musculus OX=10090 GN=Tmsb10 PE=1 SV=3	7.49	18	2	9	1	44	5	5.36	5.04263e-06	7.03708e-06	0.000331354	3.47971	0.000684737	0.71658	-0.480801
Pdk4	O70571	[Pyruvate dehydrogenase (acetyl-transferring)] kinase isozyme 4, mitochondrial OS=Mus musculus OX=10090 GN=Pdk4 PE=1 SV=1	2.538	4	2	2	1	412	46.6	7.08	1.66976e-05	2.33048e-05	0.00571542	2.24295	0.00495399	0.716487	-0.480987
Pdcd5	P56812	Programmed cell death protein 5 OS=Mus musculus OX=10090 GN=Pdcd5 PE=1 SV=3	14.191	30	4	5	4	126	14.3	5.68	1.88817e-05	2.63573e-05	0.012685	1.89671	0.00883113	0.716373	-0.481217
Serpina1b	P22599	Alpha-1-antitrypsin 1-2 OS=Mus musculus OX=10090 GN=Serpina1b PE=1 SV=2	240.412	53	18	161	6	413	45.9	5.54	9.61435e-05	0.000134476	1.19501e-05	4.92263	0.000101409	0.714948	-0.48409
Lancl3	Q8CD19	LanC-like protein 3 OS=Mus musculus OX=10090 GN=Lancl3 PE=2 SV=2	2.46	6	2	2	2	420	46.4	7.05	2.16798e-06	3.03426e-06	0.00785929	2.10462	0.00622789	0.714501	-0.484992
Cpb2	Q9JHH6	Carboxypeptidase B2 OS=Mus musculus OX=10090 GN=Cpb2 PE=1 SV=1	6.965	8	2	2	2	422	48.8	7.97	1.16417e-05	1.62961e-05	0.00282216	2.54942	0.00295817	0.714384	-0.485228
Ptprn	Q60673	Receptor-type tyrosine-protein phosphatase-like N OS=Mus musculus OX=10090 GN=Ptprn PE=1 SV=2	7.386	2	3	3	3	979	106	7.09	2.42196e-05	3.39081e-05	0.00250897	2.6005	0.00271605	0.714273	-0.485453
Adgrl3	Q80TS3	Adhesion G protein-coupled receptor L3 OS=Mus musculus OX=10090 GN=Adgrl3 PE=1 SV=3	53.491	10	13	19	13	1537	171	6.71	0.00010418	0.000146567	0.000166631	3.77824	0.000442671	0.7108	-0.492485
Zfand5	O88878	AN1-type zinc finger protein 5 OS=Mus musculus OX=10090 GN=Zfand5 PE=1 SV=1	14.937	18	2	5	2	213	23	8.51	1.60236e-05	2.25433e-05	0.00133872	2.87331	0.00173814	0.710791	-0.492503
Sobp	Q0P5V2	Sine oculis-binding protein homolog OS=Mus musculus OX=10090 GN=Sobp PE=1 SV=1	10.238	5	4	4	4	864	91.7	7.97	1.83908e-05	2.58744e-05	0.00290131	2.53741	0.00301726	0.710771	-0.492543
Ciao1	Q99KN2	Probable cytosolic iron-sulfur protein assembly protein CIAO1 OS=Mus musculus OX=10090 GN=Ciao1 PE=1 SV=1	17.95	11	3	6	3	339	37.6	4.88	2.94067e-05	4.14697e-05	0.000186302	3.72978	0.000474245	0.709114	-0.49591
Nucks1	Q80XU3	Nuclear ubiquitous casein and cyclin-dependent kinase substrate 1 OS=Mus musculus OX=10090 GN=Nucks1 PE=1 SV=1	55.032	39	10	24	10	234	26.3	5.14	0.000153963	0.000217284	0.00498774	2.3021	0.0044907	0.708582	-0.496994
Rps12	P63323	40S ribosomal protein S12 OS=Mus musculus OX=10090 GN=Rps12 PE=1 SV=2	33.443	24	5	12	5	132	14.5	7.24	0.000104213	0.0001476	0.000817942	3.08728	0.00125081	0.706051	-0.502156
Bbs5	Q9CZQ9	Bardet-Biedl syndrome 5 protein homolog OS=Mus musculus OX=10090 GN=Bbs5 PE=1 SV=1	4.478	5	2	2	2	341	38.8	5.6	3.01987e-05	4.28128e-05	6.40008e-05	4.19381	0.000241838	0.705366	-0.503555
Ntng1	Q8R4G0	Netrin-G1 OS=Mus musculus OX=10090 GN=Ntng1 PE=1 SV=2	8.527	5	2	2	2	539	60.5	6.24	1.15258e-05	1.63437e-05	3.08766e-05	4.51037	0.000165782	0.705212	-0.503872
Cpn1	Q9JJN5	Carboxypeptidase N catalytic chain OS=Mus musculus OX=10090 GN=Cpn1 PE=1 SV=1	14.745	11	5	5	5	457	51.8	8.28	3.27615e-05	4.64642e-05	0.0023163	2.63521	0.00256645	0.705092	-0.504116
Micall1	Q8BGT6	MICAL-like protein 1 OS=Mus musculus OX=10090 GN=Micall1 PE=1 SV=3	10.448	6	4	4	4	870	94	6.68	1.35227e-05	1.92522e-05	0.0062875	2.20152	0.005295	0.702394	-0.509647
S100a8	P27005	Protein S100-A8 OS=Mus musculus OX=10090 GN=S100a8 PE=1 SV=3	1.558	8	1	1	1	89	10.3	5.68	2.20213e-05	3.13522e-05	0.000814424	3.08915	0.00124709	0.702385	-0.509666
Fetub	Q9QXC1	Fetuin-B OS=Mus musculus OX=10090 GN=Fetub PE=1 SV=1	38.851	17	9	15	9	388	42.7	6.61	0.000117795	0.000167799	0.000256222	3.59138	0.000583417	0.701996	-0.510464
C8a	Q8K182	Complement component C8 alpha chain OS=Mus musculus OX=10090 GN=C8a PE=1 SV=1	33.991	19	11	15	11	587	66	6.54	0.000140679	0.00020043	6.12541e-05	4.21286	0.000236815	0.701886	-0.51069
Ncoa7	Q6DFV7	Nuclear receptor coactivator 7 OS=Mus musculus OX=10090 GN=Ncoa7 PE=1 SV=2	31.879	14	11	13	11	943	106.3	5.43	0.000139738	0.000199106	6.12769e-05	4.2127	0.000236857	0.701827	-0.510812
Kcnip4	Q6PHZ8	Kv channel-interacting protein 4 OS=Mus musculus OX=10090 GN=Kcnip4 PE=1 SV=1	1.353	4	1	1	1	250	28.7	5.21	2.08551e-06	2.97825e-06	0.0131099	1.8824	0.00905549	0.700246	-0.514066
Pzp	Q61838	Pregnancy zone protein OS=Mus musculus OX=10090 GN=Pzp PE=1 SV=3	463.883	49	56	187	55	1495	165.7	6.68	0.00183112	0.0026206	6.51036e-05	4.18639	0.000243792	0.69874	-0.517173
Ttr	P07309	Transthyretin OS=Mus musculus OX=10090 GN=Ttr PE=1 SV=1	42.16	39	7	57	7	147	15.8	6.16	0.000518387	0.000742552	0.00185516	2.73162	0.00219967	0.698116	-0.518462
Mt3	P28184	Metallothionein-3 OS=Mus musculus OX=10090 GN=Mt3 PE=1 SV=1	54.164	71	6	43	6	68	7	7.47	0.000475314	0.000682119	9.81752e-05	4.008	0.000319185	0.696819	-0.521144
Zmym3	Q9JLM4	Zinc finger MYM-type protein 3 OS=Mus musculus OX=10090 GN=Zmym3 PE=1 SV=1	3.244	1	2	3	1	1370	152.8	6.39	8.43951e-06	1.21136e-05	0.00045355	3.34337	0.000842131	0.6967	-0.521391
Ica	Q9DBD0	Inhibitor of carbonic anhydrase OS=Mus musculus OX=10090 GN=Ica PE=1 SV=1	42.386	17	13	15	13	700	76.7	7.25	0.000119489	0.000171535	3.67083e-05	4.43524	0.000181492	0.696585	-0.521629
Stard10	Q9JMD3	START domain-containing protein 10 OS=Mus musculus OX=10090 GN=Stard10 PE=1 SV=1	10.457	12	3	3	3	291	32.9	7.12	3.00271e-05	4.31758e-05	0.000530458	3.27535	0.000935959	0.69546	-0.52396
Serpina3n	Q91WP6	Serine protease inhibitor A3N OS=Mus musculus OX=10090 GN=Serpina3n PE=1 SV=1	98.552	38	13	54	10	418	46.7	5.82	8.50034e-05	0.000122331	0.00765771	2.1159	0.00611211	0.694865	-0.525195
Khdc4	Q3TCX3	KH homology domain-containing protein 4 OS=Mus musculus OX=10090 GN=Khdc4 PE=1 SV=1	3.238	2	1	1	1	612	64.5	8.73	5.88325e-06	8.48186e-06	0.00315795	2.5006	0.0032114	0.693627	-0.527767
Ntm	Q99PJ0	Neurotrimin OS=Mus musculus OX=10090 GN=Ntm PE=1 SV=2	69.541	38	12	36	12	344	38	7.81	0.000188196	0.000271685	9.88275e-06	5.00512	9.23974e-05	0.6927	-0.529698
Vgf	Q0VGU4	Neurosecretory protein VGF OS=Mus musculus OX=10090 GN=Vgf PE=1 SV=1	62.01	27	14	21	14	617	68.2	4.7	5.04475e-05	7.28493e-05	0.000148674	3.82777	0.000412546	0.692492	-0.530131
Ripk3	Q9QZL0	Receptor-interacting serine/threonine-protein kinase 3 OS=Mus musculus OX=10090 GN=Ripk3 PE=1 SV=2	2.467	2	1	1	1	486	53.3	7.53	4.67681e-06	6.78235e-06	7.27873e-05	4.13794	0.000262556	0.689556	-0.536261
Gipc2	Q9Z2H7	PDZ domain-containing protein GIPC2 OS=Mus musculus OX=10090 GN=Gipc2 PE=1 SV=1	2.124	5	1	1	1	314	34.1	7.44	7.36301e-06	1.0741e-05	0.000321864	3.49233	0.000672417	0.685507	-0.544756
Lsamp	Q8BLK3	Limbic system-associated membrane protein OS=Mus musculus OX=10090 GN=Lsamp PE=1 SV=1	89.833	44	14	40	14	341	38.1	6.65	0.000229954	0.000335731	2.12156e-05	4.67334	0.000136028	0.684935	-0.545961
Plg	P20918	Plasminogen OS=Mus musculus OX=10090 GN=Plg PE=1 SV=3	137.418	39	26	44	26	812	90.7	6.6	0.000310257	0.000454219	9.53517e-05	4.02067	0.000313428	0.683056	-0.549925
Selenop	P70274	Selenoprotein P OS=Mus musculus OX=10090 GN=Selenop PE=1 SV=3	4.219	4	2	2	2	380	42.7	7.09	4.7604e-06	6.97102e-06	0.00345788	2.46119	0.00343162	0.682884	-0.550288
Nrip3	Q9JJR9	Nuclear receptor-interacting protein 3 OS=Mus musculus OX=10090 GN=Nrip3 PE=1 SV=1	9.203	15	3	3	3	240	26.9	8.5	1.88752e-05	2.765e-05	0.0125105	1.90272	0.00873796	0.682649	-0.550784
Ppp1r3g	Q9CW07	Protein phosphatase 1 regulatory subunit 3G OS=Mus musculus OX=10090 GN=Ppp1r3g PE=1 SV=2	29.56	25	7	9	7	347	37.8	5	5.22677e-05	7.66008e-05	1.25127e-05	4.90265	0.000103581	0.682339	-0.55144
Camp	P51437	Cathelicidin antimicrobial peptide OS=Mus musculus OX=10090 GN=Camp PE=1 SV=2	4.003	9	1	1	1	172	19.4	8.68	2.23559e-06	3.27828e-06	0.00730657	2.13629	0.00590637	0.681939	-0.552285
Afm	O89020	Afamin OS=Mus musculus OX=10090 GN=Afm PE=1 SV=2	36.302	16	10	14	10	608	69.3	5.78	0.000147942	0.000217548	5.8368e-05	4.23383	0.00023128	0.680044	-0.556301
Cfh	P06909	Complement factor H OS=Mus musculus OX=10090 GN=Cfh PE=1 SV=2	123.962	26	27	46	27	1234	139	6.99	0.000412196	0.000606169	2.88807e-06	5.53939	4.97147e-05	0.680002	-0.55639
Mbp	P04370	Myelin basic protein OS=Mus musculus OX=10090 GN=Mbp PE=1 SV=2	31.051	33	7	13	7	250	27.2	9.58	9.9678e-05	0.000146887	3.61886e-05	4.44143	0.000180194	0.678605	-0.559357
Enpp6	Q8BGN3	Glycerophosphocholine cholinephosphodiesterase ENPP6 OS=Mus musculus OX=10090 GN=Enpp6 PE=1 SV=1	66.926	26	9	18	9	440	50.6	7.31	0.000108893	0.000160537	2.30178e-05	4.63794	0.000141324	0.678302	-0.559999
Apob	E9Q414	Apolipoprotein B-100 OS=Mus musculus OX=10090 GN=Apob PE=1 SV=1	30.335	2	9	10	9	4505	509.1	6.81	4.9089e-05	7.2512e-05	0.000826841	3.08258	0.00126019	0.676977	-0.562821
Cfp	P11680	Properdin OS=Mus musculus OX=10090 GN=Cfp PE=1 SV=2	7.907	11	4	4	4	464	50.3	7.84	1.89629e-05	2.80361e-05	0.0020226	2.69409	0.00233829	0.676375	-0.564106
Stk11	Q9WTK7	Serine/threonine-protein kinase STK11 OS=Mus musculus OX=10090 GN=Stk11 PE=1 SV=1	7.057	6	2	2	2	436	49.2	6.84	8.00781e-06	1.18399e-05	0.00360041	2.44365	0.00353258	0.676342	-0.564175
Cacna2d1	O08532	Voltage-dependent calcium channel subunit alpha-2/delta-1 OS=Mus musculus OX=10090 GN=Cacna2d1 PE=1 SV=1	87.673	26	23	32	22	1103	124.6	5.3	0.000221825	0.000328904	4.94805e-06	5.30557	6.40359e-05	0.674438	-0.568243
Apoh	Q01339	Beta-2-glycoprotein 1 OS=Mus musculus OX=10090 GN=Apoh PE=1 SV=1	48.105	34	11	18	11	345	38.6	8.22	0.000146334	0.000218643	0.000167525	3.77592	0.000444103	0.66928	-0.579319
H1-4	P43274	Histone H1.4 OS=Mus musculus OX=10090 GN=H1-4 PE=1 SV=2	78.262	42	13	37	4	219	22	11.11	7.41554e-05	0.000110853	0.000670666	3.17349	0.00109132	0.668953	-0.580023
Ttn	A2ASS6	Titin OS=Mus musculus OX=10090 GN=Ttn PE=1 SV=1	8.088	0	4	7	1	35213	3904.1	6.2	1.81618e-05	2.71965e-05	0.000291656	3.53513	0.000631387	0.667799	-0.582515
Nt5e	Q61503	5'-nucleotidase OS=Mus musculus OX=10090 GN=Nt5e PE=1 SV=2	10.447	5	3	3	3	576	63.8	6.64	1.34705e-05	2.01738e-05	5.50469e-05	4.25927	0.000224559	0.667723	-0.582679
Pcp4	P63054	Calmodulin regulator protein PCP4 OS=Mus musculus OX=10090 GN=Pcp4 PE=3 SV=2	102.172	76	9	108	9	62	6.8	6.71	0.000714279	0.00107281	7.34454e-05	4.13404	0.00026418	0.665799	-0.586841
Clta	O08585	Clathrin light chain A OS=Mus musculus OX=10090 GN=Clta PE=1 SV=2	38.641	31	12	23	12	235	25.6	4.58	0.000194682	0.000292899	9.71209e-05	4.01269	0.000317038	0.664671	-0.589287
Serpina10	Q8R121	Protein Z-dependent protease inhibitor OS=Mus musculus OX=10090 GN=Serpina10 PE=1 SV=1	18.124	12	4	4	4	448	51.8	5.67	3.31172e-05	4.98949e-05	1.62263e-05	4.78978	0.00011906	0.663739	-0.591312
Penk	P22005	Proenkephalin-A OS=Mus musculus OX=10090 GN=Penk PE=1 SV=2	3.521	3	1	1	1	268	31	5.68	1.96146e-05	2.95751e-05	4.0636e-06	5.39109	5.7601e-05	0.663213	-0.592455
Ighm	P01872	Immunoglobulin heavy constant mu OS=Mus musculus OX=10090 GN=Ighm PE=1 SV=2	74.007	36	14	37	14	454	49.9	7.01	0.000264557	0.000399005	5.29443e-05	4.27618	0.000220095	0.663041	-0.592831
Apoa1	Q00623	Apolipoprotein A-I OS=Mus musculus OX=10090 GN=Apoa1 PE=1 SV=2	130.018	54	19	59	19	264	30.6	5.73	0.000376911	0.000569088	1.67029e-05	4.77721	0.000120879	0.662307	-0.594428
Lrrc7	Q80TE7	Leucine-rich repeat-containing protein 7 OS=Mus musculus OX=10090 GN=Lrrc7 PE=1 SV=2	2.809	1	2	3	2	1490	166.8	6.61	1.78509e-05	2.72751e-05	0.0198268	1.70275	0.012388	0.654476	-0.611588
Mbl1	P39039	Mannose-binding protein A OS=Mus musculus OX=10090 GN=Mbl1 PE=1 SV=1	9.77	13	4	5	4	239	25.4	7.61	5.40456e-05	8.26629e-05	0.000118971	3.92456	0.000359886	0.653808	-0.613061
F10	O88947	Coagulation factor X OS=Mus musculus OX=10090 GN=F10 PE=1 SV=1	9.359	7	3	3	3	481	54	5.66	7.69482e-06	1.17894e-05	0.00023993	3.61992	0.000559654	0.652689	-0.615532
Psmd10	Q9Z2X2	26S proteasome non-ATPase regulatory subunit 10 OS=Mus musculus OX=10090 GN=Psmd10 PE=1 SV=3	3.212	7	2	3	2	231	25.1	6.06	4.99032e-06	7.66887e-06	0.0394581	1.40386	0.0211536	0.650724	-0.619882
Apom	Q9Z1R3	Apolipoprotein M OS=Mus musculus OX=10090 GN=Apom PE=1 SV=1	8.586	19	4	4	4	190	21.3	6.52	6.48906e-05	9.97283e-05	0.00020874	3.68039	0.000511323	0.650673	-0.619994
F13b	Q07968	Coagulation factor XIII B chain OS=Mus musculus OX=10090 GN=F13b PE=1 SV=2	13.256	6	4	5	4	669	76.1	6.92	2.15022e-05	3.30741e-05	0.000704553	3.15209	0.00112898	0.650122	-0.621218
Alb	P07724	Serum albumin OS=Mus musculus OX=10090 GN=Alb PE=1 SV=3	749.6	86	70	1001	70	608	68.6	6.07	0.0076594	0.0117951	6.21742e-06	5.20639	7.18969e-05	0.649371	-0.622886
Kng1	O08677	Kininogen-1 OS=Mus musculus OX=10090 GN=Kng1 PE=1 SV=1	113.955	34	19	49	19	661	73.1	6.54	0.000357004	0.000551457	6.47125e-06	5.18901	7.34064e-05	0.647384	-0.627306
Cfi	Q61129	Complement factor I OS=Mus musculus OX=10090 GN=Cfi PE=1 SV=3	34.119	19	10	10	10	603	67.2	7.46	0.000115904	0.000179201	1.00122e-05	4.99947	9.30151e-05	0.646784	-0.628645
Tmsb4x	P20065	Thymosin beta-4 OS=Mus musculus OX=10090 GN=Tmsb4x PE=1 SV=1	25.554	50	5	19	4	50	5.7	5.06	0.00010172	0.000157295	9.30221e-05	4.03141	0.000308598	0.646684	-0.628867
Igfals	P70389	Insulin-like growth factor-binding protein complex acid labile subunit OS=Mus musculus OX=10090 GN=Igfals PE=1 SV=1	2.074	1	1	1	1	603	66.9	6.6	3.99414e-06	6.1951e-06	0.00357603	2.4466	0.00351548	0.644726	-0.633242
Mrpl10	Q3TBW2	39S ribosomal protein L10, mitochondrial OS=Mus musculus OX=10090 GN=Mrpl10 PE=1 SV=2	2.857	5	1	1	1	262	29.4	9.69	1.98639e-06	3.09047e-06	0.0148484	1.82832	0.00994139	0.642746	-0.637679
Lig1	P37913	DNA ligase 1 OS=Mus musculus OX=10090 GN=Lig1 PE=1 SV=2	14.087	6	5	5	5	916	102.2	6.81	3.32292e-05	5.17086e-05	0.00037626	3.42451	0.00074196	0.642625	-0.637952
Scg2	Q03517	Secretogranin-2 OS=Mus musculus OX=10090 GN=Scg2 PE=1 SV=1	13.75	7	4	5	4	617	70.6	4.75	6.82752e-06	1.07317e-05	0.000337376	3.47189	0.000692417	0.636203	-0.652441
Notch1	Q01705	Neurogenic locus notch homolog protein 1 OS=Mus musculus OX=10090 GN=Notch1 PE=1 SV=3	2.116	0	1	1	1	2531	270.7	5.1	4.38578e-06	6.89604e-06	1.89083e-06	5.72335	4.1564e-05	0.635985	-0.652936
Map1lc3a	Q91VR7	Microtubule-associated proteins 1A/1B light chain 3A OS=Mus musculus OX=10090 GN=Map1lc3a PE=1 SV=1	32.537	30	6	18	3	121	14.3	8.68	7.86293e-05	0.000124026	3.23727e-07	6.48982	2.25885e-05	0.633974	-0.657504
Rasip1	Q3U0S6	Ras-interacting protein 1 OS=Mus musculus OX=10090 GN=Rasip1 PE=1 SV=3	1.272	1	1	1	1	961	103.5	7.83	5.06861e-06	8.02114e-06	0.0427778	1.36878	0.0225383	0.631906	-0.662218
C8g	Q8VCG4	Complement component C8 gamma chain OS=Mus musculus OX=10090 GN=C8g PE=1 SV=1	9.151	14	2	2	2	202	22.5	9.25	2.95406e-05	4.68115e-05	0.000351756	3.45376	0.000710437	0.631056	-0.664161
Camk2n1	Q6QWF9	Calcium/calmodulin-dependent protein kinase II inhibitor 1 OS=Mus musculus OX=10090 GN=Camk2n1 PE=1 SV=1	7.688	35	2	3	2	78	8.5	5.45	1.19436e-05	1.89611e-05	0.00549911	2.25971	0.00481992	0.629898	-0.666809
Vtn	P29788	Vitronectin OS=Mus musculus OX=10090 GN=Vtn PE=1 SV=2	40.729	18	7	14	7	478	54.8	5.88	8.8798e-05	0.000143241	0.00134551	2.87111	0.00174393	0.619922	-0.689841
Mtch2	Q791V5	Mitochondrial carrier homolog 2 OS=Mus musculus OX=10090 GN=Mtch2 PE=1 SV=1	17.135	13	4	5	4	303	33.5	8.25	5.39296e-05	8.70957e-05	3.96e-05	4.40231	0.000188395	0.6192	-0.691523
Cp	Q61147	Ceruloplasmin OS=Mus musculus OX=10090 GN=Cp PE=1 SV=2	177.439	31	32	59	32	1061	121.1	5.85	0.000554873	0.000900061	4.36441e-05	4.36007	0.000198195	0.616484	-0.697864
Bpgm	P15327	Bisphosphoglycerate mutase OS=Mus musculus OX=10090 GN=Bpgm PE=1 SV=2	27.762	22	5	9	5	259	30	7.06	3.15219e-05	5.14459e-05	1.95519e-06	5.70881	4.20341e-05	0.61272	-0.706701
Hpx	Q91X72	Hemopexin OS=Mus musculus OX=10090 GN=Hpx PE=1 SV=2	133.458	47	23	67	23	460	51.3	7.8	0.000623979	0.00103347	1.30327e-05	4.88497	0.000105495	0.603773	-0.727922
Apoa2	P09813	Apolipoprotein A-II OS=Mus musculus OX=10090 GN=Apoa2 PE=1 SV=2	7.498	10	1	2	1	102	11.3	7.18	1.97553e-05	3.27222e-05	1.93169e-05	4.71406	0.00013003	0.603729	-0.728028
Hpn	O35453	Serine protease hepsin OS=Mus musculus OX=10090 GN=Hpn PE=1 SV=3	3.222	2	1	2	1	436	46.8	7.43	2.88707e-05	4.78646e-05	0.00101453	2.99374	0.00144966	0.603175	-0.72935
Adh4	Q9QYY9	All-trans-retinol dehydrogenase [NAD(+)] ADH4 OS=Mus musculus OX=10090 GN=Adh4 PE=1 SV=4	1.217	2	1	2	1	377	40.2	7.83	2.63681e-05	4.37496e-05	0.00357684	2.4465	0.00351605	0.602705	-0.730477
Itih4	A6X935	Inter alpha-trypsin inhibitor, heavy chain 4 OS=Mus musculus OX=10090 GN=Itih4 PE=1 SV=2	110.174	25	23	38	23	942	104.6	6.4	0.000224278	0.000372532	6.05753e-05	4.2177	0.000235537	0.602036	-0.732078
Ina	P46660	Alpha-internexin OS=Mus musculus OX=10090 GN=Ina PE=1 SV=3	189.22	63	37	107	34	501	55.3	5.4	0.000542338	0.000908931	2.40564e-07	6.61877	2.21978e-05	0.596677	-0.744978
Nefh	P19246	Neurofilament heavy polypeptide OS=Mus musculus OX=10090 GN=Nefh PE=1 SV=3	150.325	34	38	62	35	1090	116.9	5.81	0.000584827	0.000982863	2.92111e-06	5.53445	4.99329e-05	0.595023	-0.748982
Cacna2d2	Q6PHS9	Voltage-dependent calcium channel subunit alpha-2/delta-2 OS=Mus musculus OX=10090 GN=Cacna2d2 PE=1 SV=1	8.636	2	3	4	2	1154	130.3	5.66	1.31451e-05	2.21596e-05	0.00128445	2.89128	0.00169177	0.593199	-0.753411
Fau	P62862	40S ribosomal protein S30 OS=Mus musculus OX=10090 GN=Fau PE=1 SV=1	18.807	42	6	8	6	59	6.6	12.15	6.37408e-05	0.000107561	4.90796e-05	4.3091	0.00021143	0.5926	-0.75487
Tmem120b	Q3TA38	Transmembrane protein 120B OS=Mus musculus OX=10090 GN=Tmem120b PE=2 SV=1	2.195	2	1	3	1	339	40.4	9.04	1.6794e-05	2.84141e-05	9.51545e-05	4.02157	0.000313023	0.591046	-0.758658
Pdgfrb	P05622	Platelet-derived growth factor receptor beta OS=Mus musculus OX=10090 GN=Pdgfrb PE=1 SV=2	10.72	2	2	7	1	1098	122.7	5.12	7.86144e-05	0.00013316	0.00367293	2.43499	0.00358309	0.590375	-0.760295
Tmprss13	Q5U405	Transmembrane protease serine 13 OS=Mus musculus OX=10090 GN=Tmprss13 PE=2 SV=2	12.018	1	1	22	1	543	59.8	9.01	0.000230025	0.000391374	0.000182507	3.73872	0.000468316	0.587737	-0.766758
Ighg1	P01869	Ig gamma-1 chain C region, membrane-bound form OS=Mus musculus OX=10090 GN=Ighg1 PE=1 SV=2	37.398	22	6	13	6	393	43.4	6.44	8.32879e-05	0.0001425	6.46055e-05	4.18973	0.000242914	0.584475	-0.774786
Igfbp2	P47877	Insulin-like growth factor-binding protein 2 OS=Mus musculus OX=10090 GN=Igfbp2 PE=2 SV=2	26.803	31	7	7	7	305	32.8	7.64	5.18719e-05	8.87599e-05	3.9837e-05	4.39971	0.000188938	0.584407	-0.774955
Gc	P21614	Vitamin D-binding protein OS=Mus musculus OX=10090 GN=Gc PE=1 SV=2	152.955	57	24	65	24	476	53.6	5.5	0.000356167	0.000609891	4.17764e-05	4.37907	0.000193548	0.583984	-0.775999
Tf	Q921I1	Serotransferrin OS=Mus musculus OX=10090 GN=Tf PE=1 SV=1	505.848	68	56	398	55	697	76.7	7.18	0.00274791	0.00472136	4.40309e-06	5.35624	6.02109e-05	0.582017	-0.780867
Igfbp3	P47878	Insulin-like growth factor-binding protein 3 OS=Mus musculus OX=10090 GN=Igfbp3 PE=2 SV=2	2.053	4	1	1	1	292	31.7	8.38	1.25568e-06	2.16806e-06	0.018934	1.72276	0.0119643	0.579172	-0.787937
Wdr83	Q9DAJ4	WD repeat domain-containing protein 83 OS=Mus musculus OX=10090 GN=Wdr83 PE=1 SV=1	6.9	8	2	2	2	315	34.4	5.87	1.35437e-05	2.35833e-05	5.92147e-05	4.22757	0.000232932	0.574291	-0.800146
Gpx3	P46412	Glutathione peroxidase 3 OS=Mus musculus OX=10090 GN=Gpx3 PE=1 SV=2	17.669	24	5	7	4	226	25.4	8.22	2.43867e-05	4.28141e-05	0.00195583	2.70867	0.00228385	0.569596	-0.81199
Pon1	P52430	Serum paraoxonase/arylesterase 1 OS=Mus musculus OX=10090 GN=Pon1 PE=1 SV=2	17.588	12	4	5	4	355	39.5	5.22	2.79188e-05	4.90565e-05	1.91764e-06	5.71723	4.17624e-05	0.569115	-0.813209
Igkc	P01837	Immunoglobulin kappa constant OS=Mus musculus OX=10090 GN=Igkc PE=1 SV=2	53.405	89	8	28	8	107	11.9	5.9	0.0001444	0.000255052	3.72903e-05	4.4284	0.000182925	0.566158	-0.820722
C3	P01027	Complement C3 OS=Mus musculus OX=10090 GN=C3 PE=1 SV=3	479.206	56	85	178	84	1663	186.4	6.73	0.00151823	0.00269222	8.84893e-06	5.05311	8.71663e-05	0.563932	-0.826407
Jchain	P01592	Immunoglobulin J chain OS=Mus musculus OX=10090 GN=Jchain PE=1 SV=4	4.549	9	1	1	1	159	18	4.89	4.74933e-06	8.42249e-06	0.000318758	3.49654	0.000668325	0.563887	-0.826523
Nefm	P08553	Neurofilament medium polypeptide OS=Mus musculus OX=10090 GN=Nefm PE=1 SV=4	247.884	51	48	131	45	848	95.9	4.77	0.000936694	0.0016615	2.72068e-06	5.56532	4.85608e-05	0.563763	-0.826839
Mcm2	P97310	DNA replication licensing factor MCM2 OS=Mus musculus OX=10090 GN=Mcm2 PE=1 SV=3	14.727	5	4	4	4	904	102	5.72	1.25004e-05	2.22138e-05	0.0189105	1.7233	0.0119529	0.56273	-0.829485
Prg4	Q9JM99	Proteoglycan 4 OS=Mus musculus OX=10090 GN=Prg4 PE=1 SV=2	5.793	17	3	3	3	1054	115.9	8.41	2.2388e-05	4.07243e-05	7.00639e-06	5.15451	7.64075e-05	0.549746	-0.863162
Mpeg1	A1L314	Macrophage-expressed gene 1 protein OS=Mus musculus OX=10090 GN=Mpeg1 PE=1 SV=1	6.525	6	3	3	3	713	78.3	5.92	5.99275e-06	1.09133e-05	0.00263541	2.57915	0.00281524	0.549124	-0.864796
Rbp4	Q00724	Retinol-binding protein 4 OS=Mus musculus OX=10090 GN=Rbp4 PE=1 SV=2	7.458	8	2	3	2	201	23.2	5.99	4.42592e-05	8.07967e-05	0.00367031	2.4353	0.00358127	0.547785	-0.868317
Orm1	Q60590	Alpha-1-acid glycoprotein 1 OS=Mus musculus OX=10090 GN=Orm1 PE=1 SV=1	31.131	25	5	12	4	207	23.9	5.85	5.96803e-05	0.000110519	0.000153521	3.81383	0.000420938	0.540002	-0.888962
Crabp2	P22935	Cellular retinoic acid-binding protein 2 OS=Mus musculus OX=10090 GN=Crabp2 PE=2 SV=2	6.018	16	2	2	2	138	15.7	5.71	1.32701e-05	2.48743e-05	0.000218779	3.65999	0.000527258	0.533489	-0.906471
Ambp	Q07456	Protein AMBP OS=Mus musculus OX=10090 GN=Ambp PE=1 SV=2	13.511	20	5	6	5	349	39	6.32	2.69211e-05	5.11937e-05	5.04532e-05	4.29711	0.000214581	0.525867	-0.927229
Nefl	P08551	Neurofilament light polypeptide OS=Mus musculus OX=10090 GN=Nefl PE=1 SV=5	159.209	53	32	84	30	543	61.5	4.64	0.000663428	0.00126734	2.82234e-07	6.54939	2.22562e-05	0.523482	-0.933787
Ahsg	P29699	Alpha-2-HS-glycoprotein OS=Mus musculus OX=10090 GN=Ahsg PE=1 SV=1	68.711	33	10	26	10	345	37.3	6.51	0.000244027	0.000480412	4.03698e-05	4.39394	0.000190145	0.507953	-0.977234
Thbs1	P35441	Thrombospondin-1 OS=Mus musculus OX=10090 GN=Thbs1 PE=1 SV=1	29.715	9	9	10	9	1170	129.6	4.96	2.78964e-05	5.54524e-05	1.50862e-05	4.82142	0.000114497	0.503069	-0.991172
Apoc1	P34928	Apolipoprotein C-I OS=Mus musculus OX=10090 GN=Apoc1 PE=1 SV=1	4.047	10	1	1	1	88	9.7	9.09	1.47441e-05	3.16385e-05	6.74166e-06	5.17123	7.49524e-05	0.466017	-1.10155
F2	P19221	Prothrombin OS=Mus musculus OX=10090 GN=F2 PE=1 SV=1	53.685	31	15	25	15	618	70.2	6.43	0.000128269	0.00027626	0.000339879	3.46868	0.00069558	0.464305	-1.10686
Hp	Q61646	Haptoglobin OS=Mus musculus OX=10090 GN=Hp PE=1 SV=1	85.603	41	14	45	14	347	38.7	6.29	0.000383681	0.000909557	1.14746e-05	4.94026	9.94871e-05	0.421833	-1.24526
Apcs	P12246	Serum amyloid P-component OS=Mus musculus OX=10090 GN=Apcs PE=1 SV=2	12.427	20	4	7	4	224	26.2	6.35	3.9925e-05	9.68381e-05	7.94296e-06	5.10002	8.20983e-05	0.412286	-1.27828
Tasor	Q69ZR9	Protein TASOR OS=Mus musculus OX=10090 GN=Tasor PE=1 SV=2	4.186	1	1	1	1	1610	181.3	5.67	1.60682e-06	4.10825e-06	4.79768e-05	4.31897	0.000208841	0.391121	-1.35431
Proz	Q9CQW3	Vitamin K-dependent protein Z OS=Mus musculus OX=10090 GN=Proz PE=1 SV=1	2.938	3	2	2	2	399	44.3	5.9	3.06089e-05	8.16156e-05	1.11409e-05	4.95308	9.80877e-05	0.375038	-1.41489
Lztr1	Q9CQ33	Leucine-zipper-like transcriptional regulator 1 OS=Mus musculus OX=10090 GN=Lztr1 PE=1 SV=2	15.213	5	4	5	4	837	94.4	6.47	2.04837e-05	5.51617e-05	3.13375e-06	5.50394	5.12983e-05	0.371339	-1.42919
Ighv1-72	P06328	Ig heavy chain V region 1-72 OS=Mus musculus OX=10090 GN=Ighv1-72 PE=1 SV=2	1.423	6	1	1	1	117	12.9	9.29	2.9301e-06	8.38169e-06	0.026979	1.56897	0.0157117	0.349584	-1.51629
Hbb-b2	P02089	Hemoglobin subunit beta-2 OS=Mus musculus OX=10090 GN=Hbb-b2 PE=1 SV=2	70.347	53	8	86	1	147	15.9	8.05	4.46305e-06	1.29743e-05	2.39851e-06	5.62006	4.60819e-05	0.343991	-1.53956
Hbb-b1	P02088	Hemoglobin subunit beta-1 OS=Mus musculus OX=10090 GN=Hbb-b1 PE=1 SV=2	220.159	84	13	328	6	147	15.8	7.65	0.00103205	0.00303979	9.66845e-07	6.01464	3.13778e-05	0.339512	-1.55847
Orm2	P07361	Alpha-1-acid glycoprotein 2 OS=Mus musculus OX=10090 GN=Orm2 PE=1 SV=1	12.068	14	4	6	3	207	23.8	5.45	2.05487e-05	6.2037e-05	2.39534e-07	6.62063	2.21961e-05	0.331233	-1.59408
Msl3	Q9WVG9	Male-specific lethal 3 homolog OS=Mus musculus OX=10090 GN=Msl3 PE=1 SV=3	1.37	3	1	1	1	525	60.3	9.55	2.18355e-06	7.10597e-06	0.00393038	2.40557	0.00375778	0.307283	-1.70236
Ca1	P13634	Carbonic anhydrase 1 OS=Mus musculus OX=10090 GN=Ca1 PE=1 SV=4	30.584	26	6	8	6	261	28.3	6.96	7.11503e-05	0.000260981	1.48229e-07	6.82907	2.19548e-05	0.272626	-1.875
Hba	P01942	Hemoglobin subunit alpha OS=Mus musculus OX=10090 GN=Hba PE=1 SV=2	105.467	55	9	245	9	142	15.1	8.22	0.00121164	0.00505289	3.91769e-07	6.40697	2.3171e-05	0.239792	-2.06014
Nlrp9b	Q66X22	NACHT, LRR and PYD domains-containing protein 9B OS=Mus musculus OX=10090 GN=Nlrp9b PE=1 SV=1	1.557	1	1	1	1	1003	114.7	7.59	9.87079e-07	4.79932e-06	3.137e-05	4.50349	0.000167215	0.205671	-2.28159
Cep162	Q6ZQ06	Centrosomal protein of 162 kDa OS=Mus musculus OX=10090 GN=Cep162 PE=1 SV=2	2.734	1	1	1	1	1403	160.8	5.53	9.0882e-06	5.83029e-05	7.04351e-07	6.15221	2.74307e-05	0.155879	-2.6815
Saa2	P05367	Serum amyloid A-2 protein OS=Mus musculus OX=10090 GN=Saa2 PE=1 SV=1	9.442	25	3	3	3	122	13.6	6.93	4.28629e-06	3.00052e-05	2.5702e-06	5.59003	4.74482e-05	0.142852	-2.80741
Slc4a1	P04919	Band 3 anion transport protein OS=Mus musculus OX=10090 GN=Slc4a1 PE=1 SV=1	3.052	1	1	1	1	929	103.1	5.45	6.84519e-07	4.84993e-06	3.42237e-06	5.46567	5.3043e-05	0.14114	-2.8248

## Sheet: Acute vs Control
Gene	Accession	Description	Score	Coverage	#.Peptides	#.PSMs	#.Unique.Peptides	#.AAs	MW.[kDa]	calc..pI	MEAN Experiment2	MEAN Control	P-VALUE	Q-VALUE	FOLD CHANGE	LOG_FOLDCHANGE
Sptan1	P16546	Spectrin alpha chain, non-erythrocytic 1 OS=Mus musculus OX=10090 GN=Sptan1 PE=1 SV=4	1352.64	76	179	634	178	2472	284.4	5.33	0.00442888	0.00574484	2.78825e-06	1.63519e-05	0.770933	-0.375323
Sptbn1	Q62261	Spectrin beta chain, non-erythrocytic 1 OS=Mus musculus OX=10090 GN=Sptbn1 PE=1 SV=2	918.547	61	137	378	133	2363	274.1	5.58	0.00270402	0.00327356	7.66975e-05	7.80626e-05	0.826018	-0.275754
Myh10	Q61879	Myosin-10 OS=Mus musculus OX=10090 GN=Myh10 PE=1 SV=2	836.279	58	122	351	99	1976	228.9	5.54	0.00233511	0.00335963	1.90938e-06	1.43756e-05	0.695049	-0.524814
Alb	P07724	Serum albumin OS=Mus musculus OX=10090 GN=Alb PE=1 SV=3	749.6	86	70	1001	70	608	68.6	6.07	0.0117951	0.0039119	5.86425e-07	1.04774e-05	3.01519	1.59225
Tubb2b	Q9CWF2	Tubulin beta-2B chain OS=Mus musculus OX=10090 GN=Tubb2b PE=1 SV=1	728.523	86	40	1331	2	445	49.9	4.89	0.00010772	8.89403e-05	0.0252685	0.00551484	1.21115	0.276377
Tubb5	P99024	Tubulin beta-5 chain OS=Mus musculus OX=10090 GN=Tubb5 PE=1 SV=1	685.564	86	40	1294	7	444	49.6	4.89	0.000688419	0.000848643	0.000133874	0.000106072	0.8112	-0.301871
Tubb4a	Q9D6F9	Tubulin beta-4A chain OS=Mus musculus OX=10090 GN=Tubb4a PE=1 SV=3	644.787	86	38	1308	10	444	49.6	4.88	0.000984965	0.00126228	1.14368e-05	2.91359e-05	0.780308	-0.357884
Hsp90aa1	P07901	Heat shock protein HSP 90-alpha OS=Mus musculus OX=10090 GN=Hsp90aa1 PE=1 SV=4	635.542	74	66	608	44	733	84.7	5.01	0.00399674	0.00487595	2.46995e-05	4.11782e-05	0.819685	-0.286859
Tubb3	Q9ERD7	Tubulin beta-3 chain OS=Mus musculus OX=10090 GN=Tubb3 PE=1 SV=1	573.816	74	31	1187	11	450	50.4	4.93	0.00145272	0.00193921	0.000583572	0.00028324	0.749128	-0.416715
Tuba1a	P68369	Tubulin alpha-1A chain OS=Mus musculus OX=10090 GN=Tuba1a PE=1 SV=1	571.698	85	38	1359	5	451	50.1	5.06	0.00689115	0.00916546	3.24602e-05	4.78615e-05	0.751861	-0.411462
Tuba4a	P68368	Tubulin alpha-4A chain OS=Mus musculus OX=10090 GN=Tuba4a PE=1 SV=1	532.27	74	36	1269	11	448	49.9	5.06	0.000673038	0.000959591	2.99876e-06	1.67976e-05	0.70138	-0.511732
Tf	Q921I1	Serotransferrin OS=Mus musculus OX=10090 GN=Tf PE=1 SV=1	505.848	68	56	398	55	697	76.7	7.18	0.00472136	0.00150659	6.84804e-09	5.36036e-06	3.1338	1.64791
C3	P01027	Complement C3 OS=Mus musculus OX=10090 GN=C3 PE=1 SV=3	479.206	56	85	178	84	1663	186.4	6.73	0.00269222	0.000860741	0.000435819	0.000231542	3.12779	1.64515
Pzp	Q61838	Pregnancy zone protein OS=Mus musculus OX=10090 GN=Pzp PE=1 SV=3	463.883	49	56	187	55	1495	165.7	6.68	0.0026206	0.000904863	0.000391937	0.000215046	2.89613	1.53413
Flna	Q8BTM8	Filamin-A OS=Mus musculus OX=10090 GN=Flna PE=1 SV=5	462.376	39	85	165	76	2647	281	6.04	0.0014889	0.000731758	4.0487e-06	1.90513e-05	2.03469	1.02481
Map6	Q7TSJ2	Microtubule-associated protein 6 OS=Mus musculus OX=10090 GN=Map6 PE=1 SV=2	455.161	76	66	280	66	906	96.4	9.5	0.00190368	0.0014915	2.8827e-06	1.65429e-05	1.27635	0.352027
Plcb1	Q9Z1B3	1-phosphatidylinositol 4,5-bisphosphate phosphodiesterase beta-1 OS=Mus musculus OX=10090 GN=Plcb1 PE=1 SV=2	448.342	55	65	210	65	1216	138.3	6.13	0.00125014	0.0018584	3.30799e-05	4.83786e-05	0.672697	-0.571972
Macf1	Q9QXZ0	Microtubule-actin cross-linking factor 1 OS=Mus musculus OX=10090 GN=Macf1 PE=1 SV=2	429.445	16	104	135	100	7354	831.4	5.43	0.00100991	0.000790314	6.3346e-05	7.01252e-05	1.27786	0.353726
Nbea	Q9EPN1	Neurobeachin OS=Mus musculus OX=10090 GN=Nbea PE=1 SV=1	426.395	31	76	146	68	2936	326.5	6.2	0.00108474	0.00136065	1.88975e-06	1.43367e-05	0.797223	-0.326945
Tpr	F6ZDS4	Nucleoprotein TPR OS=Mus musculus OX=10090 GN=Tpr PE=1 SV=1	412.63	38	92	160	92	2431	273.8	5.03	0.00115933	0.000945076	0.000195461	0.000134124	1.22671	0.294794
Aco2	Q99KI0	Aconitate hydratase, mitochondrial OS=Mus musculus OX=10090 GN=Aco2 PE=1 SV=1	401.391	61	46	246	46	780	85.4	7.93	0.0010375	0.00163753	2.12112e-05	3.81418e-05	0.633573	-0.658416
Tln1	P26039	Talin-1 OS=Mus musculus OX=10090 GN=Tln1 PE=1 SV=2	387.586	43	85	129	71	2541	269.7	6.18	0.0010303	0.000642349	0.000572956	0.000279417	1.60396	0.681641
Myo5a	Q99104	Unconventional myosin-Va OS=Mus musculus OX=10090 GN=Myo5a PE=1 SV=2	382.112	41	77	143	77	1853	215.4	8.63	0.000899015	0.00116271	6.10623e-07	1.05838e-05	0.773206	-0.371075
Tuba8	Q9JJZ2	Tubulin alpha-8 chain OS=Mus musculus OX=10090 GN=Tuba8 PE=1 SV=1	380.928	61	26	854	8	449	50	5.1	0.000148822	0.00024112	0.00132639	0.000511556	0.617212	-0.696161
Cadps	Q80TJ1	Calcium-dependent secretion activator 1 OS=Mus musculus OX=10090 GN=Cadps PE=1 SV=3	366.006	46	54	139	45	1355	153	5.74	0.00085396	0.00106387	4.39281e-05	5.62988e-05	0.802694	-0.317077
Hspa5	P20029	Endoplasmic reticulum chaperone BiP OS=Mus musculus OX=10090 GN=Hspa5 PE=1 SV=3	359.516	61	43	211	40	655	72.4	5.16	0.00125329	0.00102852	5.35422e-05	6.363e-05	1.21854	0.28515
Ap2a1	P17426	AP-2 complex subunit alpha-1 OS=Mus musculus OX=10090 GN=Ap2a1 PE=1 SV=1	353.1	52	47	172	30	977	107.6	7.03	0.00111499	0.00134356	0.000131718	0.000105097	0.829872	-0.26904
Eno2	P17183	Gamma-enolase OS=Mus musculus OX=10090 GN=Eno2 PE=1 SV=2	352.422	83	29	319	22	434	47.3	5.11	0.000978224	0.00130649	1.53565e-05	3.32929e-05	0.748741	-0.417461
Hnrnpu	Q8VEK3	Heterogeneous nuclear ribonucleoprotein U OS=Mus musculus OX=10090 GN=Hnrnpu PE=1 SV=1	346.598	53	51	206	51	800	87.9	6.24	0.00211115	0.00159709	2.65634e-07	8.04101e-06	1.32188	0.40259
Rrbp1	Q99PL5	Ribosome-binding protein 1 OS=Mus musculus OX=10090 GN=Rrbp1 PE=1 SV=2	344.468	59	69	116	69	1605	172.8	9.33	0.00110937	0.000507726	0.00135571	0.000519688	2.18497	1.12762
Eea1	Q8BL66	Early endosome antigen 1 OS=Mus musculus OX=10090 GN=Eea1 PE=1 SV=2	340.339	52	68	137	68	1411	160.8	5.77	0.000864278	0.00113127	1.96071e-06	1.44746e-05	0.763989	-0.388376
Syn1	O88935	Synapsin-1 OS=Mus musculus OX=10090 GN=Syn1 PE=1 SV=2	339.547	70	32	207	29	706	74.1	9.8	0.00113476	0.000672292	1.68492e-05	3.45828e-05	1.6879	0.755225
Npepps	Q11011	Puromycin-sensitive aminopeptidase OS=Mus musculus OX=10090 GN=Npepps PE=1 SV=2	337.376	53	47	145	47	920	103.3	5.9	0.00108789	0.00134615	1.88816e-06	1.43336e-05	0.808146	-0.307312
Epb41l3	Q9WV92	Band 4.1-like protein 3 OS=Mus musculus OX=10090 GN=Epb41l3 PE=1 SV=1	331.226	56	54	143	51	929	103.3	5.31	0.000978957	0.00130691	4.23043e-05	5.51886e-05	0.749065	-0.416837
Ldhb	P16125	L-lactate dehydrogenase B chain OS=Mus musculus OX=10090 GN=Ldhb PE=1 SV=2	331.204	67	26	318	24	334	36.5	6.05	0.00211689	0.00272212	3.12046e-05	4.67874e-05	0.777663	-0.362783
Ap2b1	Q9DBG3	AP-2 complex subunit beta OS=Mus musculus OX=10090 GN=Ap2b1 PE=1 SV=1	327.067	47	44	137	20	937	104.5	5.38	0.000962553	0.0011999	4.81709e-05	5.96494e-05	0.802191	-0.317982
Tpp2	Q64514	Tripeptidyl-peptidase 2 OS=Mus musculus OX=10090 GN=Tpp2 PE=1 SV=3	325.484	50	53	128	53	1262	139.8	6.58	0.000993569	0.00120207	3.73131e-05	5.16977e-05	0.826547	-0.274831
Vars1	Q9Z1Q9	Valine--tRNA ligase OS=Mus musculus OX=10090 GN=Vars1 PE=1 SV=1	311.289	42	50	141	50	1263	140.1	7.77	0.000876704	0.00106798	1.16287e-05	2.9373e-05	0.8209	-0.284721
Camk2b	P28652	Calcium/calmodulin-dependent protein kinase type II subunit beta OS=Mus musculus OX=10090 GN=Camk2b PE=1 SV=2	301.118	73	35	203	20	542	60.4	7.28	0.00105672	0.00129962	3.08196e-05	4.64507e-05	0.813098	-0.298498
Eef1a1	P10126	Elongation factor 1-alpha 1 OS=Mus musculus OX=10090 GN=Eef1a1 PE=1 SV=3	299.982	71	33	276	18	462	50.1	9.01	0.00111404	0.000847832	7.67217e-06	2.45164e-05	1.31399	0.393951
Nckap1	P28660	Nck-associated protein 1 OS=Mus musculus OX=10090 GN=Nckap1 PE=1 SV=2	298.32	45	46	113	44	1128	128.7	6.62	0.000800462	0.00106474	3.16476e-05	4.71705e-05	0.751791	-0.411596
Psmd1	Q3TXS7	26S proteasome non-ATPase regulatory subunit 1 OS=Mus musculus OX=10090 GN=Psmd1 PE=1 SV=1	294.119	54	40	115	40	953	105.7	5.39	0.000701058	0.000844901	3.17927e-06	1.72017e-05	0.829751	-0.26925
Eef1a2	P62631	Elongation factor 1-alpha 2 OS=Mus musculus OX=10090 GN=Eef1a2 PE=1 SV=1	293.036	71	33	286	18	463	50.4	9.03	0.00215851	0.00264987	0.000991376	0.000415616	0.814572	-0.295885
Actn4	P57780	Alpha-actinin-4 OS=Mus musculus OX=10090 GN=Actn4 PE=1 SV=1	291.038	61	50	103	35	912	104.9	5.41	0.000530112	0.000899569	2.36172e-06	1.53737e-05	0.589296	-0.762936
Mug1	P28665	Murinoglobulin-1 OS=Mus musculus OX=10090 GN=Mug1 PE=1 SV=3	279.282	33	40	129	40	1476	165.2	6.42	0.00143442	0.000600324	1.20788e-06	1.24819e-05	2.3894	1.25665
Nrcam	Q810U4	Neuronal cell adhesion molecule OS=Mus musculus OX=10090 GN=Nrcam PE=1 SV=2	273.778	34	35	109	35	1256	138.4	5.91	0.000639412	0.000899798	8.48264e-06	2.5367e-05	0.710617	-0.492855
Got1	P05201	Aspartate aminotransferase, cytoplasmic OS=Mus musculus OX=10090 GN=Got1 PE=1 SV=3	271.952	89	31	264	31	413	46.2	7.14	0.00219938	0.0028503	6.08783e-05	6.85755e-05	0.771631	-0.374016
Map4	P27546	Microtubule-associated protein 4 OS=Mus musculus OX=10090 GN=Map4 PE=1 SV=3	271.576	52	48	134	47	1125	117.4	4.98	0.000972919	0.000652862	1.03657e-06	1.19111e-05	1.49024	0.575542
Hspd1	P63038	60 kDa heat shock protein, mitochondrial OS=Mus musculus OX=10090 GN=Hspd1 PE=1 SV=1	271.363	64	36	130	36	573	60.9	6.18	0.000485409	0.000724392	0.000210534	0.000141167	0.670091	-0.57757
Glud1	P26443	Glutamate dehydrogenase 1, mitochondrial OS=Mus musculus OX=10090 GN=Glud1 PE=1 SV=1	271.219	55	32	154	32	558	61.3	8	0.000972035	0.00132611	3.66755e-06	1.82687e-05	0.732999	-0.448117
Pacsin1	Q61644	Protein kinase C and casein kinase substrate in neurons protein 1 OS=Mus musculus OX=10090 GN=Pacsin1 PE=1 SV=1	270.942	80	42	200	37	441	50.5	5.24	0.00142889	0.00174336	3.96469e-05	5.33824e-05	0.81962	-0.286972
Kif5b	Q61768	Kinesin-1 heavy chain OS=Mus musculus OX=10090 GN=Kif5b PE=1 SV=3	269.857	52	44	108	32	963	109.5	6.44	0.000610803	0.000464192	3.30313e-05	4.83384e-05	1.31584	0.395983
Cand1	Q6ZQ38	Cullin-associated NEDD8-dissociated protein 1 OS=Mus musculus OX=10090 GN=Cand1 PE=1 SV=2	269.461	46	56	136	54	1230	136.2	5.78	0.000818035	0.00104445	0.000181748	0.000127942	0.783219	-0.352513
Msn	P26041	Moesin OS=Mus musculus OX=10090 GN=Msn PE=1 SV=3	267.661	68	49	122	34	577	67.7	6.6	0.0010318	0.000624039	1.23829e-06	1.25928e-05	1.65342	0.725455
Ube2o	Q6ZPJ3	(E3-independent) E2 ubiquitin-conjugating enzyme UBE2O OS=Mus musculus OX=10090 GN=Ube2o PE=1 SV=3	263.78	40	46	115	46	1288	140.7	5.06	0.000721367	0.00090684	7.30514e-07	1.10294e-05	0.795473	-0.330115
Pygm	Q9WUB3	Glycogen phosphorylase, muscle form OS=Mus musculus OX=10090 GN=Pygm PE=1 SV=3	260.736	55	46	120	33	842	97.2	7.11	0.000536975	0.000668894	0.00103979	0.000429701	0.80278	-0.316923
Camk2a	P11798	Calcium/calmodulin-dependent protein kinase type II subunit alpha OS=Mus musculus OX=10090 GN=Camk2a PE=1 SV=2	256.783	66	32	232	23	478	54.1	7.08	0.0011276	0.00164188	0.00125123	0.000490249	0.686775	-0.542091
Hnrnpa2b1	O88569	Heterogeneous nuclear ribonucleoproteins A2/B1 OS=Mus musculus OX=10090 GN=Hnrnpa2b1 PE=1 SV=2	256.181	68	32	184	27	353	37.4	8.95	0.00135134	0.00108756	6.22945e-06	2.26737e-05	1.24253	0.313286
Pgm2l1	Q8CAA7	Glucose 1,6-bisphosphate synthase OS=Mus musculus OX=10090 GN=Pgm2l1 PE=1 SV=1	253.986	62	40	140	39	621	70.2	6.49	0.0008878	0.00136614	8.82122e-06	2.57154e-05	0.64986	-0.621798
Nefm	P08553	Neurofilament medium polypeptide OS=Mus musculus OX=10090 GN=Nefm PE=1 SV=4	247.884	51	48	131	45	848	95.9	4.77	0.0016615	0.000773269	5.27146e-07	1.01867e-05	2.14867	1.10345
Epb41l1	Q9Z2H5	Band 4.1-like protein 1 OS=Mus musculus OX=10090 GN=Epb41l1 PE=1 SV=2	247.234	46	40	99	37	879	98.3	5.62	0.000635144	0.000772102	1.90138e-06	1.43599e-05	0.822616	-0.281709
Eif4g1	Q6NZJ6	Eukaryotic translation initiation factor 4 gamma 1 OS=Mus musculus OX=10090 GN=Eif4g1 PE=1 SV=1	246.966	35	50	90	47	1600	176	5.4	0.000740059	0.000437437	1.02469e-06	1.18837e-05	1.69181	0.758564
Actn1	Q7TPR4	Alpha-actinin-1 OS=Mus musculus OX=10090 GN=Actn1 PE=1 SV=1	244.447	51	37	84	21	892	103	5.38	0.000226294	0.000303771	4.3276e-05	5.58213e-05	0.744949	-0.424787
Uba2	Q9Z1F9	SUMO-activating enzyme subunit 2 OS=Mus musculus OX=10090 GN=Uba2 PE=1 SV=1	241.161	64	35	120	35	638	70.5	5.24	0.00079343	0.000976791	2.87697e-05	4.46277e-05	0.812282	-0.299947
Tnks1bp1	P58871	182 kDa tankyrase-1-binding protein OS=Mus musculus OX=10090 GN=Tnks1bp1 PE=1 SV=2	240.915	37	49	83	49	1720	181.7	4.88	0.000507871	0.000392337	6.44414e-05	7.07961e-05	1.29448	0.372369
Ezr	P26040	Ezrin OS=Mus musculus OX=10090 GN=Ezr PE=1 SV=3	240.843	60	47	113	32	586	69.4	6.1	0.000562699	0.0004025	6.62577e-05	7.18863e-05	1.39801	0.483372
Serpina1b	P22599	Alpha-1-antitrypsin 1-2 OS=Mus musculus OX=10090 GN=Serpina1b PE=1 SV=2	240.412	53	18	161	6	413	45.9	5.54	0.000134476	5.2784e-05	7.63272e-07	1.11318e-05	2.54767	1.34918
Prrc2c	Q3TLH4	Protein PRRC2C OS=Mus musculus OX=10090 GN=Prrc2c PE=1 SV=3	239.158	22	54	96	53	2846	310.7	9.1	0.000953343	0.000523648	4.49377e-06	1.98622e-05	1.82058	0.864398
Eif4g3	Q80XI3	Eukaryotic translation initiation factor 4 gamma 3 OS=Mus musculus OX=10090 GN=Eif4g3 PE=1 SV=2	237.971	35	55	90	51	1579	174.8	5.53	0.000861292	0.00069795	6.65684e-05	7.20701e-05	1.23403	0.303379
Serpina1d	Q00897	Alpha-1-antitrypsin 1-4 OS=Mus musculus OX=10090 GN=Serpina1d PE=1 SV=1	236.844	54	19	162	7	413	46	5.44	0.00145453	0.00063138	1.5173e-06	1.34666e-05	2.30373	1.20397
Pabpc1	P29341	Polyadenylate-binding protein 1 OS=Mus musculus OX=10090 GN=Pabpc1 PE=1 SV=2	235.849	50	36	144	36	636	70.6	9.5	0.00140087	0.00115888	1.94458e-05	3.6555e-05	1.20882	0.273598
Hspa9	P38647	Stress-70 protein, mitochondrial OS=Mus musculus OX=10090 GN=Hspa9 PE=1 SV=3	235.599	44	36	128	35	679	73.4	6.07	0.000626904	0.000915494	4.83437e-06	2.04193e-05	0.684772	-0.546305
Mdh1	P14152	Malate dehydrogenase, cytoplasmic OS=Mus musculus OX=10090 GN=Mdh1 PE=1 SV=3	234.966	66	26	319	26	334	36.5	6.58	0.00214468	0.0029401	3.92563e-05	5.31071e-05	0.729457	-0.455105
Flnc	Q8VHX6	Filamin-C OS=Mus musculus OX=10090 GN=Flnc PE=1 SV=3	234.96	25	58	85	47	2726	290.9	5.95	0.000430132	0.000210412	1.10704e-05	2.86716e-05	2.04424	1.03156
Serpina1c	Q00896	Alpha-1-antitrypsin 1-3 OS=Mus musculus OX=10090 GN=Serpina1c PE=1 SV=2	234.83	48	18	170	7	412	45.8	5.44	0.000666759	0.000279059	1.46903e-05	3.2676e-05	2.38931	1.2566
Cyfip2	Q5SQX6	Cytoplasmic FMR1-interacting protein 2 OS=Mus musculus OX=10090 GN=Cyfip2 PE=1 SV=2	233.289	35	44	100	23	1253	145.6	7.05	0.000783031	0.00107127	2.50125e-05	4.14291e-05	0.73094	-0.452175
Mdh2	P08249	Malate dehydrogenase, mitochondrial OS=Mus musculus OX=10090 GN=Mdh2 PE=1 SV=3	232.632	69	26	208	26	338	35.6	8.68	0.000999021	0.00175663	1.20727e-05	2.99064e-05	0.568716	-0.81422
Ap3d1	O54774	AP-3 complex subunit delta-1 OS=Mus musculus OX=10090 GN=Ap3d1 PE=1 SV=1	232.46	39	39	77	39	1199	135	7.37	0.000521528	0.000648028	2.54388e-05	4.17657e-05	0.804792	-0.313312
Hspa12a	Q8K0U4	Heat shock 70 kDa protein 12A OS=Mus musculus OX=10090 GN=Hspa12a PE=1 SV=1	228.736	55	36	126	36	675	74.8	6.77	0.000709349	0.00101331	4.02592e-05	5.38088e-05	0.700031	-0.514509
Ppp3ca	P63328	Serine/threonine-protein phosphatase 2B catalytic subunit alpha isoform OS=Mus musculus OX=10090 GN=Ppp3ca PE=1 SV=1	228.425	54	24	192	15	521	58.6	5.86	0.00106785	0.00151375	6.74348e-05	7.25803e-05	0.705432	-0.503421
Dbn1	Q9QXS6	Drebrin OS=Mus musculus OX=10090 GN=Dbn1 PE=1 SV=4	225.532	46	33	114	33	706	77.2	4.49	0.000623768	0.000485887	4.39287e-06	1.96871e-05	1.28377	0.360388
Cars1	Q9ER72	Cysteine--tRNA ligase, cytoplasmic OS=Mus musculus OX=10090 GN=Cars1 PE=1 SV=2	224.599	53	40	103	40	831	94.8	6.76	0.000563258	0.000680109	6.51583e-06	2.30791e-05	0.828188	-0.27197
Khsrp	Q3U0V1	Far upstream element-binding protein 2 OS=Mus musculus OX=10090 GN=Khsrp PE=1 SV=2	224.495	45	31	112	27	748	76.7	7.33	0.000830325	0.000479363	4.71118e-06	2.02236e-05	1.73214	0.792558
Psmc3	O88685	26S proteasome regulatory subunit 6A OS=Mus musculus OX=10090 GN=Psmc3 PE=1 SV=2	220.712	72	29	85	29	442	49.5	5.19	0.000541433	0.000679929	0.000114324	9.69562e-05	0.796308	-0.328602
Hbb-b1	P02088	Hemoglobin subunit beta-1 OS=Mus musculus OX=10090 GN=Hbb-b1 PE=1 SV=2	220.159	84	13	328	6	147	15.8	7.65	0.00303979	0.00107387	9.06462e-06	2.59642e-05	2.8307	1.50116
Atp1a2	Q6PIE5	Sodium/potassium-transporting ATPase subunit alpha-2 OS=Mus musculus OX=10090 GN=Atp1a2 PE=1 SV=1	218.276	37	37	104	17	1020	112.1	5.55	0.000246576	0.000158222	3.94776e-05	5.32634e-05	1.55842	0.64008
Rpl4	Q9D8E6	60S ribosomal protein L4 OS=Mus musculus OX=10090 GN=Rpl4 PE=1 SV=3	217.563	55	28	93	28	419	47.1	11	0.000822353	0.000603179	8.57041e-05	8.31754e-05	1.36337	0.447173
Lap3	Q9CPY7	Cytosol aminopeptidase OS=Mus musculus OX=10090 GN=Lap3 PE=1 SV=3	216.384	59	25	72	25	519	56.1	7.72	0.00056057	0.00045609	1.51853e-05	3.31374e-05	1.22908	0.297578
Syncrip	Q7TMK9	Heterogeneous nuclear ribonucleoprotein Q OS=Mus musculus OX=10090 GN=Syncrip PE=1 SV=2	214.697	51	31	92	31	623	69.6	8.59	0.000692267	0.000560346	1.30249e-05	3.09839e-05	1.23543	0.30501
Pgam1	Q9DBJ1	Phosphoglycerate mutase 1 OS=Mus musculus OX=10090 GN=Pgam1 PE=1 SV=3	214.635	75	17	150	13	254	28.8	7.18	0.000783826	0.00117741	7.37879e-05	7.63837e-05	0.665721	-0.587009
Ddx1	Q91VR5	ATP-dependent RNA helicase DDX1 OS=Mus musculus OX=10090 GN=Ddx1 PE=1 SV=1	214.173	45	31	112	31	740	82.4	7.21	0.000948437	0.000661306	6.27262e-06	2.27362e-05	1.43419	0.520234
Ccar2	Q8VDP4	Cell cycle and apoptosis regulator protein 2 OS=Mus musculus OX=10090 GN=Ccar2 PE=1 SV=2	213.186	53	43	96	43	922	102.9	5.25	0.000622163	0.000761945	6.28753e-06	2.27577e-05	0.816547	-0.292393
Got2	P05202	Aspartate aminotransferase, mitochondrial OS=Mus musculus OX=10090 GN=Got2 PE=1 SV=1	211.327	65	31	155	31	430	47.4	9	0.000719495	0.00115194	7.54875e-05	7.7357e-05	0.624594	-0.67901
Cdc42bpb	Q7TT50	Serine/threonine-protein kinase MRCK beta OS=Mus musculus OX=10090 GN=Cdc42bpb PE=1 SV=2	210.074	30	50	72	44	1713	194.6	6.46	0.000438767	0.000546243	8.42182e-05	8.23649e-05	0.803246	-0.316087
Fh	P97807	Fumarate hydratase, mitochondrial OS=Mus musculus OX=10090 GN=Fh PE=1 SV=3	209.56	50	21	88	21	507	54.3	9.04	0.000421375	0.000671343	1.37879e-05	3.17874e-05	0.62766	-0.671945
Pc	Q05920	Pyruvate carboxylase, mitochondrial OS=Mus musculus OX=10090 GN=Pc PE=1 SV=1	209.209	42	42	71	42	1178	129.6	6.71	0.000336428	0.000467258	8.64629e-06	2.55311e-05	0.720004	-0.473922
Gripap1	Q8VD04	GRIP1-associated protein 1 OS=Mus musculus OX=10090 GN=Gripap1 PE=1 SV=1	209.104	53	40	73	40	806	92.7	5.25	0.000548155	0.000723923	7.67287e-06	2.45172e-05	0.7572	-0.401253
Ncam1	P13595	Neural cell adhesion molecule 1 OS=Mus musculus OX=10090 GN=Ncam1 PE=1 SV=3	208.771	33	33	92	33	1115	119.4	4.83	0.000917392	0.000622202	1.80094e-06	1.4153e-05	1.47443	0.560154
Prepl	Q8C167	Prolyl endopeptidase-like OS=Mus musculus OX=10090 GN=Prepl PE=1 SV=1	205.709	52	29	74	29	725	83.1	6.65	0.000649734	0.000818008	4.41814e-05	5.64922e-05	0.794288	-0.332266
Prkce	P16054	Protein kinase C epsilon type OS=Mus musculus OX=10090 GN=Prkce PE=1 SV=1	204.559	48	33	85	32	737	83.5	7.03	0.000596047	0.000749491	0.000184492	0.000129084	0.795269	-0.330486
Psmc2	P46471	26S proteasome regulatory subunit 7 OS=Mus musculus OX=10090 GN=Psmc2 PE=1 SV=5	202.961	69	29	88	29	433	48.6	5.95	0.000573829	0.000750308	4.95558e-06	2.06057e-05	0.764791	-0.386862
Trim28	Q62318	Transcription intermediary factor 1-beta OS=Mus musculus OX=10090 GN=Trim28 PE=1 SV=3	201.579	46	30	94	30	834	88.8	5.77	0.00054939	0.000668601	3.35686e-05	4.87805e-05	0.8217	-0.283317
Dnm2	P39054	Dynamin-2 OS=Mus musculus OX=10090 GN=Dnm2 PE=1 SV=2	200.341	40	38	117	14	870	98.1	7.43	0.000152329	0.000103264	3.42022e-06	1.77099e-05	1.47515	0.560859
Ptprz1	B9EKR1	Receptor-type tyrosine-protein phosphatase zeta OS=Mus musculus OX=10090 GN=Ptprz1 PE=1 SV=1	199.578	10	23	125	23	2312	254.2	4.88	0.000586472	0.000791864	5.22916e-05	6.27321e-05	0.740622	-0.433191
Flnb	Q80X90	Filamin-B OS=Mus musculus OX=10090 GN=Flnb PE=1 SV=3	198.417	22	45	61	36	2602	277.7	5.71	0.000376937	0.000251419	0.000428342	0.000228745	1.49924	0.584228
Sparcl1	P70663	SPARC-like protein 1 OS=Mus musculus OX=10090 GN=Sparcl1 PE=1 SV=3	197.106	53	29	75	29	650	72.2	4.6	0.000327434	0.000436941	0.00140426	0.000533341	0.749377	-0.416236
Arf1	P84078	ADP-ribosylation factor 1 OS=Mus musculus OX=10090 GN=Arf1 PE=1 SV=2	195.802	79	12	184	1	181	20.7	6.8	1.98516e-06	2.45196e-06	0.0206053	0.00461632	0.80962	-0.304683
Csde1	Q91W50	Cold shock domain-containing protein E1 OS=Mus musculus OX=10090 GN=Csde1 PE=1 SV=1	195.586	45	35	83	35	798	88.7	6.37	0.000648414	0.000825596	1.77251e-06	1.40914e-05	0.785389	-0.348521
Ap3b2	Q9JME5	AP-3 complex subunit beta-2 OS=Mus musculus OX=10090 GN=Ap3b2 PE=1 SV=2	194.906	37	37	69	32	1082	119.1	5.63	0.000495628	0.000653778	3.6454e-05	5.10527e-05	0.758098	-0.399545
Yars1	Q91WQ3	Tyrosine--tRNA ligase, cytoplasmic OS=Mus musculus OX=10090 GN=Yars1 PE=1 SV=3	194.596	73	38	102	38	528	59.1	7.01	0.000817845	0.00098965	2.53576e-05	4.1702e-05	0.826398	-0.275091
Hnrnpa3	Q8BG05	Heterogeneous nuclear ribonucleoprotein A3 OS=Mus musculus OX=10090 GN=Hnrnpa3 PE=1 SV=1	193.797	47	24	95	20	379	39.6	9.01	0.000729087	0.000590946	4.26547e-05	5.54184e-05	1.23376	0.303066
Pitpna	P53810	Phosphatidylinositol transfer protein alpha isoform OS=Mus musculus OX=10090 GN=Pitpna PE=1 SV=2	193.449	78	26	108	23	271	31.9	6.37	0.000863217	0.00112371	4.68046e-05	5.8583e-05	0.768185	-0.380474
Fry	E9Q8I9	Protein furry homolog OS=Mus musculus OX=10090 GN=Fry PE=1 SV=1	193.229	19	45	58	45	3020	338.9	6.01	0.000409291	0.000494084	0.012479	0.00302942	0.828384	-0.271629
Ak1	Q9R0Y5	Adenylate kinase isoenzyme 1 OS=Mus musculus OX=10090 GN=Ak1 PE=1 SV=1	192.479	82	21	104	21	194	21.5	5.81	0.000663226	0.000840185	0.00202898	0.00071061	0.789381	-0.341207
Vdac1	Q60932	Voltage-dependent anion-selective channel protein 1 OS=Mus musculus OX=10090 GN=Vdac1 PE=1 SV=3	192.167	76	18	109	17	296	32.3	8.43	0.000552796	0.00045899	4.67495e-05	5.85395e-05	1.20437	0.268283
Gls	D3Z7P3	Glutaminase kidney isoform, mitochondrial OS=Mus musculus OX=10090 GN=Gls PE=1 SV=1	191.621	44	24	89	24	674	73.9	7.99	0.000367611	0.000643654	1.00716e-06	1.18424e-05	0.571131	-0.808106
Syn2	Q64332	Synapsin-2 OS=Mus musculus OX=10090 GN=Syn2 PE=1 SV=2	191.23	53	25	84	21	586	63.3	8.43	0.000379112	0.000177306	6.04182e-06	2.23957e-05	2.13818	1.09638
Snd1	Q78PY7	Staphylococcal nuclease domain-containing protein 1 OS=Mus musculus OX=10090 GN=Snd1 PE=1 SV=1	189.512	46	39	91	39	910	102	7.43	0.000626875	0.00047534	1.15312e-05	2.9253e-05	1.31879	0.399217
Ina	P46660	Alpha-internexin OS=Mus musculus OX=10090 GN=Ina PE=1 SV=3	189.22	63	37	107	34	501	55.3	5.4	0.000908931	0.0004383	4.16467e-08	5.36036e-06	2.07376	1.05225
Rnpep	Q8VCT3	Aminopeptidase B OS=Mus musculus OX=10090 GN=Rnpep PE=1 SV=2	188.926	47	28	69	28	650	72.4	5.35	0.000520699	0.000632065	5.85143e-05	6.70391e-05	0.823807	-0.279622
Upf1	Q9EPU0	Regulator of nonsense transcripts 1 OS=Mus musculus OX=10090 GN=Upf1 PE=1 SV=2	188.801	42	38	70	38	1124	123.9	6.61	0.000556474	0.000460747	0.00309337	0.000985965	1.20777	0.27234
Ube3a	O08759	Ubiquitin-protein ligase E3A OS=Mus musculus OX=10090 GN=Ube3a PE=1 SV=2	187.617	37	28	71	28	870	99.8	5.08	0.000496604	0.00066822	6.33825e-06	2.28303e-05	0.743174	-0.428227
Usp15	Q8R5H1	Ubiquitin carboxyl-terminal hydrolase 15 OS=Mus musculus OX=10090 GN=Usp15 PE=1 SV=1	187.145	42	40	63	39	981	112.3	5.17	0.000454897	0.000601635	8.97943e-05	8.53437e-05	0.756101	-0.40335
Oxct1	Q9D0K2	Succinyl-CoA:3-ketoacid coenzyme A transferase 1, mitochondrial OS=Mus musculus OX=10090 GN=Oxct1 PE=1 SV=1	187.01	51	21	73	21	520	56	8.53	0.000403051	0.000643381	3.26951e-06	1.73973e-05	0.626458	-0.674711
Basp1	Q91XV3	Brain acid soluble protein 1 OS=Mus musculus OX=10090 GN=Basp1 PE=1 SV=3	186.474	91	21	148	21	226	22.1	4.51	0.000986872	0.000805891	0.000339892	0.000195034	1.22457	0.292279
Arpc2	Q9CVB6	Actin-related protein 2/3 complex subunit 2 OS=Mus musculus OX=10090 GN=Arpc2 PE=1 SV=3	184.315	72	25	110	25	300	34.3	7.36	0.000966266	0.0011726	0.000103894	9.21768e-05	0.824037	-0.279218
Abat	P61922	4-aminobutyrate aminotransferase, mitochondrial OS=Mus musculus OX=10090 GN=Abat PE=1 SV=1	183.478	60	26	63	26	500	56.4	8.09	0.000318047	0.000442815	1.49913e-05	3.29587e-05	0.718238	-0.477465
Ddx5	Q61656	Probable ATP-dependent RNA helicase DDX5 OS=Mus musculus OX=10090 GN=Ddx5 PE=1 SV=2	181.371	52	34	74	29	614	69.2	8.92	0.000667372	0.000307772	7.30383e-07	1.10289e-05	2.1684	1.11663
Dbnl	Q62418	Drebrin-like protein OS=Mus musculus OX=10090 GN=Dbnl PE=1 SV=2	180.773	58	23	83	23	436	48.7	4.92	0.000630794	0.000500089	0.00239226	0.000807805	1.26136	0.334984
Nf1	Q04690	Neurofibromin OS=Mus musculus OX=10090 GN=Nf1 PE=1 SV=1	180.593	16	45	58	45	2841	319.4	7.39	0.000329098	0.000412644	0.000205775	0.000138978	0.797534	-0.326382
Gars1	Q9CZD3	Glycine--tRNA ligase OS=Mus musculus OX=10090 GN=Gars1 PE=1 SV=1	178.685	51	34	76	34	729	81.8	6.65	0.000667891	0.00081279	8.21665e-06	2.51001e-05	0.821726	-0.283271
Canx	P35564	Calnexin OS=Mus musculus OX=10090 GN=Canx PE=1 SV=1	178.154	44	31	84	31	591	67.2	4.64	0.000997894	0.000665329	2.06693e-05	3.76268e-05	1.49985	0.584818
Tnc	Q80YX1	Tenascin OS=Mus musculus OX=10090 GN=Tnc PE=1 SV=1	177.691	22	38	59	38	2110	231.7	4.89	0.000444047	0.000304683	9.78902e-06	2.69687e-05	1.45741	0.543405
Cp	Q61147	Ceruloplasmin OS=Mus musculus OX=10090 GN=Cp PE=1 SV=2	177.439	31	32	59	32	1061	121.1	5.85	0.000900061	0.000299151	4.57011e-06	1.99915e-05	3.00872	1.58915
Serpina1e	Q00898	Alpha-1-antitrypsin 1-5 OS=Mus musculus OX=10090 GN=Serpina1e PE=1 SV=1	177.429	40	16	128	7	413	45.9	5.73	0.000183692	9.37992e-05	0.000101677	9.11631e-05	1.95835	0.969641
Ogdh	Q60597	2-oxoglutarate dehydrogenase, mitochondrial OS=Mus musculus OX=10090 GN=Ogdh PE=1 SV=3	176.879	34	29	67	29	1023	116.4	6.83	0.00044308	0.000777858	1.57782e-06	1.36276e-05	0.569615	-0.811941
Hip1r	Q9JKY5	Huntingtin-interacting protein 1-related protein OS=Mus musculus OX=10090 GN=Hip1r PE=1 SV=2	176.46	36	36	58	35	1068	119.4	6.52	0.00043413	0.000570263	2.8075e-06	1.63915e-05	0.76128	-0.393502
Gphn	Q8BUV3	Gephyrin OS=Mus musculus OX=10090 GN=Gphn PE=1 SV=2	176.104	43	27	93	27	769	83.2	5.6	0.000538209	0.000655758	3.35412e-05	4.87581e-05	0.820742	-0.284999
Sucla2	Q9Z2I9	Succinate--CoA ligase [ADP-forming] subunit beta, mitochondrial OS=Mus musculus OX=10090 GN=Sucla2 PE=1 SV=2	175.439	59	28	82	28	463	50.1	7.01	0.000411723	0.000746605	7.82335e-07	1.11883e-05	0.55146	-0.858673
Rtcb	Q99LF4	RNA-splicing ligase RtcB homolog OS=Mus musculus OX=10090 GN=Rtcb PE=1 SV=1	173.439	45	22	101	22	505	55.2	7.23	0.000734692	0.000483851	7.0575e-05	7.44887e-05	1.51842	0.602576
Vps35	Q9EQH3	Vacuolar protein sorting-associated protein 35 OS=Mus musculus OX=10090 GN=Vps35 PE=1 SV=1	173.161	37	31	75	31	796	91.7	5.44	0.000324898	0.000498219	0.000136156	0.000107089	0.652118	-0.616794
Akap12	Q9WTQ5	A-kinase anchor protein 12 OS=Mus musculus OX=10090 GN=Akap12 PE=1 SV=1	172.449	28	34	75	34	1684	180.6	4.44	0.000439702	0.000301245	4.1848e-05	5.48865e-05	1.45961	0.545586
Iqgap1	Q9JKF1	Ras GTPase-activating-like protein IQGAP1 OS=Mus musculus OX=10090 GN=Iqgap1 PE=1 SV=2	172.097	29	40	50	37	1657	188.6	6.48	0.000375028	0.00025889	1.51462e-05	3.31016e-05	1.4486	0.534659
Adss1	P28650	Adenylosuccinate synthetase isozyme 1 OS=Mus musculus OX=10090 GN=Adss1 PE=1 SV=2	171.357	56	24	67	23	457	50.2	8.43	0.000479198	0.000687432	0.000426552	0.000228071	0.697084	-0.520596
Xpo1	Q6P5F9	Exportin-1 OS=Mus musculus OX=10090 GN=Xpo1 PE=1 SV=1	170.475	35	33	48	33	1071	123	6.07	0.000297585	0.000386087	1.8431e-06	1.42419e-05	0.770773	-0.375622
Coro1a	O89053	Coronin-1A OS=Mus musculus OX=10090 GN=Coro1a PE=1 SV=5	170.352	60	28	128	27	461	51	6.48	0.000804026	0.000986987	0.000432667	0.000230366	0.814627	-0.295789
Acin1	Q9JIX8	Apoptotic chromatin condensation inducer in the nucleus OS=Mus musculus OX=10090 GN=Acin1 PE=1 SV=3	170.08	28	36	70	36	1338	150.6	5.91	0.000507541	0.000407764	0.000109833	9.48804e-05	1.24469	0.31579
Cep170	Q6A065	Centrosomal protein of 170 kDa OS=Mus musculus OX=10090 GN=Cep170 PE=1 SV=2	168.79	29	42	64	41	1588	174.9	7.17	0.000474811	0.000374822	8.34602e-05	8.19466e-05	1.26676	0.341146
Ahcyl1	Q80SW1	S-adenosylhomocysteine hydrolase-like protein 1 OS=Mus musculus OX=10090 GN=Ahcyl1 PE=1 SV=1	167.993	44	26	80	11	530	58.9	6.89	0.000717449	0.00087936	6.71627e-05	7.24195e-05	0.815877	-0.293577
Ppp5c	Q60676	Serine/threonine-protein phosphatase 5 OS=Mus musculus OX=10090 GN=Ppp5c PE=1 SV=3	167.25	52	29	81	29	499	56.8	6.2	0.000747348	0.000985759	4.51892e-05	5.7292e-05	0.758145	-0.399454
Rabep1	O35551	Rab GTPase-binding effector protein 1 OS=Mus musculus OX=10090 GN=Rabep1 PE=1 SV=2	167.243	39	35	56	35	862	99.5	5.01	0.000494142	0.000657436	5.99996e-05	6.80105e-05	0.75162	-0.411925
Me1	P06801	NADP-dependent malic enzyme OS=Mus musculus OX=10090 GN=Me1 PE=1 SV=2	166.583	61	27	63	27	572	63.9	7.44	0.000413244	0.000523678	0.000267414	0.000165857	0.789118	-0.341688
Aldh5a1	Q8BWF0	Succinate-semialdehyde dehydrogenase, mitochondrial OS=Mus musculus OX=10090 GN=Aldh5a1 PE=1 SV=1	166.558	55	24	61	24	523	55.9	8.25	0.000242182	0.000376415	2.18272e-06	1.4896e-05	0.643391	-0.636232
Cct6a	P80317	T-complex protein 1 subunit zeta OS=Mus musculus OX=10090 GN=Cct6a PE=1 SV=3	165.92	43	25	96	25	531	58	7.08	0.000779192	0.000958153	9.61677e-06	2.67347e-05	0.813222	-0.298278
Gap43	P06837	Neuromodulin OS=Mus musculus OX=10090 GN=Gap43 PE=1 SV=1	165.451	88	26	84	25	227	23.6	4.73	0.00079292	0.00051688	1.97778e-05	3.67835e-05	1.53405	0.617347
Serpina3k	P07759	Serine protease inhibitor A3K OS=Mus musculus OX=10090 GN=Serpina3k PE=1 SV=2	165.225	37	15	106	8	418	46.9	5.16	0.000827002	0.000410179	5.42859e-07	1.02683e-05	2.0162	1.01164
Amph	Q7TQF7	Amphiphysin OS=Mus musculus OX=10090 GN=Amph PE=1 SV=1	164.98	39	26	86	24	686	75	4.63	0.000564979	0.000701242	0.000140918	0.000109227	0.805684	-0.311714
Serbp1	Q9CY58	Plasminogen activator inhibitor 1 RNA-binding protein OS=Mus musculus OX=10090 GN=Serbp1 PE=1 SV=2	164.449	43	24	81	24	407	44.7	8.54	0.000751696	0.00058061	4.67065e-06	2.01578e-05	1.29466	0.372578
Sae1	Q9R1T2	SUMO-activating enzyme subunit 1 OS=Mus musculus OX=10090 GN=Sae1 PE=1 SV=1	164.296	78	24	81	24	350	38.6	5.36	0.000569488	0.000795666	6.9081e-06	2.36004e-05	0.715737	-0.482498
Ppid	Q9CR16	Peptidyl-prolyl cis-trans isomerase D OS=Mus musculus OX=10090 GN=Ppid PE=1 SV=3	163.942	65	21	69	20	370	40.7	7.43	0.000618758	0.000789158	0.00110272	0.000447423	0.784074	-0.350939
Dst	Q91ZU6	Dystonin OS=Mus musculus OX=10090 GN=Dst PE=1 SV=2	161.526	7	44	51	40	7393	833.7	5.31	0.000333935	0.000232738	0.000280964	0.00017143	1.43481	0.520861
Cad	B2RQC6	CAD protein OS=Mus musculus OX=10090 GN=Cad PE=1 SV=1	160.857	19	34	46	34	2225	243.1	6.43	0.000400685	0.000329288	0.000158795	0.000117816	1.21683	0.283122
Hnrnpd	Q60668	Heterogeneous nuclear ribonucleoprotein D0 OS=Mus musculus OX=10090 GN=Hnrnpd PE=1 SV=2	160.092	48	26	103	24	355	38.3	7.81	0.00101645	0.000821643	3.87116e-05	5.27188e-05	1.23709	0.306955
Ola1	Q9CZ30	Obg-like ATPase 1 OS=Mus musculus OX=10090 GN=Ola1 PE=1 SV=1	159.53	62	24	66	24	396	44.7	7.81	0.000487824	0.000672804	3.57328e-05	5.05004e-05	0.725061	-0.463825
Thop1	Q8C1A5	Thimet oligopeptidase OS=Mus musculus OX=10090 GN=Thop1 PE=1 SV=1	159.458	44	28	71	27	687	78	6.06	0.00050912	0.000667413	0.000619245	0.000295823	0.762825	-0.390575
Nefl	P08551	Neurofilament light polypeptide OS=Mus musculus OX=10090 GN=Nefl PE=1 SV=5	159.209	53	32	84	30	543	61.5	4.64	0.00126734	0.000604123	1.14138e-07	6.98013e-06	2.09781	1.06889
Aldh2	P47738	Aldehyde dehydrogenase, mitochondrial OS=Mus musculus OX=10090 GN=Aldh2 PE=1 SV=1	158.359	48	22	58	19	519	56.5	7.62	0.000302758	0.000499806	8.70888e-06	2.55976e-05	0.605751	-0.723203
Camk2g	Q923T9	Calcium/calmodulin-dependent protein kinase type II subunit gamma OS=Mus musculus OX=10090 GN=Camk2g PE=1 SV=1	157.814	40	23	113	11	529	59.6	7.58	0.000259747	0.000340173	0.0171453	0.00394726	0.763575	-0.389159
Atp6v1c1	Q9Z1G3	V-type proton ATPase subunit C 1 OS=Mus musculus OX=10090 GN=Atp6v1c1 PE=1 SV=4	157.01	67	31	72	31	382	43.9	7.46	0.000571077	0.000768958	2.62209e-05	4.23903e-05	0.742663	-0.42922
Hnrnpa1	P49312	Heterogeneous nuclear ribonucleoprotein A1 OS=Mus musculus OX=10090 GN=Hnrnpa1 PE=1 SV=2	155.774	60	22	67	15	320	34.2	9.23	0.000302966	0.000236185	0.0037668	0.00115011	1.28275	0.35924
Taldo1	Q93092	Transaldolase OS=Mus musculus OX=10090 GN=Taldo1 PE=1 SV=2	155.77	55	24	71	24	337	37.4	7.03	0.000617653	0.000810206	1.61429e-05	3.3982e-05	0.762341	-0.391492
Dld	O08749	Dihydrolipoyl dehydrogenase, mitochondrial OS=Mus musculus OX=10090 GN=Dld PE=1 SV=2	155.768	51	23	88	23	509	54.2	7.9	0.000568007	0.000833303	0.000826622	0.000365007	0.681633	-0.552933
Scrn1	Q9CZC8	Secernin-1 OS=Mus musculus OX=10090 GN=Scrn1 PE=1 SV=1	155.258	49	20	113	20	414	46.3	4.79	0.000658633	0.00079725	5.7962e-05	6.66726e-05	0.826131	-0.275557
Fn1	P11276	Fibronectin OS=Mus musculus OX=10090 GN=Fn1 PE=1 SV=4	155.182	19	36	50	36	2477	272.4	5.59	0.000337914	0.00023052	9.25109e-05	8.67349e-05	1.46588	0.551767
Arf2	Q8BSL7	ADP-ribosylation factor 2 OS=Mus musculus OX=10090 GN=Arf2 PE=1 SV=2	154.901	59	9	165	1	181	20.7	6.58	2.74921e-05	3.65822e-05	0.00107837	0.000440643	0.751517	-0.412122
Clasp2	Q8BRT1	CLIP-associating protein 2 OS=Mus musculus OX=10090 GN=Clasp2 PE=1 SV=1	154.221	35	37	50	32	1286	140.7	8.63	0.000348604	0.000264693	0.000184509	0.000129091	1.31701	0.397268
Dpp3	Q99KK7	Dipeptidyl peptidase 3 OS=Mus musculus OX=10090 GN=Dpp3 PE=1 SV=2	154.126	42	26	70	26	738	82.8	5.38	0.000405397	0.000538209	2.91028e-05	4.49068e-05	0.753234	-0.408829
Gc	P21614	Vitamin D-binding protein OS=Mus musculus OX=10090 GN=Gc PE=1 SV=2	152.955	57	24	65	24	476	53.6	5.5	0.000609891	0.00018719	5.0691e-06	2.07752e-05	3.25813	1.70405
Map7d2	A2AG50	MAP7 domain-containing protein 2 OS=Mus musculus OX=10090 GN=Map7d2 PE=1 SV=1	152.363	45	32	59	32	781	86	8.81	0.00059905	0.000430673	6.52555e-07	1.07539e-05	1.39096	0.476085
Eif4a2	P10630	Eukaryotic initiation factor 4A-II OS=Mus musculus OX=10090 GN=Eif4a2 PE=1 SV=2	151.656	52	22	81	9	407	46.4	5.48	9.48783e-05	0.000131134	3.83688e-05	5.24718e-05	0.723519	-0.466897
Ppa1	Q9D819	Inorganic pyrophosphatase OS=Mus musculus OX=10090 GN=Ppa1 PE=1 SV=1	151.603	86	24	83	24	289	32.6	5.6	0.000712234	0.000892693	0.000485638	0.000249468	0.797848	-0.325814
Tufm	Q8BFR5	Elongation factor Tu, mitochondrial OS=Mus musculus OX=10090 GN=Tufm PE=1 SV=1	151.46	62	23	58	23	452	49.5	7.56	0.000297311	0.000497732	1.87124e-06	1.42995e-05	0.597332	-0.743396
Nefh	P19246	Neurofilament heavy polypeptide OS=Mus musculus OX=10090 GN=Nefh PE=1 SV=3	150.325	34	38	62	35	1090	116.9	5.81	0.000982863	0.000479405	5.35163e-07	1.02287e-05	2.05017	1.03574
Rpl7a	P12970	60S ribosomal protein L7a OS=Mus musculus OX=10090 GN=Rpl7a PE=1 SV=2	150.156	57	23	62	23	266	30	10.56	0.000585393	0.000426168	0.0021273	0.00073737	1.37362	0.457985
Clasp1	Q80TV8	CLIP-associating protein 1 OS=Mus musculus OX=10090 GN=Clasp1 PE=1 SV=2	147.635	27	37	52	32	1535	169.1	9.03	0.000398795	0.000331497	3.7778e-05	5.20411e-05	1.20301	0.266653
Acsbg1	Q99PU5	Long-chain-fatty-acid--CoA ligase ACSBG1 OS=Mus musculus OX=10090 GN=Acsbg1 PE=1 SV=1	147.352	41	27	56	27	721	80.4	5.94	0.000437812	0.000299973	1.01874e-05	2.74941e-05	1.4595	0.545477
Myef2	Q8C854	Myelin expression factor 2 OS=Mus musculus OX=10090 GN=Myef2 PE=1 SV=1	146.638	38	29	69	29	591	63.3	8.87	0.000645546	0.000533069	1.9235e-07	7.65055e-06	1.211	0.276197
Psmc6	P62334	26S proteasome regulatory subunit 10B OS=Mus musculus OX=10090 GN=Psmc6 PE=1 SV=1	146.411	66	22	56	22	389	44.1	7.49	0.000360056	0.000469232	7.09967e-05	7.47416e-05	0.767329	-0.382082
Phgdh	Q61753	D-3-phosphoglycerate dehydrogenase OS=Mus musculus OX=10090 GN=Phgdh PE=1 SV=3	145.957	35	18	71	18	533	56.5	6.54	0.000611295	0.000486261	1.64553e-05	3.42515e-05	1.25713	0.330138
Ctsb	P10605	Cathepsin B OS=Mus musculus OX=10090 GN=Ctsb PE=1 SV=2	145.855	46	13	62	13	339	37.3	5.91	0.000360019	0.000235782	5.24344e-05	6.28355e-05	1.52692	0.610622
Ctsd	P18242	Cathepsin D OS=Mus musculus OX=10090 GN=Ctsd PE=1 SV=1	145.841	48	17	93	17	410	44.9	7.15	0.000568551	0.000385044	0.000187471	0.000130308	1.47659	0.562269
Hnrnpm	Q9D0E1	Heterogeneous nuclear ribonucleoprotein M OS=Mus musculus OX=10090 GN=Hnrnpm PE=1 SV=3	145.003	47	33	66	33	729	77.6	8.63	0.000638618	0.000496961	7.34312e-05	7.61769e-05	1.28505	0.361821
Ddx3x	Q62167	ATP-dependent RNA helicase DDX3X OS=Mus musculus OX=10090 GN=Ddx3x PE=1 SV=3	144.02	39	25	59	7	662	73.1	7.18	0.000577121	0.000258778	0.000429545	0.000229197	2.23018	1.15716
Cnp	P16330	2',3'-cyclic-nucleotide 3'-phosphodiesterase OS=Mus musculus OX=10090 GN=Cnp PE=1 SV=3	143.181	52	25	67	25	420	47.1	8.97	0.000652934	0.000468966	2.70216e-05	4.31132e-05	1.39228	0.477453
Glod4	Q9CPV4	Glyoxalase domain-containing protein 4 OS=Mus musculus OX=10090 GN=Glod4 PE=1 SV=1	142.896	62	20	66	20	298	33.3	5.47	0.0005228	0.000646868	0.000348107	0.000198304	0.808202	-0.307212
Camkk2	Q8C078	Calcium/calmodulin-dependent protein kinase kinase 2 OS=Mus musculus OX=10090 GN=Camkk2 PE=1 SV=2	142.849	52	25	55	25	588	64.6	5.9	0.000442423	0.000739873	4.67536e-06	2.01655e-05	0.597971	-0.741852
Gsn	P13020	Gelsolin OS=Mus musculus OX=10090 GN=Gsn PE=1 SV=3	142.684	46	29	74	29	780	85.9	6.18	0.000599711	0.000426737	4.61017e-06	2.00583e-05	1.40534	0.490922
Psma1	Q9R1P4	Proteasome subunit alpha type-1 OS=Mus musculus OX=10090 GN=Psma1 PE=1 SV=1	142.543	71	20	72	20	263	29.5	6.46	0.000402504	0.000543425	1.08272e-05	2.8355e-05	0.74068	-0.433077
Snca	O55042	Alpha-synuclein OS=Mus musculus OX=10090 GN=Snca PE=1 SV=2	142.52	62	12	84	9	140	14.5	4.77	0.000963636	0.000714481	3.03946e-08	5.36036e-06	1.34872	0.431592
Exoc4	O35382	Exocyst complex component 4 OS=Mus musculus OX=10090 GN=Exoc4 PE=1 SV=2	142.128	31	28	47	28	975	110.5	6.49	0.00031526	0.000384742	2.78054e-05	4.38029e-05	0.819408	-0.287346
Dlg1	Q811D0	Disks large homolog 1 OS=Mus musculus OX=10090 GN=Dlg1 PE=1 SV=1	141.484	28	24	48	17	905	100.1	5.8	0.000200081	0.000256718	1.3013e-06	1.28117e-05	0.779379	-0.359604
Grk2	Q99MK8	Beta-adrenergic receptor kinase 1 OS=Mus musculus OX=10090 GN=Grk2 PE=1 SV=2	141.225	42	29	50	23	689	79.6	7.28	0.000322484	0.000425179	0.00394597	0.00119379	0.758466	-0.398844
Sec23a	Q01405	Protein transport protein Sec23A OS=Mus musculus OX=10090 GN=Sec23a PE=1 SV=2	141.083	35	21	49	17	765	86.1	7.08	0.000355733	0.000234793	0.00179175	0.000644011	1.51509	0.599407
Actr3b	Q641P0	Actin-related protein 3B OS=Mus musculus OX=10090 GN=Actr3b PE=1 SV=1	140.715	47	20	70	14	418	47.5	6.02	0.000194718	0.000254579	3.15259e-05	4.70657e-05	0.764862	-0.386729
Ppme1	Q8BVQ5	Protein phosphatase methylesterase 1 OS=Mus musculus OX=10090 GN=Ppme1 PE=1 SV=5	140.029	54	18	67	18	386	42.2	5.97	0.000475173	0.000665809	3.11549e-06	1.70594e-05	0.713677	-0.486657
Ddx39b	Q9Z1N5	Spliceosome RNA helicase Ddx39b OS=Mus musculus OX=10090 GN=Ddx39b PE=1 SV=1	139.812	59	23	81	14	428	49	5.67	0.000550481	0.000714669	1.45707e-05	3.25618e-05	0.770261	-0.376582
Ubap2l	Q80X50	Ubiquitin-associated protein 2-like OS=Mus musculus OX=10090 GN=Ubap2l PE=1 SV=1	139.658	24	19	64	19	1107	116.7	7.11	0.00037274	0.000235366	1.82126e-05	3.56614e-05	1.58366	0.663264
Sfpq	Q8VIJ6	Splicing factor, proline- and glutamine-rich OS=Mus musculus OX=10090 GN=Sfpq PE=1 SV=1	139.039	30	25	78	24	699	75.4	9.44	0.000832535	0.000408575	1.87922e-06	1.43156e-05	2.03765	1.02691
Blmh	Q8R016	Bleomycin hydrolase OS=Mus musculus OX=10090 GN=Blmh PE=1 SV=1	138.435	47	19	40	19	455	52.5	6.48	0.000234273	0.000324517	0.000449947	0.000236749	0.721913	-0.470104
Vwa5a	Q99KC8	von Willebrand factor A domain-containing protein 5A OS=Mus musculus OX=10090 GN=Vwa5a PE=1 SV=2	138.325	33	22	57	22	793	87.1	6.58	0.000390988	0.000320038	7.45426e-05	7.68184e-05	1.22169	0.28888
Hmgb1	P63158	High mobility group protein B1 OS=Mus musculus OX=10090 GN=Hmgb1 PE=1 SV=2	138.196	56	16	80	14	215	24.9	5.74	0.000823734	0.000994003	9.96037e-05	9.01957e-05	0.828704	-0.271071
Zfr	O88532	Zinc finger RNA-binding protein OS=Mus musculus OX=10090 GN=Zfr PE=1 SV=2	138.125	29	28	51	28	1074	116.8	9.04	0.000347678	0.000254264	9.94492e-05	9.01228e-05	1.36739	0.451429
Idh3a	Q9D6R2	Isocitrate dehydrogenase [NAD] subunit alpha, mitochondrial OS=Mus musculus OX=10090 GN=Idh3a PE=1 SV=1	138.093	53	20	92	20	366	39.6	6.73	0.000514773	0.000990954	2.86722e-06	1.65121e-05	0.519472	-0.944883
App	P12023	Amyloid-beta A4 protein OS=Mus musculus OX=10090 GN=App PE=1 SV=3	138.092	31	20	56	19	770	86.7	4.79	0.000405158	0.000556608	5.11823e-06	2.08631e-05	0.727905	-0.458178
Prrc2a	Q7TSC1	Protein PRRC2A OS=Mus musculus OX=10090 GN=Prrc2a PE=1 SV=1	138.065	20	32	47	31	2158	229.1	9.39	0.000271668	0.000170362	0.0018282	0.00065445	1.59465	0.673242
Acsl6	Q91WC3	Long-chain-fatty-acid--CoA ligase 6 OS=Mus musculus OX=10090 GN=Acsl6 PE=1 SV=1	137.506	42	26	51	26	697	78	7.34	0.00036777	0.000254456	1.35729e-05	3.1566e-05	1.44532	0.53139
Plg	P20918	Plasminogen OS=Mus musculus OX=10090 GN=Plg PE=1 SV=3	137.418	39	26	44	26	812	90.7	6.6	0.000454219	0.000199127	4.92673e-06	2.05619e-05	2.28106	1.1897
Tmod2	Q9JKK7	Tropomodulin-2 OS=Mus musculus OX=10090 GN=Tmod2 PE=1 SV=2	136.948	72	22	59	21	351	39.5	5.35	0.000334343	0.000489097	0.000102781	9.16705e-05	0.683593	-0.54879
Marcks	P26645	Myristoylated alanine-rich C-kinase substrate OS=Mus musculus OX=10090 GN=Marcks PE=1 SV=2	136.118	73	15	70	15	309	29.6	4.34	0.000391571	0.000297976	0.000263132	0.000164057	1.31411	0.394081
Cbr1	P48758	Carbonyl reductase [NADPH] 1 OS=Mus musculus OX=10090 GN=Cbr1 PE=1 SV=3	134.83	74	20	59	18	277	30.6	8.31	0.000308598	0.000471579	1.87221e-05	3.60395e-05	0.654392	-0.611772
Iars2	Q8BIJ6	Isoleucine--tRNA ligase, mitochondrial OS=Mus musculus OX=10090 GN=Iars2 PE=1 SV=1	134.627	30	25	38	25	1012	112.7	6.81	0.000206858	0.000338189	6.69951e-06	2.33279e-05	0.611664	-0.70919
Epb41l2	O70318	Band 4.1-like protein 2 OS=Mus musculus OX=10090 GN=Epb41l2 PE=1 SV=2	134.123	35	32	53	30	988	109.9	5.43	0.000323731	0.000212884	6.2339e-06	2.26801e-05	1.52069	0.604728
Pip4k2b	Q80XI4	Phosphatidylinositol 5-phosphate 4-kinase type-2 beta OS=Mus musculus OX=10090 GN=Pip4k2b PE=1 SV=1	133.868	46	22	72	14	416	47.3	7.33	0.000615723	0.000779585	5.19832e-05	6.25081e-05	0.789809	-0.340425
Hpx	Q91X72	Hemopexin OS=Mus musculus OX=10090 GN=Hpx PE=1 SV=2	133.458	47	23	67	23	460	51.3	7.8	0.00103347	0.000318523	2.73705e-08	5.36036e-06	3.24456	1.69802
Uso1	Q9Z1Z0	General vesicular transport factor p115 OS=Mus musculus OX=10090 GN=Uso1 PE=1 SV=2	133.344	35	27	51	27	959	106.9	4.93	0.000274256	0.000355464	9.45913e-07	1.16884e-05	0.771544	-0.374179
Nono	Q99K48	Non-POU domain-containing octamer-binding protein OS=Mus musculus OX=10090 GN=Nono PE=1 SV=3	133.16	40	18	54	16	473	54.5	8.95	0.000334574	0.000174918	1.18802e-05	2.96778e-05	1.91275	0.93565
Osbpl1a	Q91XL9	Oxysterol-binding protein-related protein 1 OS=Mus musculus OX=10090 GN=Osbpl1a PE=1 SV=2	132.992	21	19	59	18	950	107.7	6.44	0.000423304	0.000616991	1.59547e-06	1.36729e-05	0.686077	-0.543557
Prkcg	P63318	Protein kinase C gamma type OS=Mus musculus OX=10090 GN=Prkcg PE=1 SV=1	132.831	42	23	49	20	697	78.3	7.46	0.000268762	0.000340476	0.0003602	0.000203031	0.789371	-0.341224
Rpl6	P47911	60S ribosomal protein L6 OS=Mus musculus OX=10090 GN=Rpl6 PE=1 SV=3	132.131	58	22	83	22	296	33.5	10.7	0.000963102	0.000763555	0.00265705	0.000876359	1.26134	0.334956
Ppp1r12a	Q9DBR7	Protein phosphatase 1 regulatory subunit 12A OS=Mus musculus OX=10090 GN=Ppp1r12a PE=1 SV=2	132.033	31	31	56	29	1029	114.9	5.49	0.000423789	0.000300096	0.00306556	0.000979108	1.41218	0.497919
Naa15	Q80UM3	N-alpha-acetyltransferase 15, NatA auxiliary subunit OS=Mus musculus OX=10090 GN=Naa15 PE=1 SV=1	131.872	35	33	53	33	865	100.9	7.62	0.000412864	0.000530378	0.000171779	0.000123674	0.778435	-0.361352
Ces1c	P23953	Carboxylesterase 1C OS=Mus musculus OX=10090 GN=Ces1c PE=1 SV=4	131.854	36	16	54	15	554	61	5.06	0.000457529	0.000209924	4.08042e-06	1.91126e-05	2.1795	1.124
Cadps2	Q8BYR5	Calcium-dependent secretion activator 2 OS=Mus musculus OX=10090 GN=Cadps2 PE=1 SV=2	131.755	22	26	48	17	1297	147.7	6.14	0.000129771	0.000173666	0.000102284	9.14427e-05	0.747245	-0.420348
Dlat	Q8BMF4	Dihydrolipoyllysine-residue acetyltransferase component of pyruvate dehydrogenase complex, mitochondrial OS=Mus musculus OX=10090 GN=Dlat PE=1 SV=2	131.173	38	19	57	19	642	67.9	8.57	0.000200749	0.000343671	1.84762e-05	3.58586e-05	0.58413	-0.775639
Acat1	Q8QZT1	Acetyl-CoA acetyltransferase, mitochondrial OS=Mus musculus OX=10090 GN=Acat1 PE=1 SV=1	131.146	58	21	58	21	424	44.8	8.51	0.000276165	0.000397225	1.35631e-06	1.29917e-05	0.695237	-0.524423
Ckmt1	P30275	Creatine kinase U-type, mitochondrial OS=Mus musculus OX=10090 GN=Ckmt1 PE=1 SV=1	130.971	47	18	90	17	418	47	8.16	0.000392806	0.000702061	3.58276e-06	1.8082e-05	0.559503	-0.837781
Chl1	P70232	Neural cell adhesion molecule L1-like protein OS=Mus musculus OX=10090 GN=Chl1 PE=1 SV=2	130.529	28	25	42	25	1209	135	5.57	0.000275028	0.00034602	2.44711e-06	1.55864e-05	0.794831	-0.33128
Vps50	Q8CI71	Syndetin OS=Mus musculus OX=10090 GN=Vps50 PE=1 SV=2	130.459	30	28	40	28	964	111.1	6.07	0.000230765	0.000360584	1.53157e-06	1.35053e-05	0.639975	-0.643912
Apoa1	Q00623	Apolipoprotein A-I OS=Mus musculus OX=10090 GN=Apoa1 PE=1 SV=2	130.018	54	19	59	19	264	30.6	5.73	0.000569088	0.000213906	8.87499e-07	1.15262e-05	2.66046	1.41167
Ppp1r21	Q3TDD9	Protein phosphatase 1 regulatory subunit 21 OS=Mus musculus OX=10090 GN=Ppp1r21 PE=1 SV=2	129.995	41	27	37	27	780	88.3	6.9	0.000220537	0.000274771	5.73949e-05	6.62932e-05	0.80262	-0.317211
Htatsf1	Q8BGC0	HIV Tat-specific factor 1 homolog OS=Mus musculus OX=10090 GN=Htatsf1 PE=1 SV=1	129.854	42	29	58	29	757	86.2	4.4	0.000338238	0.000415942	0.000151763	0.000114491	0.813186	-0.298342
Fubp1	Q91WJ8	Far upstream element-binding protein 1 OS=Mus musculus OX=10090 GN=Fubp1 PE=1 SV=1	129.341	40	25	56	21	651	68.5	7.93	0.000418413	0.000190442	3.47868e-07	8.92443e-06	2.19707	1.13558
Nae1	Q8VBW6	NEDD8-activating enzyme E1 regulatory subunit OS=Mus musculus OX=10090 GN=Nae1 PE=1 SV=1	128.304	39	17	52	17	534	60.2	5.52	0.00029255	0.000399014	3.68649e-05	5.13629e-05	0.733181	-0.447759
Akr1a1	Q9JII6	Aldo-keto reductase family 1 member A1 OS=Mus musculus OX=10090 GN=Akr1a1 PE=1 SV=3	128.229	66	18	88	18	325	36.6	7.39	0.000422162	0.000631283	1.44242e-05	3.24205e-05	0.668737	-0.580489
Cse1l	Q9ERK4	Exportin-2 OS=Mus musculus OX=10090 GN=Cse1l PE=1 SV=1	127.795	29	26	50	26	971	110.4	5.77	0.000318626	0.000425863	4.20557e-05	5.50244e-05	0.74819	-0.418524
Ppp3cb	P48453	Serine/threonine-protein phosphatase 2B catalytic subunit beta isoform OS=Mus musculus OX=10090 GN=Ppp3cb PE=1 SV=2	127.736	42	18	69	9	525	59.1	5.91	0.000138452	0.00016934	0.00188897	0.000671669	0.817601	-0.290531
Hnrnph2	P70333	Heterogeneous nuclear ribonucleoprotein H2 OS=Mus musculus OX=10090 GN=Hnrnph2 PE=1 SV=1	127.681	47	16	79	8	449	49.2	6.3	0.000366198	0.00025077	1.90768e-05	3.62952e-05	1.46029	0.546255
Pls3	Q99K51	Plastin-3 OS=Mus musculus OX=10090 GN=Pls3 PE=1 SV=3	127.209	41	21	35	16	630	70.7	5.62	0.000218241	0.000264166	0.00490224	0.00141867	0.82615	-0.275525
Dync1i1	O88485	Cytoplasmic dynein 1 intermediate chain 1 OS=Mus musculus OX=10090 GN=Dync1i1 PE=1 SV=2	127.034	42	19	51	17	628	70.7	5.12	0.000308855	0.000383361	0.000279598	0.000170877	0.805651	-0.311774
Gsk3b	Q9WV60	Glycogen synthase kinase-3 beta OS=Mus musculus OX=10090 GN=Gsk3b PE=1 SV=2	126.458	58	19	66	11	420	46.7	8.78	0.000321926	0.000395352	0.000402147	0.000218857	0.814279	-0.296406
Srrt	Q99MR6	Serrate RNA effector molecule homolog OS=Mus musculus OX=10090 GN=Srrt PE=1 SV=1	126.071	30	27	49	27	875	100.4	5.97	0.000437532	0.000341693	2.31801e-05	3.99118e-05	1.28048	0.356685
Hnrnpul1	Q8VDM6	Heterogeneous nuclear ribonucleoprotein U-like protein 1 OS=Mus musculus OX=10090 GN=Hnrnpul1 PE=1 SV=1	125.958	34	25	44	25	859	95.9	6.58	0.000330143	0.00025012	4.16392e-05	5.47472e-05	1.31994	0.400474
Caprin1	Q60865	Caprin-1 OS=Mus musculus OX=10090 GN=Caprin1 PE=1 SV=2	125.915	26	22	72	22	707	78.1	5.25	0.000654755	0.000496613	1.98166e-06	1.45139e-05	1.31844	0.398833
Aldh6a1	Q9EQ20	Methylmalonate-semialdehyde dehydrogenase [acylating], mitochondrial OS=Mus musculus OX=10090 GN=Aldh6a1 PE=1 SV=1	125.733	45	24	44	24	535	57.9	8.07	0.000210821	0.00027434	2.75949e-06	1.62921e-05	0.768465	-0.379948
Impa1	O55023	Inositol monophosphatase 1 OS=Mus musculus OX=10090 GN=Impa1 PE=1 SV=1	125.454	56	18	95	18	277	30.4	5.19	0.000613736	0.000853724	4.9157e-05	6.04051e-05	0.718893	-0.476152
Cops2	P61202	COP9 signalosome complex subunit 2 OS=Mus musculus OX=10090 GN=Cops2 PE=1 SV=1	125.444	47	20	36	20	443	51.6	5.53	0.000214735	0.000405081	2.05013e-05	3.74644e-05	0.530105	-0.915651
Ngef	Q8CHT1	Ephexin-1 OS=Mus musculus OX=10090 GN=Ngef PE=1 SV=1	125.306	39	25	45	25	710	82.1	5.99	0.000239253	0.000357848	3.38438e-05	4.90046e-05	0.668586	-0.580815
Cs	Q9CZU6	Citrate synthase, mitochondrial OS=Mus musculus OX=10090 GN=Cs PE=1 SV=1	125.045	41	17	116	17	464	51.7	8.57	0.000568937	0.00119693	1.63146e-06	1.37632e-05	0.475329	-1.073
Camk4	P08414	Calcium/calmodulin-dependent protein kinase type IV OS=Mus musculus OX=10090 GN=Camk4 PE=1 SV=2	124.46	41	19	55	18	469	52.6	4.93	0.00028455	0.000492515	7.43487e-06	2.42449e-05	0.577749	-0.791486
Pip5k1c	O70161	Phosphatidylinositol 4-phosphate 5-kinase type-1 gamma OS=Mus musculus OX=10090 GN=Pip5k1c PE=1 SV=2	124.315	40	21	49	18	661	72.4	5.59	0.000300665	0.000389977	2.86622e-05	4.4537e-05	0.770981	-0.375232
Rap1gap2	Q5SVL6	Rap1 GTPase-activating protein 2 OS=Mus musculus OX=10090 GN=Rap1gap2 PE=1 SV=1	124.195	35	20	46	19	712	78.2	6.43	0.000296024	0.000243188	0.00358948	0.00110626	1.21726	0.28364
Ppp2cb	P62715	Serine/threonine-protein phosphatase 2A catalytic subunit beta isoform OS=Mus musculus OX=10090 GN=Ppp2cb PE=1 SV=1	123.999	60	15	71	2	309	35.6	5.43	0.000296567	0.000363857	9.25617e-05	8.67606e-05	0.815066	-0.295011
Cfh	P06909	Complement factor H OS=Mus musculus OX=10090 GN=Cfh PE=1 SV=2	123.962	26	27	46	27	1234	139	6.99	0.000606169	0.00024844	2.59049e-07	8.01202e-06	2.4399	1.28682
Caskin1	Q6P9K8	Caskin-1 OS=Mus musculus OX=10090 GN=Caskin1 PE=1 SV=2	123.755	27	27	34	27	1431	150.4	9.17	0.00029197	0.000208258	7.11936e-06	2.38661e-05	1.40196	0.487449
Gria2	P23819	Glutamate receptor 2 OS=Mus musculus OX=10090 GN=Gria2 PE=1 SV=3	123.141	32	26	39	23	883	98.6	7.39	0.000314136	0.000257158	8.39013e-06	2.52754e-05	1.22157	0.288733
Rnmt	Q9D0L8	mRNA cap guanine-N7 methyltransferase OS=Mus musculus OX=10090 GN=Rnmt PE=1 SV=1	123.101	54	20	45	20	465	53.3	6.48	0.000287441	0.000217037	0.00398502	0.0012032	1.32439	0.405324
Ddx17	Q501J6	Probable ATP-dependent RNA helicase DDX17 OS=Mus musculus OX=10090 GN=Ddx17 PE=1 SV=1	122.606	40	25	56	20	650	72.4	8.59	0.000348041	0.000219167	0.00111551	0.000450946	1.58802	0.667226
Lonp1	Q8CGK3	Lon protease homolog, mitochondrial OS=Mus musculus OX=10090 GN=Lonp1 PE=1 SV=2	122.366	34	24	40	24	949	105.8	6.57	0.000170982	0.000227825	0.000212919	0.000142252	0.750494	-0.414088
Ahsa1	Q8BK64	Activator of 90 kDa heat shock protein ATPase homolog 1 OS=Mus musculus OX=10090 GN=Ahsa1 PE=1 SV=2	122.35	73	24	58	24	338	38.1	5.53	0.00043314	0.000562895	0.000383507	0.000211867	0.769487	-0.378031
Nebl	Q9DC07	LIM zinc-binding domain-containing Nebulette OS=Mus musculus OX=10090 GN=Nebl PE=1 SV=1	122.035	63	18	55	15	270	31.1	8.31	0.000467456	0.000297422	4.03271e-05	5.38557e-05	1.5717	0.652322
Elavl4	Q61701	ELAV-like protein 4 OS=Mus musculus OX=10090 GN=Elavl4 PE=1 SV=1	121.747	58	20	59	7	385	42.3	9.38	0.000455422	0.000553186	3.99097e-05	5.35662e-05	0.823271	-0.28056
Xpo5	Q924C1	Exportin-5 OS=Mus musculus OX=10090 GN=Xpo5 PE=1 SV=1	121.367	27	27	40	27	1204	136.9	5.82	0.000251198	0.000303048	1.39287e-05	3.19303e-05	0.828906	-0.27072
Nrxn3	Q6P9K9	Neurexin-3 OS=Mus musculus OX=10090 GN=Nrxn3 PE=1 SV=2	121.191	19	25	36	22	1571	173.3	6.14	0.000356445	0.000296366	2.9515e-06	1.66953e-05	1.20272	0.266299
Dcps	Q9DAR7	m7GpppX diphosphatase OS=Mus musculus OX=10090 GN=Dcps PE=1 SV=1	121.143	58	19	61	19	338	39	6.48	0.00039636	0.000539147	4.42057e-06	1.97357e-05	0.735161	-0.443867
Mapk1	P63085	Mitogen-activated protein kinase 1 OS=Mus musculus OX=10090 GN=Mapk1 PE=1 SV=3	121.082	63	19	64	15	358	41.2	6.98	0.000499791	0.00062369	0.00013093	0.000104738	0.801345	-0.319505
Rpl23a	P62751	60S ribosomal protein L23a OS=Mus musculus OX=10090 GN=Rpl23a PE=1 SV=1	120.966	59	15	76	15	156	17.7	10.45	0.000693276	0.000539095	3.96265e-05	5.33681e-05	1.286	0.362889
Gad1	P48318	Glutamate decarboxylase 1 OS=Mus musculus OX=10090 GN=Gad1 PE=1 SV=2	120.917	33	19	48	18	593	66.6	7.17	0.000263435	0.000342995	2.88642e-05	4.47072e-05	0.768042	-0.380743
Pclo	Q9QYX7	Protein piccolo OS=Mus musculus OX=10090 GN=Pclo PE=1 SV=4	120.878	7	32	41	32	5068	550.5	6.51	0.000266712	0.000203017	8.69047e-07	1.14715e-05	1.31374	0.393682
Kalrn	A2CG49	Kalirin OS=Mus musculus OX=10090 GN=Kalrn PE=1 SV=1	120.825	12	33	40	23	2964	336.8	6.07	0.000177617	0.000236546	7.59509e-06	2.44294e-05	0.750877	-0.413351
Rps6	P62754	40S ribosomal protein S6 OS=Mus musculus OX=10090 GN=Rps6 PE=1 SV=1	119.973	43	16	68	16	249	28.7	10.84	0.000810992	0.000615328	2.74958e-05	4.35326e-05	1.31798	0.398333
Ranbp3	Q9CT10	Ran-binding protein 3 OS=Mus musculus OX=10090 GN=Ranbp3 PE=1 SV=2	119.942	48	19	43	19	491	52.5	5.12	0.000298739	0.000374562	2.25066e-06	1.50826e-05	0.797567	-0.326323
Psmc5	P62196	26S proteasome regulatory subunit 8 OS=Mus musculus OX=10090 GN=Psmc5 PE=1 SV=1	119.797	52	20	47	18	406	45.6	7.55	0.000213528	0.000311304	8.98732e-05	8.53847e-05	0.685914	-0.543901
Fam49b	Q921M7	Protein FAM49B OS=Mus musculus OX=10090 GN=Fam49b PE=1 SV=1	119.015	51	15	66	13	324	36.8	6.06	0.000313573	0.000474523	0.0082833	0.00217109	0.660818	-0.597676
Srcin1	Q9QWI6	SRC kinase signaling inhibitor 1 OS=Mus musculus OX=10090 GN=Srcin1 PE=1 SV=2	118.709	24	27	35	27	1250	134.8	9.32	0.000366238	0.000275666	3.60636e-05	5.07549e-05	1.32855	0.409857
Lmna	P48678	Prelamin-A/C OS=Mus musculus OX=10090 GN=Lmna PE=1 SV=2	118.646	38	25	41	24	665	74.2	6.98	0.000250009	0.000206448	1.95986e-05	3.66607e-05	1.211	0.2762
Ktn1	Q61595	Kinectin OS=Mus musculus OX=10090 GN=Ktn1 PE=1 SV=1	118.532	29	32	40	32	1327	152.5	5.86	0.000397297	0.000256314	0.00064281	0.00030425	1.55004	0.632307
Fga	E9PV24	Fibrinogen alpha chain OS=Mus musculus OX=10090 GN=Fga PE=1 SV=1	118.291	27	21	47	21	789	87.4	6.11	0.000481323	0.000203197	6.58055e-07	1.0775e-05	2.36875	1.24413
Ddx3y	Q62095	ATP-dependent RNA helicase DDX3Y OS=Mus musculus OX=10090 GN=Ddx3y PE=1 SV=2	117.738	33	20	53	2	658	73.4	7.53	1.12322e-05	7.98407e-06	0.0139935	0.00332893	1.40683	0.492448
Cul5	Q9D5V5	Cullin-5 OS=Mus musculus OX=10090 GN=Cul5 PE=1 SV=3	117.592	28	23	35	23	780	90.9	7.81	0.000204022	0.000274356	0.000237109	0.000152838	0.743639	-0.427326
Pdhb	Q9D051	Pyruvate dehydrogenase E1 component subunit beta, mitochondrial OS=Mus musculus OX=10090 GN=Pdhb PE=1 SV=1	117.351	34	11	98	11	359	38.9	6.87	0.000381922	0.000667469	5.71623e-07	1.0409e-05	0.572195	-0.805421
Pdha1	P35486	Pyruvate dehydrogenase E1 component subunit alpha, somatic form, mitochondrial OS=Mus musculus OX=10090 GN=Pdha1 PE=1 SV=1	117.297	52	20	66	20	390	43.2	8.19	0.000305056	0.000517862	1.7054e-06	1.39401e-05	0.589068	-0.763494
Etfa	Q99LC5	Electron transfer flavoprotein subunit alpha, mitochondrial OS=Mus musculus OX=10090 GN=Etfa PE=1 SV=2	117.065	61	17	46	17	333	35	8.38	0.000186175	0.00028717	9.61713e-05	8.8551e-05	0.648309	-0.625246
Bpnt1	Q9Z0S1	3'(2'),5'-bisphosphate nucleotidase 1 OS=Mus musculus OX=10090 GN=Bpnt1 PE=1 SV=2	116.87	76	16	46	16	308	33.2	5.82	0.000317814	0.000429339	1.75321e-05	3.51357e-05	0.740239	-0.433937
Mapk10	Q61831	Mitogen-activated protein kinase 10 OS=Mus musculus OX=10090 GN=Mapk10 PE=1 SV=2	116.095	41	17	42	7	464	52.5	6.96	0.00028716	0.000452965	2.54913e-05	4.18068e-05	0.633957	-0.657544
Fgb	Q8K0E8	Fibrinogen beta chain OS=Mus musculus OX=10090 GN=Fgb PE=1 SV=1	115.767	44	19	45	19	481	54.7	7.08	0.000326555	0.000116243	0.000659287	0.00031005	2.80924	1.49018
Ppp2ca	P63330	Serine/threonine-protein phosphatase 2A catalytic subunit alpha isoform OS=Mus musculus OX=10090 GN=Ppp2ca PE=1 SV=1	115.528	60	15	71	2	309	35.6	5.54	8.10527e-05	0.000114781	1.36036e-05	3.15979e-05	0.706153	-0.501947
Lcp1	Q61233	Plastin-2 OS=Mus musculus OX=10090 GN=Lcp1 PE=1 SV=4	115.398	44	25	39	22	627	70.1	5.33	0.000253517	0.000164171	7.00433e-05	7.41679e-05	1.54423	0.626884
Ranbp2	Q9ERU9	E3 SUMO-protein ligase RanBP2 OS=Mus musculus OX=10090 GN=Ranbp2 PE=1 SV=2	115.321	14	37	42	37	3053	340.9	6.18	0.000347769	0.000272982	0.000180492	0.000127415	1.27396	0.349323
Rpl5	P47962	60S ribosomal protein L5 OS=Mus musculus OX=10090 GN=Rpl5 PE=1 SV=3	114.627	62	18	63	18	297	34.4	9.77	0.000797416	0.00058077	2.46711e-06	1.56349e-05	1.37303	0.457366
Ppp3r1	Q63810	Calcineurin subunit B type 1 OS=Mus musculus OX=10090 GN=Ppp3r1 PE=1 SV=3	114.499	74	12	41	12	170	19.3	4.81	0.000313059	0.000441097	7.17592e-05	7.51957e-05	0.709727	-0.494663
Hexb	P20060	Beta-hexosaminidase subunit beta OS=Mus musculus OX=10090 GN=Hexb PE=1 SV=2	114.352	42	23	55	23	536	61.1	8.12	0.00051372	0.000427859	2.32434e-05	3.99662e-05	1.20068	0.263848
Baiap2	Q8BKX1	Brain-specific angiogenesis inhibitor 1-associated protein 2 OS=Mus musculus OX=10090 GN=Baiap2 PE=1 SV=2	114.312	58	26	48	26	535	59.2	9.04	0.000499807	0.000293657	2.08404e-06	1.46974e-05	1.70201	0.767241
Idh2	P54071	Isocitrate dehydrogenase [NADP], mitochondrial OS=Mus musculus OX=10090 GN=Idh2 PE=1 SV=3	114.194	42	20	42	18	452	50.9	8.69	0.000218118	0.000266975	5.98802e-05	6.79332e-05	0.817	-0.291593
Kng1	O08677	Kininogen-1 OS=Mus musculus OX=10090 GN=Kng1 PE=1 SV=1	113.955	34	19	49	19	661	73.1	6.54	0.000551457	0.000174639	4.5717e-07	9.77602e-06	3.1577	1.65887
Atxn2	O70305	Ataxin-2 OS=Mus musculus OX=10090 GN=Atxn2 PE=1 SV=1	113.451	21	25	40	24	1285	136.4	9.55	0.000381193	0.000271709	0.000149613	0.000113452	1.40295	0.488461
Inpp1	P49442	Inositol polyphosphate 1-phosphatase OS=Mus musculus OX=10090 GN=Inpp1 PE=1 SV=2	113.309	47	18	42	18	396	43.3	5.01	0.000217703	0.00032307	0.000150763	0.000114009	0.673855	-0.569491
Exoc7	O35250	Exocyst complex component 7 OS=Mus musculus OX=10090 GN=Exoc7 PE=1 SV=2	113.203	39	27	42	27	697	79.9	6.98	0.000248768	0.000337692	0.000112859	9.62572e-05	0.73667	-0.440909
Rnf213	E9Q555	E3 ubiquitin-protein ligase RNF213 OS=Mus musculus OX=10090 GN=Rnf213 PE=1 SV=2	112.952	7	31	36	31	5152	584.4	6.8	0.000211781	0.000118822	5.29415e-05	6.32008e-05	1.78235	0.833778
Rufy3	Q9D394	Protein RUFY3 OS=Mus musculus OX=10090 GN=Rufy3 PE=1 SV=1	112.895	45	22	57	21	469	53	5.49	0.000503674	0.000688424	0.000299341	0.000178706	0.731633	-0.450808
Psip1	Q99JF8	PC4 and SFRS1-interacting protein OS=Mus musculus OX=10090 GN=Psip1 PE=1 SV=1	112.504	41	23	54	22	528	59.7	9.13	0.000376546	0.000477332	9.01928e-05	8.55502e-05	0.788855	-0.342168
Eif4g2	Q62448	Eukaryotic translation initiation factor 4 gamma 2 OS=Mus musculus OX=10090 GN=Eif4g2 PE=1 SV=2	112.152	35	27	35	27	906	102	7.14	0.000245296	0.000200438	9.4389e-05	8.76749e-05	1.2238	0.291362
Phyhip	Q8K0S0	Phytanoyl-CoA hydroxylase-interacting protein OS=Mus musculus OX=10090 GN=Phyhip PE=1 SV=1	112.142	44	16	89	12	330	37.5	7.01	0.000478962	0.000639321	3.33079e-05	4.85668e-05	0.749173	-0.41663
Eef1b	O70251	Elongation factor 1-beta OS=Mus musculus OX=10090 GN=Eef1b PE=1 SV=5	111.914	71	16	78	15	225	24.7	4.69	0.000724548	0.000901022	3.55455e-05	5.03552e-05	0.804141	-0.31448
Wnk1	P83741	Serine/threonine-protein kinase WNK1 OS=Mus musculus OX=10090 GN=Wnk1 PE=1 SV=2	111.069	13	28	44	23	2377	250.8	6.43	0.000384904	0.000314405	2.75479e-05	4.35783e-05	1.22423	0.291871
Dnajc6	Q80TZ3	Putative tyrosine-protein phosphatase auxilin OS=Mus musculus OX=10090 GN=Dnajc6 PE=1 SV=2	110.864	31	20	39	18	938	102.2	7.23	0.000213849	0.000170748	0.000408815	0.000221313	1.25243	0.324729
Rcc2	Q8BK67	Protein RCC2 OS=Mus musculus OX=10090 GN=Rcc2 PE=1 SV=1	110.754	42	19	41	19	520	55.9	8.72	0.000280286	0.000342133	0.00034624	0.000197565	0.819232	-0.287656
Ppa2	Q91VM9	Inorganic pyrophosphatase 2, mitochondrial OS=Mus musculus OX=10090 GN=Ppa2 PE=1 SV=1	110.454	64	19	41	19	330	38.1	6.98	0.000266617	0.000345001	4.33179e-05	5.58483e-05	0.772801	-0.37183
Cul4b	A2A432	Cullin-4B OS=Mus musculus OX=10090 GN=Cul4b PE=1 SV=1	110.428	29	27	47	18	970	110.6	8.37	0.000354358	0.000473338	3.24561e-07	8.69688e-06	0.748635	-0.417665
Cul1	Q9WTX6	Cullin-1 OS=Mus musculus OX=10090 GN=Cul1 PE=1 SV=1	110.331	34	28	37	28	776	89.6	8	0.000312783	0.000427123	1.47145e-05	3.26989e-05	0.732301	-0.44949
Psma4	Q9R1P0	Proteasome subunit alpha type-4 OS=Mus musculus OX=10090 GN=Psma4 PE=1 SV=1	110.231	57	14	57	14	261	29.5	7.72	0.00050279	0.000680384	1.91689e-05	3.63606e-05	0.738979	-0.436395
Itih4	A6X935	Inter alpha-trypsin inhibitor, heavy chain 4 OS=Mus musculus OX=10090 GN=Itih4 PE=1 SV=2	110.174	25	23	38	23	942	104.6	6.4	0.000372532	0.000137338	0.0010657	0.000437077	2.71251	1.43963
Ankfy1	Q810B6	Rabankyrin-5 OS=Mus musculus OX=10090 GN=Ankfy1 PE=1 SV=2	110.092	20	24	40	24	1169	128.6	5.91	0.000269801	0.000341319	0.00113864	0.000457252	0.790466	-0.339225
Prdx5	P99029	Peroxiredoxin-5, mitochondrial OS=Mus musculus OX=10090 GN=Prdx5 PE=1 SV=2	109.622	64	12	49	12	210	21.9	8.85	0.000243964	0.000318438	0.00127007	0.000495652	0.766126	-0.384346
Psmc4	P54775	26S proteasome regulatory subunit 6B OS=Mus musculus OX=10090 GN=Psmc4 PE=1 SV=2	109.245	40	21	40	20	418	47.4	5.21	0.000324404	0.000401257	0.000114774	9.71693e-05	0.808471	-0.306732
Psma7	Q9Z2U0	Proteasome subunit alpha type-7 OS=Mus musculus OX=10090 GN=Psma7 PE=1 SV=1	108.354	63	15	59	15	248	27.8	8.46	0.000420938	0.000541311	0.000352574	0.000200061	0.777627	-0.362849
C4b	P01029	Complement C4-B OS=Mus musculus OX=10090 GN=C4b PE=1 SV=3	108.212	18	28	42	28	1738	192.8	7.53	0.000434812	0.000197002	5.31287e-06	2.1211e-05	2.20714	1.14218
Adsl	P54822	Adenylosuccinate lyase OS=Mus musculus OX=10090 GN=Adsl PE=1 SV=2	107.777	37	16	32	16	484	54.8	7.27	0.000209016	0.00026996	4.28751e-06	1.9499e-05	0.774251	-0.369127
Hars1	Q61035	Histidine--tRNA ligase, cytoplasmic OS=Mus musculus OX=10090 GN=Hars1 PE=1 SV=2	107.545	49	24	45	21	509	57.4	6	0.000413512	0.000553703	2.74279e-05	4.34729e-05	0.746812	-0.421184
Mta1	Q8K4B0	Metastasis-associated protein MTA1 OS=Mus musculus OX=10090 GN=Mta1 PE=1 SV=1	107.316	36	21	35	16	715	80.7	9.29	0.000253006	0.00030657	8.5522e-06	2.54349e-05	0.82528	-0.277045
Vcan	Q62059	Versican core protein OS=Mus musculus OX=10090 GN=Vcan PE=1 SV=2	107.201	7	22	41	22	3357	366.6	4.64	0.000494382	0.00040675	0.000149562	0.000113427	1.21544	0.281483
Srr	Q9QZX7	Serine racemase OS=Mus musculus OX=10090 GN=Srr PE=1 SV=1	106.366	52	12	49	12	339	36.3	6.02	0.000325114	0.000437641	3.95402e-05	5.33075e-05	0.742879	-0.428801
Prkcd	P28867	Protein kinase C delta type OS=Mus musculus OX=10090 GN=Prkcd PE=1 SV=3	106.286	39	24	43	22	674	77.5	7.39	0.000354216	0.000610986	1.01638e-05	2.74636e-05	0.579744	-0.786512
Crym	O54983	Ketimine reductase mu-crystallin OS=Mus musculus OX=10090 GN=Crym PE=1 SV=1	106.272	54	14	86	14	313	33.5	5.67	0.000520607	0.000418753	6.97932e-05	7.40162e-05	1.24323	0.314096
Tom1l2	Q5SRX1	TOM1-like protein 2 OS=Mus musculus OX=10090 GN=Tom1l2 PE=1 SV=1	106.016	41	14	44	14	507	55.6	4.82	0.000180947	0.000243107	7.42004e-08	6.2546e-06	0.744309	-0.426026
Hba	P01942	Hemoglobin subunit alpha OS=Mus musculus OX=10090 GN=Hba PE=1 SV=2	105.467	55	9	245	9	142	15.1	8.22	0.00505289	0.00112943	1.68739e-07	7.50338e-06	4.47382	2.16151
Pcmt1	P23506	Protein-L-isoaspartate(D-aspartate) O-methyltransferase OS=Mus musculus OX=10090 GN=Pcmt1 PE=1 SV=3	105.335	70	14	37	14	227	24.6	7.65	0.000307126	0.000503241	2.86824e-05	4.4554e-05	0.610296	-0.712419
Pnp	P23492	Purine nucleoside phosphorylase OS=Mus musculus OX=10090 GN=Pnp PE=1 SV=2	105.189	48	11	38	11	289	32.3	6.16	0.000168945	0.000139473	7.03638e-05	7.43615e-05	1.21131	0.276573
Prkar1a	Q9DBC7	cAMP-dependent protein kinase type I-alpha regulatory subunit OS=Mus musculus OX=10090 GN=Prkar1a PE=1 SV=3	105.148	56	21	43	16	381	43.2	5.35	0.000291729	0.000242981	0.000554304	0.000272611	1.20063	0.263788
Thrap3	Q569Z6	Thyroid hormone receptor-associated protein 3 OS=Mus musculus OX=10090 GN=Thrap3 PE=1 SV=1	105.03	22	24	41	23	951	108.1	10.17	0.000339608	0.000270121	6.05936e-05	6.83933e-05	1.25725	0.330267
Pccb	Q99MN9	Propionyl-CoA carboxylase beta chain, mitochondrial OS=Mus musculus OX=10090 GN=Pccb PE=1 SV=2	104.9	46	17	33	17	541	58.4	7.66	9.66169e-05	0.000134791	8.24694e-06	2.51311e-05	0.716788	-0.480381
Ap1g1	P22892	AP-1 complex subunit gamma-1 OS=Mus musculus OX=10090 GN=Ap1g1 PE=1 SV=3	104.456	26	21	44	21	822	91.3	6.8	0.000391876	0.000487949	8.43848e-06	2.53234e-05	0.803108	-0.316334
Nampt	Q99KQ4	Nicotinamide phosphoribosyltransferase OS=Mus musculus OX=10090 GN=Nampt PE=1 SV=1	104.425	47	18	34	18	491	55.4	7.15	0.000214942	0.000259979	0.00107976	0.000441033	0.826766	-0.27445
Pspc1	Q8R326	Paraspeckle component 1 OS=Mus musculus OX=10090 GN=Pspc1 PE=1 SV=1	104.083	34	19	31	17	523	58.7	6.67	0.000288374	0.000151408	1.82277e-06	1.41994e-05	1.90462	0.9295
Synrg	Q5SV85	Synergin gamma OS=Mus musculus OX=10090 GN=Synrg PE=1 SV=1	104.077	21	23	34	23	1306	139.5	5.03	0.000274727	0.000200842	3.0161e-06	1.68346e-05	1.36788	0.451937
Cnn3	Q9DAW9	Calponin-3 OS=Mus musculus OX=10090 GN=Cnn3 PE=1 SV=1	104.027	50	14	49	11	330	36.4	5.72	0.000271426	0.000117369	8.37239e-07	1.13728e-05	2.31258	1.2095
Nckipsd	Q9ESJ4	NCK-interacting protein with SH3 domain OS=Mus musculus OX=10090 GN=Nckipsd PE=1 SV=2	103.834	44	26	48	26	714	78.5	6.05	0.00018934	0.00025687	7.31815e-05	7.60317e-05	0.737101	-0.440066
Pvalb	P32848	Parvalbumin alpha OS=Mus musculus OX=10090 GN=Pvalb PE=1 SV=3	103.743	100	19	60	19	110	11.9	5.19	0.00057737	0.000916649	2.05542e-06	1.46475e-05	0.629871	-0.666872
Vim	P20152	Vimentin OS=Mus musculus OX=10090 GN=Vim PE=1 SV=3	103.553	46	22	29	21	466	53.7	5.12	0.000200627	8.88621e-05	9.39084e-06	2.64213e-05	2.25773	1.17487
Vps26b	Q8C0E2	Vacuolar protein sorting-associated protein 26B OS=Mus musculus OX=10090 GN=Vps26b PE=1 SV=1	103.255	37	13	42	12	336	39.1	7.37	0.000267707	0.000388963	0.000449514	0.000236591	0.688258	-0.538978
Ephx2	P34914	Bifunctional epoxide hydrolase 2 OS=Mus musculus OX=10090 GN=Ephx2 PE=1 SV=2	102.858	51	18	30	18	554	62.5	6.19	0.000138433	0.00016991	0.00156899	0.000580966	0.814747	-0.295577
Hnrnph1	O35737	Heterogeneous nuclear ribonucleoprotein H OS=Mus musculus OX=10090 GN=Hnrnph1 PE=1 SV=3	102.428	44	14	72	5	449	49.2	6.3	0.000167498	0.000118799	8.58233e-05	8.324e-05	1.40992	0.495614
Serpinc1	P32261	Antithrombin-III OS=Mus musculus OX=10090 GN=Serpinc1 PE=1 SV=1	102.048	47	21	49	21	465	52	6.46	0.000588912	0.000218727	1.35087e-06	1.29743e-05	2.69245	1.42892
Cttn	Q60598	Src substrate cortactin OS=Mus musculus OX=10090 GN=Cttn PE=1 SV=2	102.021	45	27	47	27	546	61.2	5.4	0.000506912	0.000310574	3.77719e-06	1.85031e-05	1.63218	0.706801
Usp11	Q99K46	Ubiquitin carboxyl-terminal hydrolase 11 OS=Mus musculus OX=10090 GN=Usp11 PE=1 SV=4	101.699	24	21	34	20	921	105.3	4.96	0.000198038	0.000251746	0.000141855	0.00010965	0.786661	-0.346185
Apoe	P08226	Apolipoprotein E OS=Mus musculus OX=10090 GN=Apoe PE=1 SV=2	101.608	46	17	45	17	311	35.8	5.68	0.000248665	0.00030403	0.000270796	0.000167265	0.817897	-0.29001
Fto	Q8BGW1	Alpha-ketoglutarate-dependent dioxygenase FTO OS=Mus musculus OX=10090 GN=Fto PE=1 SV=1	101.027	39	18	30	18	502	58	5.12	0.000190383	0.000244888	5.50279e-05	6.4675e-05	0.77743	-0.363215
Cmpk1	Q9DBP5	UMP-CMP kinase OS=Mus musculus OX=10090 GN=Cmpk1 PE=1 SV=1	100.62	68	13	59	13	196	22.2	5.83	0.000252998	0.0003161	9.53948e-05	8.81712e-05	0.800373	-0.321256
Mapre3	Q6PER3	Microtubule-associated protein RP/EB family member 3 OS=Mus musculus OX=10090 GN=Mapre3 PE=1 SV=1	100.076	43	13	47	10	281	31.9	5.54	0.000258894	0.000414357	9.67743e-06	2.68176e-05	0.62481	-0.67851
Vsnl1	P62761	Visinin-like protein 1 OS=Mus musculus OX=10090 GN=Vsnl1 PE=1 SV=2	99.45	74	15	42	11	191	22.1	5.15	0.000195906	0.000293816	0.000285284	0.000173169	0.666763	-0.584753
Ppp1r1b	Q60829	Protein phosphatase 1 regulatory subunit 1B OS=Mus musculus OX=10090 GN=Ppp1r1b PE=1 SV=2	99.327	78	12	53	12	194	21.8	4.65	0.000179279	0.000113608	2.08075e-05	3.77593e-05	1.57806	0.658151
Prkca	P20444	Protein kinase C alpha type OS=Mus musculus OX=10090 GN=Prkca PE=1 SV=3	99.291	26	22	42	13	672	76.8	7.14	0.000222097	0.000331362	6.37897e-05	7.03982e-05	0.670254	-0.577219
Mapk9	Q9WTU6	Mitogen-activated protein kinase 9 OS=Mus musculus OX=10090 GN=Mapk9 PE=1 SV=2	99.189	38	15	40	7	423	48.2	5.97	7.45755e-05	0.00010727	2.21685e-06	1.49906e-05	0.695216	-0.524467
Ptbp2	Q91Z31	Polypyrimidine tract-binding protein 2 OS=Mus musculus OX=10090 GN=Ptbp2 PE=1 SV=2	98.835	48	16	32	15	531	57.5	8.66	0.00018506	0.000228067	0.0236398	0.00520492	0.81143	-0.301462
Serpina3n	Q91WP6	Serine protease inhibitor A3N OS=Mus musculus OX=10090 GN=Serpina3n PE=1 SV=1	98.552	38	13	54	10	418	46.7	5.82	0.000122331	3.41251e-05	1.52675e-05	3.32123e-05	3.58478	1.84188
Asns	Q61024	Asparagine synthetase [glutamine-hydrolyzing] OS=Mus musculus OX=10090 GN=Asns PE=1 SV=3	98.253	37	18	36	18	561	64.2	6.58	0.000229812	0.000314584	0.00011949	9.9359e-05	0.730525	-0.452995
Mtdh	Q80WJ7	Protein LYRIC OS=Mus musculus OX=10090 GN=Mtdh PE=1 SV=1	97.982	40	22	33	22	579	63.8	9.33	0.000243015	0.000136715	6.32574e-05	7.00705e-05	1.77753	0.829877
Acss2	Q9QXG4	Acetyl-coenzyme A synthetase, cytoplasmic OS=Mus musculus OX=10090 GN=Acss2 PE=1 SV=2	97.94	31	24	43	24	701	78.8	6.64	0.000365111	0.00044894	2.55786e-05	4.18748e-05	0.813273	-0.298189
Mark2	Q05512	Serine/threonine-protein kinase MARK2 OS=Mus musculus OX=10090 GN=Mark2 PE=1 SV=3	97.445	28	24	29	21	776	86.3	9.67	0.000258614	0.000209118	4.70338e-05	5.87635e-05	1.23669	0.306487
Dhrs1	Q99L04	Dehydrogenase/reductase SDR family member 1 OS=Mus musculus OX=10090 GN=Dhrs1 PE=1 SV=1	97.1	59	18	35	18	313	34	8.35	0.000301491	0.000134439	5.34833e-05	6.35881e-05	2.24259	1.16517
Vps13a	Q5H8C4	Vacuolar protein sorting-associated protein 13A OS=Mus musculus OX=10090 GN=Vps13a PE=1 SV=1	96.869	9	24	29	23	3166	359.2	6.19	0.000155432	0.000189706	0.000153246	0.000115201	0.819333	-0.287479
Vps8	Q0P5W1	Vacuolar protein sorting-associated protein 8 homolog OS=Mus musculus OX=10090 GN=Vps8 PE=1 SV=1	96.561	19	22	29	22	1427	161	5.58	0.000182408	0.000221857	6.50476e-05	7.1163e-05	0.822187	-0.282461
Stat1	P42225	Signal transducer and activator of transcription 1 OS=Mus musculus OX=10090 GN=Stat1 PE=1 SV=1	96.552	31	20	31	20	749	87.1	5.58	0.000194509	0.00014636	0.000359486	0.000202755	1.32897	0.410313
Nos1	Q9Z0J4	Nitric oxide synthase, brain OS=Mus musculus OX=10090 GN=Nos1 PE=1 SV=1	96.534	21	28	32	28	1429	160.4	7.15	0.000208985	0.000169373	0.00046198	0.000241106	1.23387	0.303191
Tagln3	Q9R1Q8	Transgelin-3 OS=Mus musculus OX=10090 GN=Tagln3 PE=1 SV=1	96.316	79	16	35	13	199	22.5	7.33	0.000255234	0.000311937	0.00093622	0.000399064	0.818225	-0.289431
Rhoa	Q9QUI0	Transforming protein RhoA OS=Mus musculus OX=10090 GN=Rhoa PE=1 SV=1	96.297	56	11	40	4	193	21.8	6.1	0.000431909	0.000332317	4.76494e-08	5.36635e-06	1.29969	0.378165
Septin3	Q9Z1S5	Neuronal-specific septin-3 OS=Mus musculus OX=10090 GN=Septin3 PE=1 SV=2	96.21	40	16	53	16	350	40	6.81	0.000339161	0.000416165	0.00109067	0.00044408	0.814967	-0.295187
Tceal3	Q8R0A5	Transcription elongation factor A protein-like 3 OS=Mus musculus OX=10090 GN=Tceal3 PE=1 SV=2	95.835	62	16	78	4	200	22.5	5.44	0.000125796	0.000166079	0.000180277	0.000127324	0.757449	-0.400778
Ipo9	Q91YE6	Importin-9 OS=Mus musculus OX=10090 GN=Ipo9 PE=1 SV=3	95.021	22	20	29	20	1041	116	4.81	0.000192254	0.000245063	0.000160482	0.000118597	0.784508	-0.35014
Tgm2	P21981	Protein-glutamine gamma-glutamyltransferase 2 OS=Mus musculus OX=10090 GN=Tgm2 PE=1 SV=4	94.802	32	19	31	19	686	77	5.1	0.000222405	0.000158525	7.93566e-06	2.48055e-05	1.40297	0.488484
Snx27	Q3UHD6	Sorting nexin-27 OS=Mus musculus OX=10090 GN=Snx27 PE=1 SV=2	94.597	50	19	32	19	539	61	6.4	0.000149288	0.00018224	0.00158104	0.000584459	0.819181	-0.287747
Atxn2l	Q7TQH0	Ataxin-2-like protein OS=Mus musculus OX=10090 GN=Atxn2l PE=1 SV=1	94.406	22	21	44	20	1049	110.6	8.85	0.000448844	0.000252302	0.000936681	0.000399205	1.77899	0.831062
Ilf2	Q9CXY6	Interleukin enhancer-binding factor 2 OS=Mus musculus OX=10090 GN=Ilf2 PE=1 SV=1	94.263	48	13	32	13	390	43	5.26	0.00028492	0.000233333	0.000302332	0.00017986	1.22109	0.288169
Ap1m1	P35585	AP-1 complex subunit mu-1 OS=Mus musculus OX=10090 GN=Ap1m1 PE=1 SV=3	94.22	40	15	36	15	423	48.5	7.3	0.000304315	0.000379692	6.66216e-05	7.21015e-05	0.801477	-0.319267
Trap1	Q9CQN1	Heat shock protein 75 kDa, mitochondrial OS=Mus musculus OX=10090 GN=Trap1 PE=1 SV=1	94.203	33	20	40	20	706	80.2	6.68	0.000216325	0.000265754	2.73072e-05	4.33666e-05	0.814002	-0.296896
Mapre2	Q8R001	Microtubule-associated protein RP/EB family member 2 OS=Mus musculus OX=10090 GN=Mapre2 PE=1 SV=1	93.461	40	14	51	13	326	36.9	5.38	0.000442858	0.000582854	9.74947e-06	2.69154e-05	0.759809	-0.396291
Mpi	Q924M7	Mannose-6-phosphate isomerase OS=Mus musculus OX=10090 GN=Mpi PE=1 SV=1	93.364	51	14	32	14	423	46.5	5.95	0.000155493	0.000198877	0.000359375	0.000202712	0.781855	-0.355027
Rps27a	P62983	Ubiquitin-40S ribosomal protein S27a OS=Mus musculus OX=10090 GN=Rps27a PE=1 SV=2	93.267	67	13	128	7	156	17.9	9.64	0.000914277	0.00112988	0.0018853	0.000670635	0.809182	-0.305463
A2m	Q6GQT1	Alpha-2-macroglobulin-P OS=Mus musculus OX=10090 GN=A2m PE=2 SV=2	93.223	20	25	30	24	1474	164.2	6.61	0.000269111	0.000135321	0.000789986	0.000353556	1.98868	0.991811
Rabggta	Q9JHK4	Geranylgeranyl transferase type-2 subunit alpha OS=Mus musculus OX=10090 GN=Rabggta PE=1 SV=1	93.199	40	20	36	20	567	64.9	5.8	0.000259828	0.000337093	7.29268e-05	7.5883e-05	0.770791	-0.375588
Rpn1	Q91YQ5	Dolichyl-diphosphooligosaccharide--protein glycosyltransferase subunit 1 OS=Mus musculus OX=10090 GN=Rpn1 PE=1 SV=1	93.012	31	20	52	20	608	68.5	6.46	0.000393528	0.000281942	2.4345e-05	4.08899e-05	1.39578	0.481069
Rpl10	Q6ZWV3	60S ribosomal protein L10 OS=Mus musculus OX=10090 GN=Rpl10 PE=1 SV=3	93.007	52	13	46	13	214	24.6	10.08	0.00034823	0.000262454	2.30058e-06	1.52156e-05	1.32682	0.407974
Prpsap2	Q8R574	Phosphoribosyl pyrophosphate synthase-associated protein 2 OS=Mus musculus OX=10090 GN=Prpsap2 PE=1 SV=1	92.25	47	16	33	13	369	40.9	7.17	0.000171122	0.000211795	0.00228177	0.000778318	0.807962	-0.30764
Sugt1	Q9CX34	Protein SGT1 homolog OS=Mus musculus OX=10090 GN=Sugt1 PE=1 SV=3	91.764	51	15	39	15	336	38.1	5.45	0.000268925	0.000349881	8.00861e-06	2.48833e-05	0.768619	-0.37966
Ppp1cc	P63087	Serine/threonine-protein phosphatase PP1-gamma catalytic subunit OS=Mus musculus OX=10090 GN=Ppp1cc PE=1 SV=1	91.693	57	16	30	1	323	37	6.54	1.88388e-05	1.25075e-05	0.0246707	0.00540144	1.5062	0.590914
Ptma	P26350	Prothymosin alpha OS=Mus musculus OX=10090 GN=Ptma PE=1 SV=2	91.645	39	8	72	8	111	12.2	3.79	0.000719496	0.000545382	1.21076e-05	2.99476e-05	1.31925	0.399719
Dnmt1	P13864	DNA (cytosine-5)-methyltransferase 1 OS=Mus musculus OX=10090 GN=Dnmt1 PE=1 SV=5	91.332	19	27	31	27	1620	183.1	7.74	0.000141661	0.00011743	0.0091106	0.00234648	1.20634	0.270637
Vps53	Q8CCB4	Vacuolar protein sorting-associated protein 53 homolog OS=Mus musculus OX=10090 GN=Vps53 PE=1 SV=1	91.165	34	26	37	26	832	94.4	6.61	0.000207765	0.000295017	6.16035e-05	6.90366e-05	0.704248	-0.505844
Copg2	Q9QXK3	Coatomer subunit gamma-2 OS=Mus musculus OX=10090 GN=Copg2 PE=1 SV=1	90.977	26	20	30	18	871	97.6	5.8	0.00019704	0.000248806	0.000988383	0.000414732	0.791943	-0.336531
Vps16	Q920Q4	Vacuolar protein sorting-associated protein 16 homolog OS=Mus musculus OX=10090 GN=Vps16 PE=1 SV=3	90.689	29	19	28	19	839	94.9	7.01	0.000106611	0.000139705	0.000648878	0.000306395	0.763117	-0.390023
Gnb1	P62874	Guanine nucleotide-binding protein G(I)/G(S)/G(T) subunit beta-1 OS=Mus musculus OX=10090 GN=Gnb1 PE=1 SV=3	90.135	47	13	56	7	340	37.4	6	0.000364374	0.000258848	8.78282e-05	8.43127e-05	1.40768	0.493318
Lsamp	Q8BLK3	Limbic system-associated membrane protein OS=Mus musculus OX=10090 GN=Lsamp PE=1 SV=1	89.833	44	14	40	14	341	38.1	6.65	0.000335731	0.000220196	9.7873e-05	8.93732e-05	1.52469	0.608513
Cycs	P62897	Cytochrome c, somatic OS=Mus musculus OX=10090 GN=Cycs PE=1 SV=2	89.753	69	9	77	5	105	11.6	9.58	0.000541901	0.000835961	1.18907e-06	1.24115e-05	0.648237	-0.625408
Cul2	Q9D4H8	Cullin-2 OS=Mus musculus OX=10090 GN=Cul2 PE=1 SV=2	89.683	28	22	41	22	745	86.8	7.01	0.00021385	0.000288361	0.000107067	9.36367e-05	0.741603	-0.431282
Vapa	Q9WV55	Vesicle-associated membrane protein-associated protein A OS=Mus musculus OX=10090 GN=Vapa PE=1 SV=2	89.639	62	16	48	15	249	27.8	8.4	0.000526354	0.000393417	0.00480325	0.00139519	1.33791	0.419977
Braf	P28028	Serine/threonine-protein kinase B-raf OS=Mus musculus OX=10090 GN=Braf PE=1 SV=3	89.458	23	17	30	11	804	88.7	7.65	0.00019044	0.000245255	0.00133155	0.000512994	0.776498	-0.364946
Bsn	O88737	Protein bassoon OS=Mus musculus OX=10090 GN=Bsn PE=1 SV=4	89.114	8	27	31	27	3942	418.6	7.71	0.00027697	0.000172028	1.57806e-05	3.36696e-05	1.61003	0.687085
Snap47	Q8R570	Synaptosomal-associated protein 47 OS=Mus musculus OX=10090 GN=Snap47 PE=1 SV=1	88.765	53	17	33	17	413	46.5	5.76	0.000185162	0.000223812	0.000158296	0.000117583	0.827309	-0.273501
G3bp1	P97855	Ras GTPase-activating protein-binding protein 1 OS=Mus musculus OX=10090 GN=G3bp1 PE=1 SV=1	88.634	34	14	31	12	465	51.8	5.59	0.000153261	0.000107834	4.76072e-05	5.92122e-05	1.42126	0.507171
Hecw2	Q6I6G8	E3 ubiquitin-protein ligase HECW2 OS=Mus musculus OX=10090 GN=Hecw2 PE=1 SV=1	88.54	15	22	29	17	1578	176.1	5.41	0.000179858	0.000228318	0.000219039	0.000145	0.787754	-0.344182
Clu	Q06890	Clusterin OS=Mus musculus OX=10090 GN=Clu PE=1 SV=1	87.858	33	19	46	19	448	51.6	5.67	0.000421828	0.000301775	0.00172324	0.000624795	1.39782	0.48318
Cacna2d1	O08532	Voltage-dependent calcium channel subunit alpha-2/delta-1 OS=Mus musculus OX=10090 GN=Cacna2d1 PE=1 SV=1	87.673	26	23	32	22	1103	124.6	5.3	0.000328904	0.000228903	4.22737e-07	9.54003e-06	1.43687	0.522932
Pgp	Q8CHP8	Glycerol-3-phosphate phosphatase OS=Mus musculus OX=10090 GN=Pgp PE=1 SV=1	87.505	60	16	33	16	321	34.5	5.35	0.000347829	0.00045755	2.45606e-05	4.10657e-05	0.760198	-0.395553
Lrpprc	Q6PB66	Leucine-rich PPR motif-containing protein, mitochondrial OS=Mus musculus OX=10090 GN=Lrpprc PE=1 SV=2	87.201	19	25	29	25	1392	156.5	6.83	0.000154254	0.000198615	1.57624e-05	3.36536e-05	0.776647	-0.364669
Homer1	Q9Z2Y3	Homer protein homolog 1 OS=Mus musculus OX=10090 GN=Homer1 PE=1 SV=2	87.124	45	16	30	16	366	41.4	5.53	0.000230985	0.000335338	5.69624e-05	6.60017e-05	0.688813	-0.537816
Dlst	Q9D2G2	Dihydrolipoyllysine-residue succinyltransferase component of 2-oxoglutarate dehydrogenase complex, mitochondrial OS=Mus musculus OX=10090 GN=Dlst PE=1 SV=1	87.01	34	13	50	13	454	49	8.95	0.000178524	0.000403184	1.12235e-05	2.88675e-05	0.442786	-1.17532
Mtcl1	Q3UHU5	Microtubule cross-linking factor 1 OS=Mus musculus OX=10090 GN=Mtcl1 PE=1 SV=1	86.915	13	24	32	19	1945	213.7	6.14	0.000109186	8.7612e-05	0.000115722	9.76156e-05	1.24625	0.317588
Hp1bp3	Q3TEA8	Heterochromatin protein 1-binding protein 3 OS=Mus musculus OX=10090 GN=Hp1bp3 PE=1 SV=1	86.887	25	17	33	17	554	60.8	9.7	0.00039459	0.000312445	3.27424e-06	1.74073e-05	1.26291	0.336753
Gfap	P03995	Glial fibrillary acidic protein OS=Mus musculus OX=10090 GN=Gfap PE=1 SV=4	86.832	46	21	42	20	430	49.9	5.34	0.000480169	0.000226497	7.03864e-06	2.37658e-05	2.11999	1.08405
Btf3l4	Q9CQH7	Transcription factor BTF3 homolog 4 OS=Mus musculus OX=10090 GN=Btf3l4 PE=1 SV=1	86.765	47	10	37	8	158	17.3	6.35	0.000173932	0.000215355	8.51986e-05	8.29011e-05	0.807655	-0.308189
Stat3	P42227	Signal transducer and activator of transcription 3 OS=Mus musculus OX=10090 GN=Stat3 PE=1 SV=2	86.674	32	21	32	21	770	88	6.3	0.00030709	0.00021547	1.08985e-06	1.2028e-05	1.42521	0.511171
Arfgap1	Q9EPJ9	ADP-ribosylation factor GTPase-activating protein 1 OS=Mus musculus OX=10090 GN=Arfgap1 PE=1 SV=2	86.573	46	18	30	18	414	45.3	5.57	0.000198337	0.000134496	2.51766e-05	4.15594e-05	1.47467	0.560393
Ncbp1	Q3UYV9	Nuclear cap-binding protein subunit 1 OS=Mus musculus OX=10090 GN=Ncbp1 PE=1 SV=2	86.465	22	16	32	16	790	91.9	6.64	0.000138346	0.000173231	0.00753833	0.0020116	0.798625	-0.324409
Ppp1r7	Q3UM45	Protein phosphatase 1 regulatory subunit 7 OS=Mus musculus OX=10090 GN=Ppp1r7 PE=1 SV=2	86.287	52	17	29	17	361	41.3	4.92	0.00031015	0.00038124	9.05552e-05	8.57372e-05	0.81353	-0.297732
Dgkz	Q80UP3	Diacylglycerol kinase zeta OS=Mus musculus OX=10090 GN=Dgkz PE=1 SV=2	86.273	27	22	33	22	929	104	8.09	0.000223996	0.000280831	7.59625e-05	7.76256e-05	0.797618	-0.32623
Tnik	P83510	Traf2 and NCK-interacting protein kinase OS=Mus musculus OX=10090 GN=Tnik PE=1 SV=2	86.253	18	19	26	11	1323	150.3	7.27	0.000124625	0.000153362	0.000489253	0.000250723	0.812619	-0.299349
Tcerg1	Q8CGF7	Transcription elongation regulator 1 OS=Mus musculus OX=10090 GN=Tcerg1 PE=1 SV=2	86.227	19	20	27	20	1100	123.7	8.65	0.000330741	0.000210265	1.60844e-05	3.39321e-05	1.57297	0.653491
Cfl2	P45591	Cofilin-2 OS=Mus musculus OX=10090 GN=Cfl2 PE=1 SV=1	86.027	69	15	85	11	166	18.7	7.88	0.00032221	0.000422959	8.86846e-06	2.57644e-05	0.761801	-0.392515
Sod2	P09671	Superoxide dismutase [Mn], mitochondrial OS=Mus musculus OX=10090 GN=Sod2 PE=1 SV=3	85.956	39	8	52	8	222	24.6	8.62	0.000195447	0.000394979	3.23255e-05	4.7748e-05	0.49483	-1.01499
Fgg	Q8VCM7	Fibrinogen gamma chain OS=Mus musculus OX=10090 GN=Fgg PE=1 SV=1	85.748	43	18	39	18	436	49.4	5.86	0.000287873	0.000137451	0.00221877	0.000761775	2.09437	1.06652
Acaa1a	Q921H8	3-ketoacyl-CoA thiolase A, peroxisomal OS=Mus musculus OX=10090 GN=Acaa1a PE=1 SV=1	85.727	49	13	24	13	424	43.9	8.44	0.000118522	9.1212e-05	0.00215696	0.000745337	1.29941	0.377858
Hp	Q61646	Haptoglobin OS=Mus musculus OX=10090 GN=Hp PE=1 SV=1	85.603	41	14	45	14	347	38.7	6.29	0.000909557	0.000198825	0.000543696	0.000268917	4.57466	2.19367
Icam5	Q60625	Intercellular adhesion molecule 5 OS=Mus musculus OX=10090 GN=Icam5 PE=1 SV=2	85.593	24	19	36	19	917	96.9	6.32	0.000179586	0.000146799	0.00104603	0.000431487	1.22334	0.290827
Tardbp	Q921F2	TAR DNA-binding protein 43 OS=Mus musculus OX=10090 GN=Tardbp PE=1 SV=1	85.563	46	14	35	14	414	44.5	6.7	0.000254669	0.000173618	1.19221e-05	2.97279e-05	1.46684	0.552707
Anp32e	P97822	Acidic leucine-rich nuclear phosphoprotein 32 family member E OS=Mus musculus OX=10090 GN=Anp32e PE=1 SV=2	85.506	47	9	24	9	260	29.6	3.88	0.00012967	0.000170898	8.72247e-05	8.39922e-05	0.758754	-0.398296
Hnrnpf	Q9Z2X1	Heterogeneous nuclear ribonucleoprotein F OS=Mus musculus OX=10090 GN=Hnrnpf PE=1 SV=3	85.355	43	12	57	10	415	45.7	5.49	0.000211077	0.000161177	0.000187147	0.000130175	1.3096	0.389125
Rps15	P62843	40S ribosomal protein S15 OS=Mus musculus OX=10090 GN=Rps15 PE=1 SV=2	85.274	56	7	26	7	145	17	10.39	0.000190295	0.000154114	0.000120597	9.98617e-05	1.23477	0.304237
Pdcd6ip	Q9WU78	Programmed cell death 6-interacting protein OS=Mus musculus OX=10090 GN=Pdcd6ip PE=1 SV=3	85.216	28	26	35	26	869	96	6.52	0.000485407	0.00030806	9.83809e-07	1.17854e-05	1.57569	0.655982
Nomo1	Q6GQT9	Nodal modulator 1 OS=Mus musculus OX=10090 GN=Nomo1 PE=1 SV=1	85.215	21	20	27	20	1214	133.3	6.09	0.000173688	0.000111362	9.77535e-05	8.93159e-05	1.55968	0.641247
Atg7	Q9D906	Ubiquitin-like modifier-activating enzyme ATG7 OS=Mus musculus OX=10090 GN=Atg7 PE=1 SV=1	84.934	29	15	25	15	698	77.5	6.4	0.000180507	0.000236625	0.00113426	0.000456063	0.762837	-0.390552
Gnb2	P62880	Guanine nucleotide-binding protein G(I)/G(S)/G(T) subunit beta-2 OS=Mus musculus OX=10090 GN=Gnb2 PE=1 SV=3	84.872	49	13	52	5	340	37.3	6	9.289e-05	6.93106e-05	1.15685e-05	2.9299e-05	1.3402	0.422447
Atp8a1	P70704	Phospholipid-transporting ATPase IA OS=Mus musculus OX=10090 GN=Atp8a1 PE=1 SV=2	84.867	18	20	27	20	1164	131.3	6.84	0.000159051	0.00012182	1.4875e-05	3.28502e-05	1.30563	0.384745
Pcca	Q91ZA3	Propionyl-CoA carboxylase alpha chain, mitochondrial OS=Mus musculus OX=10090 GN=Pcca PE=1 SV=2	84.817	34	21	27	21	724	79.9	7.25	0.000145717	0.00018632	0.000931707	0.000397685	0.782078	-0.354616
Ptges3	Q9R0Q7	Prostaglandin E synthase 3 OS=Mus musculus OX=10090 GN=Ptges3 PE=1 SV=1	84.621	54	10	51	10	160	18.7	4.55	0.000429808	0.000565095	0.00062901	0.000299334	0.760595	-0.3948
Cbx3	P23198	Chromobox protein homolog 3 OS=Mus musculus OX=10090 GN=Cbx3 PE=1 SV=2	84.481	46	10	37	9	183	20.8	5.22	0.000181251	0.000269137	4.03305e-06	1.90209e-05	0.673451	-0.570356
Farp1	F8VPU2	FERM, ARHGEF and pleckstrin domain-containing protein 1 OS=Mus musculus OX=10090 GN=Farp1 PE=1 SV=1	84.296	22	19	30	19	1048	118.8	7.88	0.000204233	0.000266076	9.61631e-05	8.8547e-05	0.767573	-0.381624
Bclaf1	Q8K019	Bcl-2-associated transcription factor 1 OS=Mus musculus OX=10090 GN=Bclaf1 PE=1 SV=2	84.277	26	24	33	23	919	105.9	9.99	0.000252064	0.000199951	0.000668994	0.000313433	1.26063	0.334142
Suclg1	Q9WUM5	Succinate--CoA ligase [ADP/GDP-forming] subunit alpha, mitochondrial OS=Mus musculus OX=10090 GN=Suclg1 PE=1 SV=4	84.205	33	11	32	11	346	36.1	9.39	0.000144672	0.000261416	2.75764e-06	1.62882e-05	0.553416	-0.853565
Ckap4	Q8BMK4	Cytoskeleton-associated protein 4 OS=Mus musculus OX=10090 GN=Ckap4 PE=1 SV=2	84.143	38	22	29	22	575	63.7	5.64	0.000291101	0.000171771	6.51472e-05	7.1223e-05	1.6947	0.76103
Ybx1	P62960	Y-box-binding protein 1 OS=Mus musculus OX=10090 GN=Ybx1 PE=1 SV=3	83.719	47	11	26	9	322	35.7	9.88	0.000122015	5.65693e-05	5.65632e-06	2.17911e-05	2.15692	1.10897
Tjp1	P39447	Tight junction protein ZO-1 OS=Mus musculus OX=10090 GN=Tjp1 PE=1 SV=2	83.627	14	22	27	21	1745	194.6	6.64	0.000180461	0.000127999	1.1753e-05	2.95245e-05	1.40986	0.495552
Eif4h	Q9WUK2	Eukaryotic translation initiation factor 4H OS=Mus musculus OX=10090 GN=Eif4h PE=1 SV=3	83.505	77	21	44	21	248	27.3	7.23	0.0004244	0.000250902	9.63834e-07	1.1735e-05	1.6915	0.758302
Ccar1	Q8CH18	Cell division cycle and apoptosis regulator protein 1 OS=Mus musculus OX=10090 GN=Ccar1 PE=1 SV=1	83.48	23	24	32	24	1146	132	5.76	0.000295592	0.000209853	4.22219e-05	5.51343e-05	1.40857	0.494228
Dock3	Q8CIQ7	Dedicator of cytokinesis protein 3 OS=Mus musculus OX=10090 GN=Dock3 PE=1 SV=1	83.464	13	24	27	23	2027	232.8	6.99	0.000142011	0.000172156	9.83557e-05	8.9604e-05	0.824896	-0.277716
Cplx1	P63040	Complexin-1 OS=Mus musculus OX=10090 GN=Cplx1 PE=1 SV=1	83.352	69	8	58	4	134	15.1	4.97	0.000184303	0.000329969	3.37446e-05	4.8924e-05	0.558546	-0.840253
Rab5c	P35278	Ras-related protein Rab-5C OS=Mus musculus OX=10090 GN=Rab5c PE=1 SV=2	83.333	66	11	38	8	216	23.4	8.41	0.000165115	0.000123048	0.000683367	0.000318395	1.34188	0.424252
Cul4a	Q3TCH7	Cullin-4A OS=Mus musculus OX=10090 GN=Cul4a PE=1 SV=1	83.163	31	22	28	13	759	87.7	8.35	7.35634e-05	0.000104263	6.65489e-06	2.32682e-05	0.705556	-0.503168
Uba3	Q8C878	NEDD8-activating enzyme E1 catalytic subunit OS=Mus musculus OX=10090 GN=Uba3 PE=1 SV=2	83.06	43	17	29	17	462	51.7	5.45	0.000193886	0.000248058	0.000577419	0.000281028	0.781616	-0.355468
Mat2b	Q99LB6	Methionine adenosyltransferase 2 subunit beta OS=Mus musculus OX=10090 GN=Mat2b PE=1 SV=1	82.82	44	15	25	15	334	37.4	6.95	0.000170713	0.000278541	3.6669e-05	5.12154e-05	0.612884	-0.706314
Rpl28	P41105	60S ribosomal protein L28 OS=Mus musculus OX=10090 GN=Rpl28 PE=1 SV=2	82.784	63	12	64	12	137	15.7	12.02	0.000636441	0.000509386	8.55159e-07	1.14291e-05	1.24943	0.321268
H1-3	P43277	Histone H1.3 OS=Mus musculus OX=10090 GN=H1-3 PE=1 SV=2	82.783	42	14	36	1	221	22.1	11.03	0.000621167	0.000309172	2.96988e-05	4.54504e-05	2.00913	1.00657
Gpcpd1	Q8C0L9	Glycerophosphocholine phosphodiesterase GPCPD1 OS=Mus musculus OX=10090 GN=Gpcpd1 PE=1 SV=1	82.701	30	16	26	16	675	76.5	5.58	0.000180584	0.000231935	1.95416e-05	3.66215e-05	0.778596	-0.361053
Akt3	Q9WUA6	RAC-gamma serine/threonine-protein kinase OS=Mus musculus OX=10090 GN=Akt3 PE=1 SV=1	82.583	34	15	28	12	479	55.7	6.02	0.000168846	0.000210205	8.29718e-06	2.51821e-05	0.803245	-0.316089
Mthfd1l	Q3V3R1	Monofunctional C1-tetrahydrofolate synthase, mitochondrial OS=Mus musculus OX=10090 GN=Mthfd1l PE=1 SV=2	82.176	22	19	26	18	977	105.7	7.02	0.00010506	0.000164163	0.000848319	0.0003717	0.639972	-0.64392
Exoc8	Q6PGF7	Exocyst complex component 8 OS=Mus musculus OX=10090 GN=Exoc8 PE=1 SV=1	82.058	35	24	29	24	716	81	5.4	0.000200371	0.000268772	5.11389e-05	6.18893e-05	0.745505	-0.423711
Uba5	Q8VE47	Ubiquitin-like modifier-activating enzyme 5 OS=Mus musculus OX=10090 GN=Uba5 PE=1 SV=2	81.602	47	13	28	13	403	44.8	4.96	0.000134947	0.000164119	0.00129472	0.00050266	0.822251	-0.282349
Cplx2	P84086	Complexin-2 OS=Mus musculus OX=10090 GN=Cplx2 PE=1 SV=1	81.2	81	11	61	6	134	15.4	5.08	0.000466096	0.000565031	8.04807e-05	8.02697e-05	0.824904	-0.277702
Sec16a	E9QAT4	Protein transport protein Sec16A OS=Mus musculus OX=10090 GN=Sec16a PE=1 SV=1	81.149	11	21	26	21	2357	254	5.81	0.00021883	0.000138965	8.46565e-06	2.53503e-05	1.57471	0.655088
Dhx29	Q6PGC1	ATP-dependent RNA helicase DHX29 OS=Mus musculus OX=10090 GN=Dhx29 PE=1 SV=1	80.973	20	23	27	22	1365	153.9	7.94	0.000254885	0.000193468	4.22827e-05	5.51744e-05	1.31746	0.397756
Ppip5k1	A2ARP1	Inositol hexakisphosphate and diphosphoinositol-pentakisphosphate kinase 1 OS=Mus musculus OX=10090 GN=Ppip5k1 PE=1 SV=1	80.884	18	21	28	17	1436	159.8	5.39	0.00016099	0.000211003	0.000176988	0.000125928	0.762974	-0.390294
Irf2bpl	Q8K3X4	Probable E3 ubiquitin-protein ligase IRF2BPL OS=Mus musculus OX=10090 GN=Irf2bpl PE=1 SV=1	80.774	30	20	27	18	775	80.5	8.24	0.000184818	0.000140772	0.000207705	0.00013987	1.31289	0.392744
Serpina3m	Q03734	Serine protease inhibitor A3M OS=Mus musculus OX=10090 GN=Serpina3m PE=1 SV=2	80.746	24	10	51	2	418	47	6.1	2.43784e-05	1.34465e-05	4.11431e-05	5.44134e-05	1.81299	0.858369
Por	P37040	NADPH--cytochrome P450 reductase OS=Mus musculus OX=10090 GN=Por PE=1 SV=2	80.628	27	18	32	18	678	77	5.53	0.000318141	0.000212951	1.68486e-05	3.45823e-05	1.49396	0.579145
Mpp6	Q9JLB0	MAGUK p55 subfamily member 6 OS=Mus musculus OX=10090 GN=Mpp6 PE=1 SV=1	80.523	40	20	33	20	553	62.6	6.4	0.000230472	0.000287655	8.42608e-05	8.23883e-05	0.80121	-0.319748
Habp4	Q9JKS5	Intracellular hyaluronan-binding protein 4 OS=Mus musculus OX=10090 GN=Habp4 PE=1 SV=2	79.903	42	14	34	14	411	45.9	6.84	0.000221724	0.00017205	0.00813041	0.00213867	1.28872	0.365936
Dlgap2	Q8BJ42	Disks large-associated protein 2 OS=Mus musculus OX=10090 GN=Dlgap2 PE=1 SV=2	79.68	20	17	24	15	1059	119	6.81	9.94113e-05	0.000123521	0.000593428	0.000286756	0.804812	-0.313276
Map4k4	P97820	Mitogen-activated protein kinase kinase kinase kinase 4 OS=Mus musculus OX=10090 GN=Map4k4 PE=1 SV=1	79.611	15	18	25	11	1233	140.5	7.47	0.000103429	8.17834e-05	0.000133173	0.000105757	1.26467	0.338764
Fbxl16	A2RT62	F-box/LRR-repeat protein 16 OS=Mus musculus OX=10090 GN=Fbxl16 PE=1 SV=1	79.423	27	11	28	11	479	51.8	6.6	0.000148845	0.000181851	9.06625e-05	8.57924e-05	0.818503	-0.28894
Sub1	P11031	Activated RNA polymerase II transcriptional coactivator p15 OS=Mus musculus OX=10090 GN=Sub1 PE=1 SV=3	79.411	51	11	41	11	127	14.4	9.6	0.000182139	0.000363124	2.38647e-05	4.04925e-05	0.501588	-0.995425
Dock4	P59764	Dedicator of cytokinesis protein 4 OS=Mus musculus OX=10090 GN=Dock4 PE=1 SV=1	79.132	12	21	30	20	1978	226.4	7.65	0.000184619	0.000142181	0.000513595	0.000259017	1.29848	0.376826
Cpne6	Q9Z140	Copine-6 OS=Mus musculus OX=10090 GN=Cpne6 PE=1 SV=1	78.832	28	16	35	15	557	61.7	5.59	0.000313992	0.00024781	2.69199e-05	4.30225e-05	1.26707	0.341492
C5	P06684	Complement C5 OS=Mus musculus OX=10090 GN=C5 PE=1 SV=2	78.637	12	20	26	20	1680	188.8	6.81	0.000254293	9.34297e-05	0.0018143	0.000650478	2.72176	1.44454
Acaa2	Q8BWT1	3-ketoacyl-CoA thiolase, mitochondrial OS=Mus musculus OX=10090 GN=Acaa2 PE=1 SV=3	78.534	53	12	19	12	397	41.8	8.09	7.53345e-05	0.000118476	0.000540242	0.0002678	0.635863	-0.653213
H1-4	P43274	Histone H1.4 OS=Mus musculus OX=10090 GN=H1-4 PE=1 SV=2	78.262	42	13	37	4	219	22	11.11	0.000110853	5.59124e-05	5.50211e-05	6.46703e-05	1.98262	0.987406
Phf24	Q80TL4	PHD finger protein 24 OS=Mus musculus OX=10090 GN=Phf24 PE=1 SV=2	78.064	44	17	45	17	400	45.2	5.77	0.000241819	0.000338933	7.54806e-05	7.73531e-05	0.71347	-0.487076
Cat	P24270	Catalase OS=Mus musculus OX=10090 GN=Cat PE=1 SV=4	78.04	35	18	29	18	527	59.8	7.88	0.000315568	0.000163499	1.68015e-05	3.45431e-05	1.93009	0.94867
Camk1d	Q8BW96	Calcium/calmodulin-dependent protein kinase type 1D OS=Mus musculus OX=10090 GN=Camk1d PE=1 SV=2	78.002	45	15	37	12	385	42.9	7.17	0.000264851	0.000324601	6.15103e-05	6.89776e-05	0.815929	-0.293485
Diras2	Q5PR73	GTP-binding protein Di-Ras2 OS=Mus musculus OX=10090 GN=Diras2 PE=1 SV=1	77.978	66	13	40	11	199	22.5	8.76	0.000315119	0.000442633	1.72164e-05	3.48834e-05	0.71192	-0.490214
Rpl19	P84099	60S ribosomal protein L19 OS=Mus musculus OX=10090 GN=Rpl19 PE=1 SV=1	77.878	40	12	61	12	196	23.5	11.47	0.000366269	0.000299987	0.0110417	0.00274347	1.22095	0.288004
Psmb3	Q9R1P1	Proteasome subunit beta type-3 OS=Mus musculus OX=10090 GN=Psmb3 PE=1 SV=1	77.838	49	9	30	9	205	22.9	6.55	0.000162945	0.000206229	0.00224799	0.000769473	0.790119	-0.339858
Dock7	Q8R1A4	Dedicator of cytokinesis protein 7 OS=Mus musculus OX=10090 GN=Dock7 PE=1 SV=3	77.581	11	23	26	23	2130	241.3	6.71	0.000216434	0.000176556	0.00414447	0.00124125	1.22587	0.293802
Bub3	Q9WVA3	Mitotic checkpoint protein BUB3 OS=Mus musculus OX=10090 GN=Bub3 PE=1 SV=2	77.534	40	11	39	11	326	36.9	6.84	0.000196995	0.000117713	2.47882e-06	1.56631e-05	1.67352	0.742887
Hnrnpdl	Q9Z130	Heterogeneous nuclear ribonucleoprotein D-like OS=Mus musculus OX=10090 GN=Hnrnpdl PE=1 SV=1	77.389	43	15	43	13	301	33.5	7.31	0.000344012	0.000254432	2.85409e-05	4.44343e-05	1.35208	0.435177
Ap3m2	Q8R2R9	AP-3 complex subunit mu-2 OS=Mus musculus OX=10090 GN=Ap3m2 PE=1 SV=1	77.388	41	12	27	10	418	46.9	7.56	0.000182433	0.000228056	0.000117118	9.82676e-05	0.799947	-0.322023
Gatd3a	Q9D172	Glutamine amidotransferase-like class 1 domain-containing protein 3A, mitochondrial OS=Mus musculus OX=10090 GN=Gatd3a PE=1 SV=1	77.232	48	11	28	11	266	28.1	8.78	0.000157447	0.000223073	0.000111145	9.54598e-05	0.705809	-0.502649
Btf3	Q64152	Transcription factor BTF3 OS=Mus musculus OX=10090 GN=Btf3 PE=1 SV=3	77.231	69	15	28	13	204	22	9.52	0.000322235	0.000232622	1.00475e-07	6.78139e-06	1.38523	0.470125
Atrx	Q61687	Transcriptional regulator ATRX OS=Mus musculus OX=10090 GN=Atrx PE=1 SV=3	77.099	10	20	23	20	2476	278.4	6.68	0.000137462	0.000215377	4.08013e-05	5.41811e-05	0.638239	-0.647831
Tnrc6b	Q8BKI2	Trinucleotide repeat-containing gene 6B protein OS=Mus musculus OX=10090 GN=Tnrc6b PE=1 SV=2	76.6	13	19	27	19	1810	191.8	6.3	0.000112408	8.18833e-05	0.000431776	0.000230033	1.37278	0.457099
Rnh1	Q91VI7	Ribonuclease inhibitor OS=Mus musculus OX=10090 GN=Rnh1 PE=1 SV=1	76.423	46	14	22	14	456	49.8	4.78	0.000213666	0.000166307	0.000124601	0.00010178	1.28477	0.361509
Rps17	P63276	40S ribosomal protein S17 OS=Mus musculus OX=10090 GN=Rps17 PE=1 SV=2	76.324	61	9	26	9	135	15.5	9.85	0.000186972	0.000153109	1.24284e-05	3.03192e-05	1.22117	0.288264
Ivd	Q9JHI5	Isovaleryl-CoA dehydrogenase, mitochondrial OS=Mus musculus OX=10090 GN=Ivd PE=1 SV=1	76.147	37	14	28	14	424	46.3	8.29	0.000162787	0.000247114	4.6661e-06	2.01504e-05	0.658751	-0.602194
Urod	P70697	Uroporphyrinogen decarboxylase OS=Mus musculus OX=10090 GN=Urod PE=1 SV=2	75.506	37	8	20	8	367	40.7	6.65	9.22441e-05	0.000136194	1.97222e-05	3.67455e-05	0.677299	-0.562136
Fabp7	P51880	Fatty acid-binding protein, brain OS=Mus musculus OX=10090 GN=Fabp7 PE=1 SV=2	75.404	71	8	41	8	132	14.9	5.63	0.000242629	0.000156848	5.59465e-05	6.53097e-05	1.5469	0.62938
Gnb5	P62881	Guanine nucleotide-binding protein subunit beta-5 OS=Mus musculus OX=10090 GN=Gnb5 PE=1 SV=1	75.349	32	11	27	11	395	43.5	6.46	0.000140045	0.000206624	5.78291e-05	6.6584e-05	0.677781	-0.561109
Ccdc22	Q9JIG7	Coiled-coil domain-containing protein 22 OS=Mus musculus OX=10090 GN=Ccdc22 PE=1 SV=1	75.32	29	15	24	15	627	70.8	6.01	0.000125821	0.000156273	0.00511518	0.00146949	0.805139	-0.312689
Rgs6	Q9Z2H2	Regulator of G-protein signaling 6 OS=Mus musculus OX=10090 GN=Rgs6 PE=1 SV=2	75.312	37	17	31	12	472	54.5	7.42	0.000299737	0.000474344	2.8026e-06	1.63815e-05	0.631899	-0.662235
Idh3g	P70404	Isocitrate dehydrogenase [NAD] subunit gamma 1, mitochondrial OS=Mus musculus OX=10090 GN=Idh3g PE=1 SV=1	74.794	39	10	25	10	393	42.8	9.01	0.000127106	0.000189548	8.21205e-06	2.50954e-05	0.670575	-0.576529
Clstn1	Q9EPL2	Calsyntenin-1 OS=Mus musculus OX=10090 GN=Clstn1 PE=1 SV=1	74.779	21	20	34	20	979	108.8	4.92	0.000272929	0.000388167	0.00191695	0.000679519	0.703123	-0.508152
Rbm25	B2RY56	RNA-binding protein 25 OS=Mus musculus OX=10090 GN=Rbm25 PE=1 SV=2	74.658	22	18	24	18	838	99.5	6.32	0.000166376	0.000111373	0.000187793	0.000130439	1.49386	0.579049
Cdk5	P49615	Cyclin-dependent-like kinase 5 OS=Mus musculus OX=10090 GN=Cdk5 PE=1 SV=1	74.632	48	11	30	9	292	33.3	7.66	0.000171894	0.000252018	8.66026e-05	8.36595e-05	0.682072	-0.552004
Add3	Q9QYB5	Gamma-adducin OS=Mus musculus OX=10090 GN=Add3 PE=1 SV=2	74.389	25	18	31	18	706	78.7	5.95	0.000192451	0.00015295	5.2376e-05	6.27932e-05	1.25826	0.331425
Pank4	Q80YV4	4'-phosphopantetheine phosphatase OS=Mus musculus OX=10090 GN=Pank4 PE=1 SV=2	74.289	21	15	26	15	820	91.5	6.71	0.000175399	0.000219106	0.000324591	0.000188817	0.800522	-0.320988
Vapb	Q9QY76	Vesicle-associated membrane protein-associated protein B OS=Mus musculus OX=10090 GN=Vapb PE=1 SV=3	74.258	44	12	28	11	243	26.9	7.78	0.000215113	0.000168006	0.000395562	0.000216406	1.28039	0.356584
Rpl24	Q8BP67	60S ribosomal protein L24 OS=Mus musculus OX=10090 GN=Rpl24 PE=1 SV=2	74.226	45	12	55	12	157	17.8	11.25	0.000601763	0.000480005	0.000140733	0.000109144	1.25366	0.326148
Ighm	P01872	Immunoglobulin heavy constant mu OS=Mus musculus OX=10090 GN=Ighm PE=1 SV=2	74.007	36	14	37	14	454	49.9	7.01	0.000399005	0.000147016	0.000709261	0.000327197	2.71404	1.44044
Dlg4	Q62108	Disks large homolog 4 OS=Mus musculus OX=10090 GN=Dlg4 PE=1 SV=1	73.857	25	17	26	15	724	80.4	5.87	0.000145256	0.000176049	0.000560814	0.000274999	0.825088	-0.277381
Zranb2	Q9R020	Zinc finger Ran-binding domain-containing protein 2 OS=Mus musculus OX=10090 GN=Zranb2 PE=1 SV=2	73.603	38	14	27	14	330	37.3	9.89	0.000232504	0.000345354	1.17363e-05	2.95042e-05	0.673235	-0.570817
Cacybp	Q9CXW3	Calcyclin-binding protein OS=Mus musculus OX=10090 GN=Cacybp PE=1 SV=1	73.448	57	13	27	13	229	26.5	7.87	0.000238602	0.000308714	5.42063e-06	2.13975e-05	0.772889	-0.371667
Trnt1	Q8K1J6	CCA tRNA nucleotidyltransferase 1, mitochondrial OS=Mus musculus OX=10090 GN=Trnt1 PE=1 SV=1	73.379	33	15	28	15	434	49.9	8.56	0.00015685	0.000218452	3.11362e-05	4.67278e-05	0.718008	-0.477928
Gpd1l	Q3ULJ0	Glycerol-3-phosphate dehydrogenase 1-like protein OS=Mus musculus OX=10090 GN=Gpd1l PE=1 SV=2	73.263	41	14	39	14	351	38.2	6.77	0.000298228	0.000371713	0.000102437	9.15132e-05	0.802307	-0.317773
Hook3	Q8BUK6	Protein Hook homolog 3 OS=Mus musculus OX=10090 GN=Hook3 PE=1 SV=2	73.191	28	18	27	18	718	83.2	5.19	0.000237592	0.000312369	0.000167033	0.000121574	0.760612	-0.394767
Septin2	P42208	Septin-2 OS=Mus musculus OX=10090 GN=Septin2 PE=1 SV=2	73.096	43	12	24	11	361	41.5	6.55	0.000161601	0.00013416	0.000121073	0.000100077	1.20454	0.268485
Aldh1a2	Q62148	Retinal dehydrogenase 2 OS=Mus musculus OX=10090 GN=Aldh1a2 PE=1 SV=2	72.975	33	18	20	13	518	56.6	5.74	0.000163441	0.000121358	0.000164343	0.000120362	1.34677	0.4295
Thumpd1	Q99J36	THUMP domain-containing protein 1 OS=Mus musculus OX=10090 GN=Thumpd1 PE=1 SV=1	72.949	37	14	30	14	350	38.9	6.07	0.000229258	0.000328014	5.77091e-05	6.65038e-05	0.698929	-0.516783
Mia3	Q8BI84	Transport and Golgi organization protein 1 homolog OS=Mus musculus OX=10090 GN=Mia3 PE=1 SV=2	72.611	13	25	26	25	1930	213.5	4.75	0.000223667	0.000143152	6.20519e-05	6.93193e-05	1.56245	0.643811
Stk39	Q9Z1W9	STE20/SPS1-related proline-alanine-rich protein kinase OS=Mus musculus OX=10090 GN=Stk39 PE=1 SV=1	72.585	30	14	27	11	556	60.3	6.29	0.000165972	0.000206194	0.000275817	0.000169334	0.804931	-0.313062
Ppp1r9b	Q6R891	Neurabin-2 OS=Mus musculus OX=10090 GN=Ppp1r9b PE=1 SV=1	72.331	23	16	27	16	817	89.5	4.92	0.000157024	0.000127333	0.000497492	0.00025356	1.23318	0.302383
Ehd4	Q9EQP2	EH domain-containing protein 4 OS=Mus musculus OX=10090 GN=Ehd4 PE=1 SV=1	72.218	30	15	24	12	541	61.4	6.76	8.40426e-05	6.66524e-05	0.0110278	0.00274071	1.26091	0.334464
Ddx42	Q810A7	ATP-dependent RNA helicase DDX42 OS=Mus musculus OX=10090 GN=Ddx42 PE=1 SV=3	72.072	19	15	20	15	929	101.9	6.98	0.000153075	7.29919e-05	8.59657e-06	2.54779e-05	2.09715	1.06843
Hpca	P84075	Neuron-specific calcium-binding protein hippocalcin OS=Mus musculus OX=10090 GN=Hpca PE=1 SV=2	71.948	64	12	36	4	193	22.4	4.97	0.000188668	0.000228509	0.000223721	0.000147069	0.825647	-0.276404
Nacad	Q5SWP3	NAC-alpha domain-containing protein 1 OS=Mus musculus OX=10090 GN=Nacad PE=1 SV=1	71.881	18	20	26	20	1504	156.7	4.56	0.000163514	0.000123195	3.78679e-05	5.2107e-05	1.32727	0.408467
Aplp1	Q03157	Amyloid-like protein 1 OS=Mus musculus OX=10090 GN=Aplp1 PE=1 SV=1	71.687	22	14	27	14	653	72.7	5.67	0.000194054	0.00023425	0.00258335	0.000857601	0.828406	-0.27159
Acsl3	Q9CZW4	Long-chain-fatty-acid--CoA ligase 3 OS=Mus musculus OX=10090 GN=Acsl3 PE=1 SV=2	71.559	25	15	25	13	720	80.4	8.54	0.000193733	0.000153062	0.00062916	0.000299387	1.26572	0.339958
Fus	P56959	RNA-binding protein FUS OS=Mus musculus OX=10090 GN=Fus PE=1 SV=1	71.359	19	11	35	11	518	52.6	9.36	0.000373395	9.02386e-05	4.82465e-06	2.04041e-05	4.13787	2.04889
Nes	Q6P5H2	Nestin OS=Mus musculus OX=10090 GN=Nes PE=1 SV=1	71.309	13	21	27	21	1864	207	4.34	0.00019052	0.000111025	2.48422e-05	4.1293e-05	1.71601	0.77906
Fabp3	P11404	Fatty acid-binding protein, heart OS=Mus musculus OX=10090 GN=Fabp3 PE=1 SV=5	71.206	69	9	61	9	133	14.8	6.57	0.000662128	0.00090053	0.000346045	0.000197487	0.735264	-0.443665
Xrn2	Q9DBR1	5'-3' exoribonuclease 2 OS=Mus musculus OX=10090 GN=Xrn2 PE=1 SV=1	71.138	20	16	22	16	951	108.6	7.59	0.000109326	8.61464e-05	0.00275219	0.000900224	1.26907	0.343772
Cast	P51125	Calpastatin OS=Mus musculus OX=10090 GN=Cast PE=1 SV=2	71.104	29	18	23	18	788	84.9	5.52	0.000220178	0.000152438	4.94466e-06	2.05892e-05	1.44437	0.530442
Atp6v1e1	P50518	V-type proton ATPase subunit E 1 OS=Mus musculus OX=10090 GN=Atp6v1e1 PE=1 SV=2	70.719	60	15	48	15	226	26.1	8.43	0.00030473	0.000249986	0.000119924	9.95566e-05	1.21899	0.285682
Grhpr	Q91Z53	Glyoxylate reductase/hydroxypyruvate reductase OS=Mus musculus OX=10090 GN=Grhpr PE=1 SV=1	70.42	38	10	24	10	328	35.3	7.65	0.000134952	0.000190986	0.0014395	0.000543419	0.70661	-0.501013
Hdgfl2	Q3UMU9	Hepatoma-derived growth factor-related protein 2 OS=Mus musculus OX=10090 GN=Hdgfl2 PE=1 SV=1	70.397	22	14	37	13	669	74.2	8.66	0.000161367	0.000221465	0.00022755	0.000148739	0.728635	-0.456731
Hbb-b2	P02089	Hemoglobin subunit beta-2 OS=Mus musculus OX=10090 GN=Hbb-b2 PE=1 SV=2	70.347	53	8	86	1	147	15.9	8.05	1.29743e-05	4.24021e-06	1.80797e-05	3.55607e-05	3.05983	1.61345
Scrn3	Q3TMH2	Secernin-3 OS=Mus musculus OX=10090 GN=Scrn3 PE=1 SV=1	70.213	40	16	32	16	418	47.6	5.66	0.000220471	0.000284052	0.000451906	0.000237463	0.776165	-0.365565
Adprh	P54923	[Protein ADP-ribosylarginine] hydrolase OS=Mus musculus OX=10090 GN=Adprh PE=1 SV=1	70.091	48	16	30	16	362	40	5.76	0.000248896	0.000313421	7.3757e-05	7.63658e-05	0.794125	-0.332561
Exoc3	Q6KAR6	Exocyst complex component 3 OS=Mus musculus OX=10090 GN=Exoc3 PE=1 SV=2	69.725	21	15	24	15	755	86.4	6.2	0.000152578	0.000198246	4.28219e-05	5.55275e-05	0.769642	-0.377741
Chm	Q9QXG2	Rab proteins geranylgeranyltransferase component A 1 OS=Mus musculus OX=10090 GN=Chm PE=1 SV=1	69.719	24	15	26	13	665	73.9	4.68	0.000181801	0.000228671	1.80352e-05	3.55267e-05	0.795034	-0.330912
Cyb5r3	Q9DCN2	NADH-cytochrome b5 reductase 3 OS=Mus musculus OX=10090 GN=Cyb5r3 PE=1 SV=3	69.689	45	10	35	10	301	34.1	8.38	0.00023897	0.000157755	0.000137343	0.000107612	1.51481	0.599141
Ccsap	Q8QZT2	Centriole, cilia and spindle-associated protein OS=Mus musculus OX=10090 GN=Ccsap PE=1 SV=1	69.682	57	14	31	14	252	28.4	9.22	0.000215932	0.000149604	1.56154e-05	3.35242e-05	1.44336	0.529426
F13a1	Q8BH61	Coagulation factor XIII A chain OS=Mus musculus OX=10090 GN=F13a1 PE=1 SV=3	69.617	22	12	18	12	732	83.2	5.92	0.000147379	0.000116559	0.000201366	0.000136922	1.26441	0.338469
Smarca4	Q3TKT4	Transcription activator BRG1 OS=Mus musculus OX=10090 GN=Smarca4 PE=1 SV=1	69.553	12	18	20	9	1613	181.3	8	6.91896e-05	5.00862e-05	0.000159915	0.000118335	1.38141	0.466142
Ntm	Q99PJ0	Neurotrimin OS=Mus musculus OX=10090 GN=Ntm PE=1 SV=2	69.541	38	12	36	12	344	38	7.81	0.000271685	0.000196514	1.26732e-05	3.05961e-05	1.38252	0.4673
Ccdc124	Q9D8X2	Coiled-coil domain-containing protein 124 OS=Mus musculus OX=10090 GN=Ccdc124 PE=1 SV=1	69.425	50	15	26	15	217	25.3	9.64	0.000215128	0.000178273	1.98786e-05	3.68519e-05	1.20673	0.271107
Pdlim5	Q8CI51	PDZ and LIM domain protein 5 OS=Mus musculus OX=10090 GN=Pdlim5 PE=1 SV=4	69.377	34	16	26	16	591	63.3	8.25	0.000184191	0.00013612	0.000103787	9.21283e-05	1.35315	0.436323
Snx6	Q6P8X1	Sorting nexin-6 OS=Mus musculus OX=10090 GN=Snx6 PE=1 SV=2	69.218	34	15	25	14	406	46.6	6.16	0.000240875	0.000303195	0.000126201	0.00010254	0.794458	-0.331958
Rbbp4	Q60972	Histone-binding protein RBBP4 OS=Mus musculus OX=10090 GN=Rbbp4 PE=1 SV=5	68.956	31	12	31	5	425	47.6	4.89	0.000205519	0.000249539	0.000287907	0.000174216	0.823596	-0.279992
Psmb7	P70195	Proteasome subunit beta type-7 OS=Mus musculus OX=10090 GN=Psmb7 PE=1 SV=1	68.945	31	9	34	9	277	29.9	7.99	0.000300067	0.000373608	1.93536e-07	7.65712e-06	0.80316	-0.31624
Ak3	Q9WTP7	GTP:AMP phosphotransferase AK3, mitochondrial OS=Mus musculus OX=10090 GN=Ak3 PE=1 SV=3	68.89	67	13	34	13	227	25.4	8.84	0.000116759	0.000185397	4.21752e-05	5.51035e-05	0.629776	-0.667089
Bphl	Q8R164	Valacyclovir hydrolase OS=Mus musculus OX=10090 GN=Bphl PE=1 SV=1	68.724	50	15	23	15	291	32.8	8.94	0.000122288	0.000194373	0.000136655	0.000107309	0.629137	-0.668554
Ahsg	P29699	Alpha-2-HS-glycoprotein OS=Mus musculus OX=10090 GN=Ahsg PE=1 SV=1	68.711	33	10	26	10	345	37.3	6.51	0.000480412	0.000126515	7.01405e-06	2.37349e-05	3.79729	1.92497
Dpp8	Q80YA7	Dipeptidyl peptidase 8 OS=Mus musculus OX=10090 GN=Dpp8 PE=1 SV=1	68.634	18	15	23	14	892	102.1	5.81	0.000127716	0.000162857	0.0229769	0.00507809	0.784223	-0.350664
Rhoc	Q62159	Rho-related GTP-binding protein RhoC OS=Mus musculus OX=10090 GN=Rhoc PE=1 SV=2	68.548	41	9	28	1	193	22	6.58	3.30111e-05	2.00784e-05	0.0002035	0.000137921	1.64411	0.717306
Gigyf2	Q6Y7W8	GRB10-interacting GYF protein 2 OS=Mus musculus OX=10090 GN=Gigyf2 PE=1 SV=2	68.294	17	22	26	21	1291	149.1	5.57	0.000221732	0.000165328	1.25909e-05	3.05036e-05	1.34116	0.423482
Drg1	P32233	Developmentally-regulated GTP-binding protein 1 OS=Mus musculus OX=10090 GN=Drg1 PE=1 SV=1	68.266	41	13	26	13	367	40.5	8.9	0.000140807	0.000170432	0.000135891	0.000106972	0.826177	-0.275478
Psmd14	O35593	26S proteasome non-ATPase regulatory subunit 14 OS=Mus musculus OX=10090 GN=Psmd14 PE=1 SV=2	68.231	45	10	24	10	310	34.6	6.52	0.00017289	0.000217002	5.56768e-05	6.51243e-05	0.79672	-0.327855
Apeh	Q8R146	Acylamino-acid-releasing enzyme OS=Mus musculus OX=10090 GN=Apeh PE=1 SV=3	68.188	22	15	23	15	732	81.5	5.59	0.000286134	0.000217218	2.38156e-05	4.04514e-05	1.31727	0.397547
Ampd3	O08739	AMP deaminase 3 OS=Mus musculus OX=10090 GN=Ampd3 PE=1 SV=2	68.174	21	16	27	15	766	88.6	7.33	0.000211653	0.000158411	6.70716e-05	7.23661e-05	1.3361	0.418032
Clptm1	Q8VBZ3	Cleft lip and palate transmembrane protein 1 homolog OS=Mus musculus OX=10090 GN=Clptm1 PE=1 SV=1	68.032	25	12	19	12	664	75.2	6.3	0.00010442	8.38137e-05	2.20483e-05	3.89131e-05	1.24586	0.317142
Arid1b	E9Q4N7	AT-rich interactive domain-containing protein 1B OS=Mus musculus OX=10090 GN=Arid1b PE=1 SV=1	67.912	10	18	21	15	2244	237.6	6.73	9.84839e-05	5.3033e-05	0.000136575	0.000107274	1.85703	0.892996
Dnajb5	O89114	DnaJ homolog subfamily B member 5 OS=Mus musculus OX=10090 GN=Dnajb5 PE=2 SV=1	67.832	49	15	20	14	348	39.1	9.04	0.000131112	0.000179374	1.14501e-05	2.91525e-05	0.730945	-0.452164
Bag3	Q9JLV1	BAG family molecular chaperone regulator 3 OS=Mus musculus OX=10090 GN=Bag3 PE=1 SV=2	67.829	33	17	23	17	577	61.8	7.27	0.000159655	8.82905e-05	4.52709e-05	5.73581e-05	1.80829	0.854626
Rps14	P62264	40S ribosomal protein S14 OS=Mus musculus OX=10090 GN=Rps14 PE=1 SV=3	67.64	47	11	36	11	151	16.3	10.05	0.0002383	0.000197539	7.37908e-05	7.63854e-05	1.20635	0.270643
Uba52	P62984	Ubiquitin-60S ribosomal protein L40 OS=Mus musculus OX=10090 GN=Uba52 PE=1 SV=2	67.601	46	7	114	1	128	14.7	9.83	4.97473e-05	2.81949e-05	8.39645e-06	2.52817e-05	1.76441	0.819187
Ankrd17	Q99NH0	Ankyrin repeat domain-containing protein 17 OS=Mus musculus OX=10090 GN=Ankrd17 PE=1 SV=2	67.395	7	16	19	16	2603	274	6.52	0.000125733	0.00010121	3.15432e-06	1.71464e-05	1.2423	0.313013
Gga1	Q8R0H9	ADP-ribosylation factor-binding protein GGA1 OS=Mus musculus OX=10090 GN=Gga1 PE=1 SV=1	67.309	23	11	25	10	635	69.9	5.27	0.000153838	0.00019172	4.00475e-05	5.36621e-05	0.80241	-0.317588
Me3	Q8BMF3	NADP-dependent malic enzyme, mitochondrial OS=Mus musculus OX=10090 GN=Me3 PE=1 SV=2	66.964	32	17	23	16	604	67.1	7.83	0.000129702	0.000210545	1.87881e-06	1.43148e-05	0.61603	-0.698928
Enpp6	Q8BGN3	Glycerophosphocholine cholinephosphodiesterase ENPP6 OS=Mus musculus OX=10090 GN=Enpp6 PE=1 SV=1	66.926	26	9	18	9	440	50.6	7.31	0.000160537	0.000107348	2.28963e-05	3.96659e-05	1.49548	0.580611
Setd3	Q91WC0	Actin-histidine N-methyltransferase OS=Mus musculus OX=10090 GN=Setd3 PE=1 SV=1	66.868	31	16	31	16	594	67.1	5.6	0.00013179	0.000161796	0.00101014	0.000421124	0.814543	-0.295937
Agfg1	Q8K2K6	Arf-GAP domain and FG repeat-containing protein 1 OS=Mus musculus OX=10090 GN=Agfg1 PE=1 SV=2	66.767	26	15	22	14	561	58	8.63	0.000275908	0.000140426	0.00112726	0.000454159	1.96479	0.974373
Sgta	Q8BJU0	Small glutamine-rich tetratricopeptide repeat-containing protein alpha OS=Mus musculus OX=10090 GN=Sgta PE=1 SV=2	66.738	33	11	31	11	315	34.3	5.06	0.000192451	0.000244753	0.00702769	0.00190137	0.786306	-0.346837
Cotl1	Q9CQI6	Coactosin-like protein OS=Mus musculus OX=10090 GN=Cotl1 PE=1 SV=3	66.682	73	12	51	12	142	15.9	5.4	0.000452437	0.000369874	3.81697e-05	5.23273e-05	1.22322	0.290684
Lrrfip1	Q3UZ39	Leucine-rich repeat flightless-interacting protein 1 OS=Mus musculus OX=10090 GN=Lrrfip1 PE=1 SV=2	66.509	26	16	22	15	729	79.2	4.82	0.000148208	9.15273e-05	1.26343e-05	3.05524e-05	1.61928	0.69535
Rpl12	P35979	60S ribosomal protein L12 OS=Mus musculus OX=10090 GN=Rpl12 PE=1 SV=2	66.389	69	9	42	9	165	17.8	9.42	0.000329235	0.00025474	0.000455105	0.000238625	1.29243	0.37009
C2cd2l	Q80X80	Phospholipid transfer protein C2CD2L OS=Mus musculus OX=10090 GN=C2cd2l PE=1 SV=3	66.345	29	14	30	14	706	76.3	7.21	0.000154615	0.000103259	3.64349e-05	5.10382e-05	1.49735	0.582416
Tanc2	A2A690	Protein TANC2 OS=Mus musculus OX=10090 GN=Tanc2 PE=1 SV=1	66.072	10	19	22	18	1994	220.1	7.97	0.000154982	0.000124171	4.45231e-05	5.67516e-05	1.24814	0.319775
Akt1	P31750	RAC-alpha serine/threonine-protein kinase OS=Mus musculus OX=10090 GN=Akt1 PE=1 SV=2	66.022	39	15	21	11	480	55.7	5.9	7.69205e-05	9.51147e-05	0.000457906	0.000239638	0.808713	-0.306299
Sec23b	Q9D662	Protein transport protein Sec23B OS=Mus musculus OX=10090 GN=Sec23b PE=1 SV=1	65.687	15	11	22	7	767	86.4	6.96	5.54659e-05	3.83712e-05	0.000382344	0.000211434	1.44551	0.531576
Tsnax	Q9QZE7	Translin-associated protein X OS=Mus musculus OX=10090 GN=Tsnax PE=1 SV=1	65.656	45	11	24	11	290	32.9	6.55	0.000185965	0.00023099	4.97707e-05	6.08695e-05	0.805075	-0.312805
Gas7	Q60780	Growth arrest-specific protein 7 OS=Mus musculus OX=10090 GN=Gas7 PE=1 SV=1	65.426	34	14	23	14	421	48.1	7.83	0.000172429	0.00021385	0.000505527	0.000256297	0.806307	-0.3106
Ncor2	Q9WU42	Nuclear receptor corepressor 2 OS=Mus musculus OX=10090 GN=Ncor2 PE=1 SV=3	65.362	8	18	21	16	2472	269.6	7.44	0.000143185	0.000102933	0.00123687	0.0004861	1.39105	0.476174
Ppp2r5e	Q61151	Serine/threonine-protein phosphatase 2A 56 kDa regulatory subunit epsilon isoform OS=Mus musculus OX=10090 GN=Ppp2r5e PE=1 SV=3	65.251	26	13	28	10	467	54.7	6.95	0.000206529	0.000291604	7.87369e-05	7.92635e-05	0.708252	-0.497666
H1-2	P15864	Histone H1.2 OS=Mus musculus OX=10090 GN=H1-2 PE=1 SV=2	65.201	41	12	25	3	212	21.3	11	3.78505e-05	2.07328e-05	1.32907e-06	1.29038e-05	1.82564	0.868401
Dis3l2	Q8CI75	DIS3-like exonuclease 2 OS=Mus musculus OX=10090 GN=Dis3l2 PE=1 SV=1	64.662	19	17	21	17	870	97.7	5.9	0.000170403	0.000211041	0.000173523	0.000124435	0.807438	-0.308577
Nudcd1	Q6PIP5	NudC domain-containing protein 1 OS=Mus musculus OX=10090 GN=Nudcd1 PE=1 SV=2	64.576	28	12	15	12	582	66.7	5.3	0.000110976	0.000143401	4.45485e-05	5.67708e-05	0.77388	-0.369817
Ppp6r1	Q7TSI3	Serine/threonine-protein phosphatase 6 regulatory subunit 1 OS=Mus musculus OX=10090 GN=Ppp6r1 PE=1 SV=1	64.434	21	15	21	14	856	94.5	4.64	0.000163438	0.000199473	4.66533e-05	5.84635e-05	0.819351	-0.287446
Rab3c	P62823	Ras-related protein Rab-3C OS=Mus musculus OX=10090 GN=Rab3c PE=1 SV=1	64	71	12	26	6	227	25.9	5.24	0.000127034	0.000105348	0.00301483	0.00096653	1.20586	0.270062
Eif2s3y	Q9Z0N2	Eukaryotic translation initiation factor 2 subunit 3, Y-linked OS=Mus musculus OX=10090 GN=Eif2s3y PE=1 SV=2	63.969	33	13	33	2	472	51.1	8.5	1.76531e-05	1.34397e-05	0.00013111	0.00010482	1.3135	0.39342
Fxr2	Q9WVR4	Fragile X mental retardation syndrome-related protein 2 OS=Mus musculus OX=10090 GN=Fxr2 PE=1 SV=1	63.848	29	16	25	13	673	73.7	6.23	0.000138165	0.00011373	0.0010535	0.000433619	1.21485	0.280781
Ptprd	Q64487	Receptor-type tyrosine-protein phosphatase delta OS=Mus musculus OX=10090 GN=Ptprd PE=1 SV=3	63.793	11	15	18	13	1912	214.3	6.55	7.94794e-05	6.26938e-05	0.00017476	0.000124971	1.26774	0.342259
Oat	P29758	Ornithine aminotransferase, mitochondrial OS=Mus musculus OX=10090 GN=Oat PE=1 SV=1	63.711	34	13	16	13	439	48.3	6.62	0.000117588	0.000155667	8.95248e-05	8.52036e-05	0.755382	-0.404721
Pgrmc1	O55022	Membrane-associated progesterone receptor component 1 OS=Mus musculus OX=10090 GN=Pgrmc1 PE=1 SV=4	63.692	51	12	33	11	195	21.7	4.7	0.000269185	0.000210478	0.000107156	9.36773e-05	1.27893	0.354933
Btbd17	Q9DB72	BTB/POZ domain-containing protein 17 OS=Mus musculus OX=10090 GN=Btbd17 PE=1 SV=1	63.56	26	11	23	11	478	52.6	9.42	0.000192087	0.000248851	2.11208e-05	3.80567e-05	0.771895	-0.373523
Rpl29	P47915	60S ribosomal protein L29 OS=Mus musculus OX=10090 GN=Rpl29 PE=1 SV=2	63.4	46	10	35	10	160	17.6	11.84	0.000314864	0.000189772	4.78314e-07	9.90905e-06	1.65917	0.730463
Cfb	P04186	Complement factor B OS=Mus musculus OX=10090 GN=Cfb PE=1 SV=2	63.345	26	16	23	16	761	85	7.37	0.000302271	0.000114753	2.0034e-07	7.69356e-06	2.63411	1.39731
Polr2b	Q8CFI7	DNA-directed RNA polymerase II subunit RPB2 OS=Mus musculus OX=10090 GN=Polr2b PE=1 SV=2	63.142	17	18	19	18	1174	133.8	6.87	0.000178938	0.00011757	6.04964e-07	1.05595e-05	1.52197	0.605937
Rpl18	P35980	60S ribosomal protein L18 OS=Mus musculus OX=10090 GN=Rpl18 PE=1 SV=3	62.848	43	9	34	9	188	21.6	11.78	0.000339853	0.00027476	9.20854e-05	8.65195e-05	1.23691	0.306742
Rilpl1	Q9JJC6	RILP-like protein 1 OS=Mus musculus OX=10090 GN=Rilpl1 PE=1 SV=1	62.752	42	14	20	14	406	47.3	5.16	0.000128086	0.000171673	0.000532737	0.000265357	0.746103	-0.422554
Rims3	Q80U57	Regulating synaptic membrane exocytosis protein 3 OS=Mus musculus OX=10090 GN=Rims3 PE=1 SV=2	62.586	45	10	18	10	307	32.6	9.29	6.17334e-05	9.13654e-05	0.000113096	9.63706e-05	0.675676	-0.565595
Itih1	Q61702	Inter-alpha-trypsin inhibitor heavy chain H1 OS=Mus musculus OX=10090 GN=Itih1 PE=1 SV=2	62.563	21	15	20	15	907	101	6.96	0.00018531	8.67638e-05	1.02554e-05	2.75817e-05	2.1358	1.09478
Gpx1	P11352	Glutathione peroxidase 1 OS=Mus musculus OX=10090 GN=Gpx1 PE=1 SV=2	62.535	55	8	23	8	201	22.3	7.21	0.000187244	0.000131933	0.000111541	9.56333e-05	1.41924	0.505115
Dtd1	Q9DD18	D-aminoacyl-tRNA deacylase 1 OS=Mus musculus OX=10090 GN=Dtd1 PE=1 SV=2	62.528	57	9	26	9	209	23.4	7.87	0.000197933	0.000259044	3.19219e-05	4.74054e-05	0.76409	-0.388186
Acadl	P51174	Long-chain specific acyl-CoA dehydrogenase, mitochondrial OS=Mus musculus OX=10090 GN=Acadl PE=1 SV=2	62.489	19	7	21	7	430	47.9	8.31	0.00010007	0.000128943	0.000172334	0.000123917	0.776074	-0.365734
Ap3b1	Q9Z1T1	AP-3 complex subunit beta-1 OS=Mus musculus OX=10090 GN=Ap3b1 PE=1 SV=2	62.467	16	16	20	11	1105	122.7	5.66	0.000103996	8.65394e-05	0.00305757	0.000977133	1.20172	0.265105
Sf1	Q64213	Splicing factor 1 OS=Mus musculus OX=10090 GN=Sf1 PE=1 SV=6	62.331	22	11	29	11	653	70.4	8.98	0.000165614	9.0177e-05	4.22781e-07	9.54035e-06	1.83655	0.876995
Acad9	Q8JZN5	Complex I assembly factor ACAD9, mitochondrial OS=Mus musculus OX=10090 GN=Acad9 PE=1 SV=2	62.155	20	13	17	13	625	68.7	7.46	9.03724e-05	0.000129774	6.69426e-05	7.22905e-05	0.696383	-0.522047
Vgf	Q0VGU4	Neurosecretory protein VGF OS=Mus musculus OX=10090 GN=Vgf PE=1 SV=1	62.01	27	14	21	14	617	68.2	4.7	7.28493e-05	4.38159e-05	6.36775e-05	7.03293e-05	1.66262	0.733459
Rps23	P62267	40S ribosomal protein S23 OS=Mus musculus OX=10090 GN=Rps23 PE=1 SV=3	61.99	49	6	26	6	143	15.8	10.49	0.000130663	0.000101485	0.000829477	0.000365886	1.28751	0.364579
Dgkg	Q91WG7	Diacylglycerol kinase gamma OS=Mus musculus OX=10090 GN=Dgkg PE=1 SV=1	61.981	20	14	23	14	788	88.5	6.76	0.000162711	0.000115112	0.000138084	0.000107937	1.4135	0.499274
C1qb	P14106	Complement C1q subcomponent subunit B OS=Mus musculus OX=10090 GN=C1qb PE=1 SV=2	61.978	39	9	34	8	253	26.7	8.15	0.000246409	0.000167928	0.00023954	0.000153885	1.46735	0.553212
Tppp3	Q9CRB6	Tubulin polymerization-promoting protein family member 3 OS=Mus musculus OX=10090 GN=Tppp3 PE=1 SV=1	61.766	50	10	40	10	176	19	9.11	0.000304267	0.000223817	4.86089e-06	2.04606e-05	1.35945	0.443019
Amer2	Q8CCJ4	APC membrane recruitment protein 2 OS=Mus musculus OX=10090 GN=Amer2 PE=1 SV=2	61.706	34	16	23	16	672	69.9	6.64	0.000174362	0.000138959	0.0003008	0.00017927	1.25477	0.327421
Prdx3	P20108	Thioredoxin-dependent peroxide reductase, mitochondrial OS=Mus musculus OX=10090 GN=Prdx3 PE=1 SV=1	61.594	40	8	24	8	257	28.1	7.58	0.000115705	0.000182115	8.85638e-06	2.57519e-05	0.635343	-0.654393
Aldh1a7	O35945	Aldehyde dehydrogenase, cytosolic 1 OS=Mus musculus OX=10090 GN=Aldh1a7 PE=1 SV=1	61.445	23	11	19	1	501	54.6	7.71	7.01045e-06	4.97335e-06	8.16998e-05	8.09622e-05	1.4096	0.49529
Sms	P97355	Spermine synthase OS=Mus musculus OX=10090 GN=Sms PE=1 SV=1	61.383	39	13	26	13	366	41.3	5.06	0.000230492	0.000339485	0.000171838	0.0001237	0.678946	-0.558631
Ccdc6	D3YZP9	Coiled-coil domain-containing protein 6 OS=Mus musculus OX=10090 GN=Ccdc6 PE=1 SV=1	61.087	31	14	17	14	469	52.9	7.34	0.000190925	0.000140303	3.43921e-05	4.94463e-05	1.3608	0.444456
Kpna4	O35343	Importin subunit alpha-3 OS=Mus musculus OX=10090 GN=Kpna4 PE=1 SV=1	61.02	39	12	19	9	521	57.9	4.94	0.000170144	0.000135065	0.00133179	0.00051306	1.25972	0.333101
Vps26a	P40336	Vacuolar protein sorting-associated protein 26A OS=Mus musculus OX=10090 GN=Vps26a PE=1 SV=1	60.65	43	12	22	11	327	38.1	6.57	0.000107482	0.000137501	0.000133224	0.00010578	0.781683	-0.355345
Hspe1	Q64433	10 kDa heat shock protein, mitochondrial OS=Mus musculus OX=10090 GN=Hspe1 PE=1 SV=2	60.492	91	13	37	13	102	11	8.35	0.000382823	0.000594414	1.71488e-05	3.48286e-05	0.644034	-0.634791
Ptpn6	P29351	Tyrosine-protein phosphatase non-receptor type 6 OS=Mus musculus OX=10090 GN=Ptpn6 PE=1 SV=2	60.278	29	15	22	15	595	67.5	7.81	0.000147939	7.53144e-05	2.606e-05	4.22457e-05	1.96429	0.974005
Actr10	Q9QZB7	Actin-related protein 10 OS=Mus musculus OX=10090 GN=Actr10 PE=1 SV=2	60.247	36	15	24	15	417	46.2	7.61	0.000191197	0.000230821	6.65565e-05	7.20631e-05	0.828336	-0.271711
Dbt	P53395	Lipoamide acyltransferase component of branched-chain alpha-keto acid dehydrogenase complex, mitochondrial OS=Mus musculus OX=10090 GN=Dbt PE=1 SV=2	60.132	37	15	23	15	482	53.2	8.6	0.000105404	0.000127347	0.00173231	0.000627317	0.827693	-0.272833
Numa1	E9Q7G0	Nuclear mitotic apparatus protein 1 OS=Mus musculus OX=10090 GN=Numa1 PE=1 SV=1	59.928	8	16	20	16	2094	235.5	5.87	0.000101116	6.4036e-05	1.77914e-05	3.53389e-05	1.57905	0.659056
Tiprl	Q8BH58	TIP41-like protein OS=Mus musculus OX=10090 GN=Tiprl PE=1 SV=1	59.866	55	11	25	11	271	31.2	5.63	0.000186329	0.000264046	0.000614374	0.000294128	0.705667	-0.50294
Fhl1	P97447	Four and a half LIM domains protein 1 OS=Mus musculus OX=10090 GN=Fhl1 PE=1 SV=3	59.728	39	12	33	12	280	31.9	8.37	0.000201043	0.000167185	0.000740038	0.000337436	1.20252	0.266056
Gnai2	P08752	Guanine nucleotide-binding protein G(i) subunit alpha-2 OS=Mus musculus OX=10090 GN=Gnai2 PE=1 SV=5	59.703	36	10	20	5	355	40.5	5.45	3.78267e-05	2.67803e-05	0.000559741	0.000274606	1.41248	0.498233
Scai	Q8C8N2	Protein SCAI OS=Mus musculus OX=10090 GN=Scai PE=1 SV=2	59.595	24	12	19	12	606	70.2	8.6	0.000111488	0.000150463	0.000106759	9.34964e-05	0.740964	-0.432526
Tst	P52196	Thiosulfate sulfurtransferase OS=Mus musculus OX=10090 GN=Tst PE=1 SV=3	59.386	44	12	20	12	297	33.4	7.85	0.000175832	0.000221662	0.00168414	0.000613859	0.793245	-0.334162
Hdhd2	Q3UGR5	Haloacid dehalogenase-like hydrolase domain-containing protein 2 OS=Mus musculus OX=10090 GN=Hdhd2 PE=1 SV=2	59.171	46	8	20	8	259	28.7	6.05	0.000139156	0.000218152	3.08035e-05	4.64366e-05	0.637883	-0.648635
Bcat1	P24288	Branched-chain-amino-acid aminotransferase, cytosolic OS=Mus musculus OX=10090 GN=Bcat1 PE=1 SV=2	59.159	31	11	23	11	386	42.8	5.39	0.000130668	0.000167331	0.00582057	0.00163273	0.780895	-0.3568
Hist2h2bb	Q64525	Histone H2B type 2-B OS=Mus musculus OX=10090 GN=Hist2h2bb PE=1 SV=3	59.126	59	9	35	4	126	13.9	10.32	0.000403686	0.000309338	0.000520073	0.00026118	1.305	0.384049
Inpp5f	Q8CDA1	Phosphatidylinositide phosphatase SAC2 OS=Mus musculus OX=10090 GN=Inpp5f PE=1 SV=1	58.96	16	18	19	18	1132	127.5	7.11	6.31436e-05	4.54006e-05	0.000109715	9.48283e-05	1.39081	0.475924
Bzw1	Q9CQC6	Basic leucine zipper and W2 domain-containing protein 1 OS=Mus musculus OX=10090 GN=Bzw1 PE=1 SV=1	58.704	45	18	28	16	419	48	5.92	0.000270539	0.000359296	7.83538e-05	7.90399e-05	0.75297	-0.409336
Erp44	Q9D1Q6	Endoplasmic reticulum resident protein 44 OS=Mus musculus OX=10090 GN=Erp44 PE=1 SV=1	58.572	43	14	20	13	406	46.8	5.27	0.000148676	0.000212751	5.87572e-06	2.21409e-05	0.69883	-0.516986
Anxa2	P07356	Annexin A2 OS=Mus musculus OX=10090 GN=Anxa2 PE=1 SV=2	58.496	37	13	17	13	339	38.7	7.69	0.000146607	0.000114808	0.00128668	0.00050038	1.27697	0.352728
Bcas1	Q80YN3	Breast carcinoma-amplified sequence 1 homolog OS=Mus musculus OX=10090 GN=Bcas1 PE=1 SV=3	58.478	28	16	27	16	633	67.3	6.21	0.000277009	0.000130815	1.46999e-07	7.33343e-06	2.11757	1.08241
Numbl	O08919	Numb-like protein OS=Mus musculus OX=10090 GN=Numbl PE=1 SV=3	58.049	19	13	18	10	604	64.1	8.82	0.000209274	0.000132638	6.07563e-05	6.84975e-05	1.57778	0.657897
Cnbp	P53996	Cellular nucleic acid-binding protein OS=Mus musculus OX=10090 GN=Cnbp PE=1 SV=2	58.043	63	10	30	10	178	19.6	7.58	0.000212481	0.000128681	0.000146964	0.000112157	1.65122	0.723535
Tpm2	P58774	Tropomyosin beta chain OS=Mus musculus OX=10090 GN=Tpm2 PE=1 SV=1	57.916	27	13	22	1	284	32.8	4.7	2.38354e-06	1.14761e-06	0.000186512	0.000129915	2.07697	1.05448
Sh3kbp1	Q8R550	SH3 domain-containing kinase-binding protein 1 OS=Mus musculus OX=10090 GN=Sh3kbp1 PE=1 SV=1	57.763	24	13	16	13	709	78.1	7.55	9.39766e-05	7.46846e-05	0.000438353	0.000232483	1.25831	0.33149
Rpn2	Q9DBG6	Dolichyl-diphosphooligosaccharide--protein glycosyltransferase subunit 2 OS=Mus musculus OX=10090 GN=Rpn2 PE=1 SV=1	57.479	20	9	18	9	631	69	5.81	0.000119266	8.38314e-05	3.57207e-05	5.0491e-05	1.42269	0.50862
Adgrl1	Q80TR1	Adhesion G protein-coupled receptor L1 OS=Mus musculus OX=10090 GN=Adgrl1 PE=1 SV=2	57.392	13	13	18	13	1466	161.6	6.48	9.09704e-05	6.57974e-05	0.0204712	0.00458991	1.38258	0.467367
Stk24	Q99KH8	Serine/threonine-protein kinase 24 OS=Mus musculus OX=10090 GN=Stk24 PE=1 SV=1	57.219	26	10	18	5	431	47.9	5.43	0.000154875	0.000192204	8.00565e-06	2.48801e-05	0.805783	-0.311537
Pdhx	Q8BKZ9	Pyruvate dehydrogenase protein X component, mitochondrial OS=Mus musculus OX=10090 GN=Pdhx PE=1 SV=1	57.059	26	10	21	10	501	54	7.75	6.25442e-05	0.000106421	6.39759e-06	2.29144e-05	0.587707	-0.766832
Emc1	Q8C7X2	ER membrane protein complex subunit 1 OS=Mus musculus OX=10090 GN=Emc1 PE=1 SV=1	57.03	16	12	20	12	997	111.5	7.43	0.000141898	0.000102895	4.23085e-05	5.51914e-05	1.37905	0.463677
Serpinh1	P19324	Serpin H1 OS=Mus musculus OX=10090 GN=Serpinh1 PE=1 SV=3	56.971	35	12	15	12	417	46.5	8.82	0.000128464	6.55252e-05	8.064e-05	8.03607e-05	1.96053	0.971245
Map3k5	O35099	Mitogen-activated protein kinase kinase kinase 5 OS=Mus musculus OX=10090 GN=Map3k5 PE=1 SV=3	56.815	12	17	18	17	1380	154.4	5.78	0.000122773	0.000167352	5.22097e-05	6.26727e-05	0.73362	-0.446895
Myh1	Q5SX40	Myosin-1 OS=Mus musculus OX=10090 GN=Myh1 PE=1 SV=1	56.744	8	13	16	2	1942	223.2	5.76	3.18952e-06	2.09537e-06	0.00270236	0.000887773	1.52218	0.606137
Fhl2	O70433	Four and a half LIM domains protein 2 OS=Mus musculus OX=10090 GN=Fhl2 PE=1 SV=1	56.72	44	13	21	13	279	32.1	7.3	0.000150896	0.000124889	0.000537822	0.000267015	1.20824	0.272907
Washc4	Q3UMB9	WASH complex subunit 4 OS=Mus musculus OX=10090 GN=Washc4 PE=1 SV=2	56.603	14	16	20	16	1173	136.3	7.37	9.86093e-05	0.000136425	1.77936e-05	3.53407e-05	0.722808	-0.468315
Cnrip1	Q5M8N0	CB1 cannabinoid receptor-interacting protein 1 OS=Mus musculus OX=10090 GN=Cnrip1 PE=1 SV=1	56.404	52	8	34	8	164	18.6	7.96	0.000219007	0.000329653	8.10118e-06	2.49807e-05	0.664357	-0.589969
Zyx	Q62523	Zyxin OS=Mus musculus OX=10090 GN=Zyx PE=1 SV=2	56.393	25	11	17	11	564	60.5	6.4	0.000112247	6.35687e-05	2.45276e-05	4.10389e-05	1.76576	0.82029
Arl1	P61211	ADP-ribosylation factor-like protein 1 OS=Mus musculus OX=10090 GN=Arl1 PE=1 SV=1	56.111	59	8	15	8	181	20.4	5.72	0.000134989	0.000177509	0.000295444	0.000177189	0.760466	-0.395044
Dnajb6	O54946	DnaJ homolog subfamily B member 6 OS=Mus musculus OX=10090 GN=Dnajb6 PE=1 SV=4	56.076	24	11	25	10	365	39.8	9.36	0.000177661	0.000246677	9.55808e-05	8.82624e-05	0.720217	-0.473496
C1qa	P98086	Complement C1q subcomponent subunit A OS=Mus musculus OX=10090 GN=C1qa PE=1 SV=2	56.063	32	8	38	8	245	26	9.11	0.000186778	0.000117373	0.000148228	0.000112777	1.59132	0.670226
Dlgap3	Q6PFD5	Disks large-associated protein 3 OS=Mus musculus OX=10090 GN=Dlgap3 PE=1 SV=1	56.026	16	15	22	14	977	105.8	8.76	8.5595e-05	0.000132662	2.66867e-05	4.28132e-05	0.64521	-0.63216
Larp4b	Q6A0A2	La-related protein 4B OS=Mus musculus OX=10090 GN=Larp4b PE=1 SV=2	55.928	22	15	18	15	741	81.6	7.49	0.000159113	0.000124219	0.000477603	0.000246657	1.2809	0.357162
Ddx21	Q9JIK5	Nucleolar RNA helicase 2 OS=Mus musculus OX=10090 GN=Ddx21 PE=1 SV=3	55.865	20	14	19	14	851	93.5	9.11	0.000208075	0.000130854	2.04966e-05	3.74599e-05	1.59013	0.669142
Igh-3	P01867	Ig gamma-2B chain C region OS=Mus musculus OX=10090 GN=Igh-3 PE=1 SV=3	55.739	31	9	25	9	404	44.2	6.52	0.000114149	6.61443e-05	6.9978e-06	2.37145e-05	1.72576	0.787232
Rpl32	P62911	60S ribosomal protein L32 OS=Mus musculus OX=10090 GN=Rpl32 PE=1 SV=2	55.706	54	10	32	10	135	15.9	11.33	0.000273723	0.000214991	0.0173664	0.00399072	1.27319	0.348446
Rbm15	Q0VBL3	RNA-binding protein 15 OS=Mus musculus OX=10090 GN=Rbm15 PE=1 SV=1	55.653	19	14	16	13	962	105.7	10.08	6.26568e-05	4.74197e-05	0.000744471	0.000338891	1.32132	0.401984
Myh4	Q5SX39	Myosin-4 OS=Mus musculus OX=10090 GN=Myh4 PE=2 SV=1	55.643	8	13	16	2	1939	222.7	5.74	8.15643e-05	6.36052e-05	0.00455312	0.00133603	1.28235	0.358793
Rps20	P60867	40S ribosomal protein S20 OS=Mus musculus OX=10090 GN=Rps20 PE=1 SV=1	55.322	61	9	33	9	119	13.4	9.94	0.000334796	0.000256413	4.42708e-05	5.65602e-05	1.30569	0.384814
Clint1	Q99KN9	Clathrin interactor 1 OS=Mus musculus OX=10090 GN=Clint1 PE=1 SV=2	55.313	20	11	21	11	631	68.5	6.25	0.000155607	0.000125193	0.000749718	0.000340607	1.24294	0.313762
Wfs1	P56695	Wolframin OS=Mus musculus OX=10090 GN=Wfs1 PE=1 SV=1	55.268	20	15	23	15	890	100.5	7.97	0.000212744	0.000137005	3.27313e-06	1.7405e-05	1.55282	0.634888
Chga	P26339	Chromogranin-A OS=Mus musculus OX=10090 GN=Chga PE=1 SV=1	55.254	28	11	19	11	463	51.8	4.72	8.78609e-05	7.18784e-05	5.81719e-05	6.68123e-05	1.22236	0.289664
Blvra	Q9CY64	Biliverdin reductase A OS=Mus musculus OX=10090 GN=Blvra PE=1 SV=1	55.22	40	12	30	12	295	33.5	7.02	0.000226248	0.000296618	1.50526e-05	3.30153e-05	0.76276	-0.390698
C1qbp	O35658	Complement component 1 Q subcomponent-binding protein, mitochondrial OS=Mus musculus OX=10090 GN=C1qbp PE=1 SV=1	55.102	46	8	23	8	278	31	4.92	7.73134e-05	0.000131452	2.74751e-05	4.35144e-05	0.58815	-0.765744
Rmc1	Q8VC42	Regulator of MON1-CCZ1 complex OS=Mus musculus OX=10090 GN=Rmc1 PE=2 SV=1	55.102	18	10	20	10	657	74.9	7.83	5.36852e-05	7.11377e-05	0.00447471	0.00131815	0.754666	-0.40609
Nucks1	Q80XU3	Nuclear ubiquitous casein and cyclin-dependent kinase substrate 1 OS=Mus musculus OX=10090 GN=Nucks1 PE=1 SV=1	55.032	39	10	24	10	234	26.3	5.14	0.000217284	0.000426599	0.000144649	0.000111011	0.509339	-0.973301
Mvp	Q9EQK5	Major vault protein OS=Mus musculus OX=10090 GN=Mvp PE=1 SV=4	54.877	15	11	16	11	861	95.9	5.59	0.000134636	7.62407e-05	3.49367e-05	4.98788e-05	1.76593	0.820431
Ifi204	P0DOV2	Interferon-activable protein 204 OS=Mus musculus OX=10090 GN=Ifi204 PE=1 SV=1	54.869	24	13	16	11	619	69.4	8.69	0.000104967	5.90922e-05	6.20274e-05	6.93039e-05	1.77633	0.828897
Mybbp1a	Q7TPV4	Myb-binding protein 1A OS=Mus musculus OX=10090 GN=Mybbp1a PE=1 SV=2	54.853	12	12	16	12	1344	151.9	8.95	4.96514e-05	3.3951e-05	6.91177e-05	7.36044e-05	1.46244	0.548381
Prrc2b	Q7TPM1	Protein PRRC2B OS=Mus musculus OX=10090 GN=Prrc2b PE=1 SV=1	54.578	11	14	19	13	1486	160.8	8.16	0.000110857	7.25619e-05	1.36465e-05	3.16423e-05	1.52775	0.611412
Slc4a10	Q5DTL9	Sodium-driven chloride bicarbonate exchanger OS=Mus musculus OX=10090 GN=Slc4a10 PE=1 SV=2	54.548	16	17	21	14	1118	125.7	6.51	0.000159107	0.000121154	0.00108298	0.000441932	1.31327	0.393161
Acot9	Q9R0X4	Acyl-coenzyme A thioesterase 9, mitochondrial OS=Mus musculus OX=10090 GN=Acot9 PE=1 SV=1	54.43	24	10	15	10	439	50.5	8.59	4.98311e-05	0.000103211	7.43691e-07	1.10714e-05	0.482806	-1.05049
Rab21	P35282	Ras-related protein Rab-21 OS=Mus musculus OX=10090 GN=Rab21 PE=1 SV=4	54.274	42	9	16	9	222	24.1	7.94	0.000116227	9.37146e-05	0.000111544	9.56345e-05	1.24022	0.310594
Cntn2	Q61330	Contactin-2 OS=Mus musculus OX=10090 GN=Cntn2 PE=1 SV=2	54.191	16	14	18	14	1040	113.1	7.62	0.000168364	0.00013498	0.00082137	0.000363384	1.24732	0.318837
Mt3	P28184	Metallothionein-3 OS=Mus musculus OX=10090 GN=Mt3 PE=1 SV=1	54.164	71	6	43	6	68	7	7.47	0.000682119	0.000304966	1.17844e-07	7.02775e-06	2.23671	1.16138
Atp6v1g2	Q9WTT4	V-type proton ATPase subunit G 2 OS=Mus musculus OX=10090 GN=Atp6v1g2 PE=1 SV=1	54.108	43	5	37	5	118	13.6	10.26	9.58212e-05	0.00022664	5.63815e-06	2.17614e-05	0.422791	-1.24198
Dusp3	Q9D7X3	Dual specificity protein phosphatase 3 OS=Mus musculus OX=10090 GN=Dusp3 PE=1 SV=1	54.038	37	5	18	5	185	20.5	6.54	6.56311e-05	9.85055e-05	8.17345e-05	8.09818e-05	0.666269	-0.585824
Bin2	D3Z6Q9	Bridging integrator 2 OS=Mus musculus OX=10090 GN=Bin2 PE=1 SV=1	53.968	23	11	23	9	489	52.5	5.34	0.000182739	5.87805e-05	1.42023e-05	3.22033e-05	3.10883	1.63637
Khdrbs3	Q9R226	KH domain-containing, RNA-binding, signal transduction-associated protein 3 OS=Mus musculus OX=10090 GN=Khdrbs3 PE=1 SV=1	53.894	37	11	21	9	346	38.8	8.1	0.000192858	0.000250061	1.96431e-05	3.66914e-05	0.771243	-0.374742
Macrod2	Q3UYG8	ADP-ribose glycohydrolase MACROD2 OS=Mus musculus OX=10090 GN=Macrod2 PE=1 SV=1	53.893	26	10	20	10	475	52.1	4.75	9.4573e-05	0.000119423	0.00757477	0.00201935	0.791918	-0.336576
Slc3a2	P10852	4F2 cell-surface antigen heavy chain OS=Mus musculus OX=10090 GN=Slc3a2 PE=1 SV=1	53.888	26	12	18	12	526	58.3	5.91	0.00014254	0.000101657	0.000109537	9.47487e-05	1.40216	0.487656
Immt	Q8CAQ8	MICOS complex subunit Mic60 OS=Mus musculus OX=10090 GN=Immt PE=1 SV=1	53.796	19	15	17	15	757	83.8	6.61	7.90814e-05	6.00056e-05	5.95955e-05	6.77483e-05	1.3179	0.398241
F2	P19221	Prothrombin OS=Mus musculus OX=10090 GN=F2 PE=1 SV=1	53.685	31	15	25	15	618	70.2	6.43	0.00027626	7.86785e-05	6.64017e-07	1.07975e-05	3.51125	1.81199
Vat1	Q62465	Synaptic vesicle membrane protein VAT-1 homolog OS=Mus musculus OX=10090 GN=Vat1 PE=1 SV=3	53.673	27	8	19	8	406	43.1	6.37	9.67322e-05	6.55221e-05	4.39464e-06	1.96903e-05	1.47633	0.562016
Fam169a	Q5XG69	Soluble lamin-associated protein of 75 kDa OS=Mus musculus OX=10090 GN=Fam169a PE=1 SV=3	53.506	23	12	29	12	665	73.2	4.68	0.000208395	0.000263116	0.00477722	0.00138899	0.792024	-0.336384
Adgrl3	Q80TS3	Adhesion G protein-coupled receptor L3 OS=Mus musculus OX=10090 GN=Adgrl3 PE=1 SV=3	53.491	10	13	19	13	1537	171	6.71	0.000146567	0.000103969	0.000174619	0.000124909	1.40972	0.495407
Rpl14	Q9CR57	60S ribosomal protein L14 OS=Mus musculus OX=10090 GN=Rpl14 PE=1 SV=3	53.473	53	13	32	13	217	23.5	11.02	0.00032736	0.000179965	2.14031e-06	1.47926e-05	1.81902	0.863165
Igkc	P01837	Immunoglobulin kappa constant OS=Mus musculus OX=10090 GN=Igkc PE=1 SV=2	53.405	89	8	28	8	107	11.9	5.9	0.000255052	8.4324e-05	6.00635e-06	2.23419e-05	3.02467	1.59678
Cryzl1	Q921W4	Quinone oxidoreductase-like protein 1 OS=Mus musculus OX=10090 GN=Cryzl1 PE=1 SV=1	53.386	38	13	18	13	348	38.7	5.97	0.000107039	0.000133735	8.58958e-06	2.54711e-05	0.800384	-0.321236
Pcnp	Q6P8I4	PEST proteolytic signal-containing nuclear protein OS=Mus musculus OX=10090 GN=Pcnp PE=1 SV=1	53.267	49	7	36	7	178	19	7.49	0.000218493	0.000179839	4.21502e-05	5.5087e-05	1.21493	0.280879
Xdh	Q00519	Xanthine dehydrogenase/oxidase OS=Mus musculus OX=10090 GN=Xdh PE=1 SV=5	52.991	12	12	17	12	1335	146.5	7.56	8.25558e-05	6.60938e-05	0.000364602	0.000204727	1.24907	0.320854
Specc1	Q5SXY1	Cytospin-B OS=Mus musculus OX=10090 GN=Specc1 PE=1 SV=2	52.858	15	15	20	14	1067	118	6.64	0.000133719	6.82921e-05	6.75598e-07	1.08404e-05	1.95804	0.969413
Srsf7	Q8BL97	Serine/arginine-rich splicing factor 7 OS=Mus musculus OX=10090 GN=Srsf7 PE=1 SV=1	52.709	30	9	29	8	267	30.8	11.9	0.000195697	0.000152198	2.90357e-05	4.48508e-05	1.2858	0.362668
Pigs	Q6PD26	GPI transamidase component PIG-S OS=Mus musculus OX=10090 GN=Pigs PE=1 SV=3	52.495	24	10	13	10	555	61.7	6.93	8.30043e-05	6.88733e-05	0.000914456	0.000392379	1.20517	0.269242
Prune1	Q8BIW1	Exopolyphosphatase PRUNE1 OS=Mus musculus OX=10090 GN=Prune1 PE=1 SV=1	52.428	31	11	18	11	454	50.2	5.11	0.00016463	0.000222685	6.90041e-05	7.35348e-05	0.739296	-0.435776
Col1a1	P11087	Collagen alpha-1(I) chain OS=Mus musculus OX=10090 GN=Col1a1 PE=1 SV=4	52.304	13	16	18	16	1453	137.9	5.85	0.000144176	0.000118843	0.000473197	0.000245104	1.21316	0.278764
Pqbp1	Q91VJ5	Polyglutamine-binding protein 1 OS=Mus musculus OX=10090 GN=Pqbp1 PE=1 SV=1	52.222	52	12	22	12	263	30.6	6.23	0.00017378	0.000122096	0.000104159	9.22965e-05	1.42331	0.509248
Armc6	Q8BNU0	Armadillo repeat-containing protein 6 OS=Mus musculus OX=10090 GN=Armc6 PE=1 SV=1	52.115	25	9	15	9	468	50.7	6	6.40338e-05	8.15026e-05	0.00271263	0.000890346	0.785666	-0.348012
Plin3	Q9DBG5	Perilipin-3 OS=Mus musculus OX=10090 GN=Plin3 PE=1 SV=1	52.092	33	10	19	10	437	47.2	5.62	0.000114903	9.18088e-05	0.000113617	9.66196e-05	1.25155	0.323716
Dazap1	Q9JII5	DAZ-associated protein 1 OS=Mus musculus OX=10090 GN=Dazap1 PE=1 SV=2	52.078	22	6	14	6	406	43.2	8.56	0.000135233	6.21963e-05	0.00253451	0.000845034	2.17429	1.12054
Mtmr7	Q9Z2C9	Myotubularin-related protein 7 OS=Mus musculus OX=10090 GN=Mtmr7 PE=1 SV=2	52.059	19	11	15	10	660	75.6	6.43	3.74757e-05	4.88189e-05	9.78638e-06	2.69652e-05	0.767648	-0.381482
Tjp2	Q9Z0U1	Tight junction protein ZO-2 OS=Mus musculus OX=10090 GN=Tjp2 PE=1 SV=2	51.94	14	13	16	12	1167	131.2	6.79	9.44338e-05	6.5428e-05	0.000207708	0.000139871	1.44332	0.529396
Glrx	Q9QUH0	Glutaredoxin-1 OS=Mus musculus OX=10090 GN=Glrx PE=1 SV=3	51.91	81	7	20	7	107	11.9	8.37	6.74795e-05	8.32396e-05	0.00157919	0.000583922	0.810666	-0.30282
Anks1b	Q8BIZ1	Ankyrin repeat and sterile alpha motif domain-containing protein 1B OS=Mus musculus OX=10090 GN=Anks1b PE=1 SV=3	51.907	7	9	17	8	1259	139	6.29	0.000121898	9.78185e-05	7.54655e-05	7.73446e-05	1.24617	0.3175
Wdr48	Q8BH57	WD repeat-containing protein 48 OS=Mus musculus OX=10090 GN=Wdr48 PE=1 SV=1	51.593	23	11	20	11	676	76	7.17	0.000119055	0.00015836	0.000217181	0.000144171	0.751802	-0.411575
Uchl5	Q9WUP7	Ubiquitin carboxyl-terminal hydrolase isozyme L5 OS=Mus musculus OX=10090 GN=Uchl5 PE=1 SV=2	51.385	43	14	20	14	329	37.6	5.33	0.000154818	0.00020473	8.03032e-05	8.01682e-05	0.756206	-0.403148
Cbs	Q91WT9	Cystathionine beta-synthase OS=Mus musculus OX=10090 GN=Cbs PE=1 SV=3	51.262	28	14	20	14	561	61.5	6.48	0.000179416	0.000129381	0.000306827	0.000181611	1.38672	0.471682
Pten	O08586	Phosphatidylinositol 3,4,5-trisphosphate 3-phosphatase and dual-specificity protein phosphatase PTEN OS=Mus musculus OX=10090 GN=Pten PE=1 SV=1	51.212	23	10	19	10	403	47.1	6.37	0.000133788	0.000170038	0.000213399	0.000142469	0.78681	-0.345913
Rsu1	Q01730	Ras suppressor protein 1 OS=Mus musculus OX=10090 GN=Rsu1 PE=1 SV=3	51.199	43	10	18	10	277	31.5	8.88	9.52741e-05	7.63307e-05	0.00112312	0.000453029	1.24818	0.31982
Pafah1b2	Q61206	Platelet-activating factor acetylhydrolase IB subunit beta OS=Mus musculus OX=10090 GN=Pafah1b2 PE=1 SV=2	51.192	45	8	28	8	229	25.6	5.92	0.000134051	0.000216382	0.000102012	9.13177e-05	0.619514	-0.690792
Stxbp5l	Q5DQR4	Syntaxin-binding protein 5-like OS=Mus musculus OX=10090 GN=Stxbp5l PE=1 SV=1	51.124	13	11	19	10	1185	131.8	6.86	0.000140401	0.000101555	0.000109333	9.4658e-05	1.38251	0.467288
Ugdh	O70475	UDP-glucose 6-dehydrogenase OS=Mus musculus OX=10090 GN=Ugdh PE=1 SV=1	51.068	31	11	18	11	493	54.8	7.56	7.02218e-05	5.09028e-05	0.000118589	9.89465e-05	1.37953	0.464172
Eif5a2	Q8BGY2	Eukaryotic translation initiation factor 5A-2 OS=Mus musculus OX=10090 GN=Eif5a2 PE=1 SV=3	50.997	38	7	39	1	153	16.8	5.58	3.42219e-05	5.71683e-05	4.22746e-05	5.5169e-05	0.598618	-0.740293
Lmnb1	P14733	Lamin-B1 OS=Mus musculus OX=10090 GN=Lmnb1 PE=1 SV=3	50.975	23	12	14	11	588	66.7	5.16	8.34175e-05	4.69791e-05	0.00332723	0.00104252	1.77563	0.82833
Etfb	Q9DCW4	Electron transfer flavoprotein subunit beta OS=Mus musculus OX=10090 GN=Etfb PE=1 SV=3	50.93	38	9	19	9	255	27.6	8.1	0.000113294	0.00015895	0.000314448	0.000184607	0.712765	-0.488502
Itsn2	Q9Z0R6	Intersectin-2 OS=Mus musculus OX=10090 GN=Itsn2 PE=1 SV=2	50.876	9	15	19	12	1659	188.8	8.13	8.10421e-05	5.49982e-05	0.00010298	9.17613e-05	1.47354	0.559286
Chmp4b	Q9D8B3	Charged multivesicular body protein 4b OS=Mus musculus OX=10090 GN=Chmp4b PE=1 SV=2	50.871	37	10	19	10	224	24.9	4.82	0.000115899	0.00017194	4.89258e-05	6.02289e-05	0.674065	-0.569041
Tmed10	Q9D1D4	Transmembrane emp24 domain-containing protein 10 OS=Mus musculus OX=10090 GN=Tmed10 PE=1 SV=1	50.855	39	7	23	7	219	24.9	6.7	0.000117711	8.74611e-05	8.44123e-05	8.24715e-05	1.34587	0.428541
Hist3h2ba	Q9D2U9	Histone H2B type 3-A OS=Mus musculus OX=10090 GN=Hist3h2ba PE=1 SV=3	50.837	52	7	28	2	126	14	10.37	8.03199e-06	6.21783e-06	0.0066828	0.00182517	1.29177	0.369347
Nufip2	Q5F2E7	Nuclear fragile X mental retardation-interacting protein 2 OS=Mus musculus OX=10090 GN=Nufip2 PE=1 SV=1	50.794	20	12	17	12	692	75.6	8.7	0.000145869	0.000102526	0.000242138	0.000154997	1.42274	0.508676
[truncated: 2,048 more rows]

## Sheet: Subacute vs Control
Gene	Accession	Description	Score	Coverage	#.Peptides	#.PSMs	#.Unique.Peptides	#.AAs	MW.[kDa]	calc..pI	MEAN Experiment1	MEAN Control	P-VALUE	Q-VALUE	FOLD CHANGE	LOG_FOLDCHANGE
[truncated: 2,846 more rows]
